# Supplementary material for: Ligand-specific changes in conformational flexibility mediate long-range allostery in the lac repressor
Source: Nat Commun. 2023 Mar 2;14:1179. doi: 10.1038/s41467-023-36798-1 (PMC9977783; doi:10.1038/s41467-023-36798-1)
Supplement: Supplementary file 7 — Source data [file 41467_2023_36798_MOESM7_ESM.xlsx]

## Sheet: FigS2A
	rep1	rep2	rep3
no ligand	0.459	0.472	0.469	OD600:600
	2339	2385	2202	GFP:485,528
IPTG	0.43	0.5	0.457	OD600:600
	382093	403002	385218	GFP:485,528
ONPF	0.432	0.454	0.432	OD600:600
	963	869	908	GFP:485,528
TMG	0.459	0.46	0.426	OD600:600
	198911	206958	240485	GFP:485,528
	rep 1	rep2	rep3	average	stdev
no ligand	5095.86	5052.97	4695.1	4947.97	220.047
IPTG	888588	806004	842928	845840	41369.1
ONPF	2229.17	1914.1	2101.85	2081.71	158.498
TMG	433357	449909	564519	482595	71429.2

## Sheet: FigS2B
-IPTG, LacO1 native operator
	Req					Req/Rmax
Conc. (nM)	RUN 1	RUN 2	RUN 3		Conc. (nM)	RUN 1	RUN 2	RUN 3	AVG	stdev
1	0.0306	0.0115	0.0156		1	0.0760626	0.0543222	0.0801644	0.0701831	0.0138882
3	0.0476	0.0448	0.0216		3	0.11832	0.21162	0.110997	0.146979	0.0561006
6	0.0717	0.0723	0.0376		6	0.178225	0.341521	0.193217	0.237654	0.0902629
8	0.0905	0.0839			8	0.224957	0.396316		0.310636	0.121169
10	0.1145	0.0924	0.0628		10	0.284613	0.436467	0.322713	0.347931	0.0790051
12	0.1254	0.0935			12	0.311708	0.441663		0.376685	0.0918921
15	0.1667	0.1192			15	0.414367	0.563061		0.488714	0.105142
20	0.2102	0.1402	0.1154		20	0.522496	0.662258	0.593011	0.592588	0.0698821
30	0.2739	0.1634			30	0.680835	0.771847		0.726341	0.064355
40		0.157	0.16		40		0.741615	0.822199	0.781907	0.0569814
SSG Rmax	0.4023	0.2117	0.1946
+IPTG
Conc. (nM)	Req	Req/Rmax
1	0.0248	0
3	0	0
6	0	0
8	0.0055	0
9	0.04	0
10	0.0223	0
12	0.0067	0
15	0.0135	0
20	0.0212	0
30	0.0191	0
40	0	0
SSG Rmax	0
-IPTG, synthetic operator
	Req					Req/Rmax
Conc. (nM)	RUN 1	RUN 2			Conc. (nM)	RUN 1	RUN 2	AVG	stdev
0.5	0.0386	0.0532			0.5	0.355433	0.413364	0.384399	0.0409638
1	0.0502	0.0624			1	0.462247	0.484848	0.473548	0.0159818
3	0.0788	0.097			3	0.725599	0.753691	0.739645	0.0198642
6	0.0824	0.1221			6	0.758748	0.948718	0.853733	0.134329
8	0.0992	0.1105			8	0.913444	0.858586	0.886015	0.0387904
12	0.1072	0.1102			12	0.987109	0.856255	0.921682	0.0925276
15	0.1005	0.1083			15	0.925414	0.841492	0.883453	0.0593422
20	0.0997	0.123			20	0.918048	0.955711	0.936879	0.0266318
SSG Rmax	0.1086	0.1287

## Sheet: FigS4
Protein State	Start	End	Sequence	Deut Time (sec)	maxD	#D	%D	Conf Interval (#D)	#Pts	Confidence	Stddev	p
apo	2	6	KPVTL	30	3	0.85	26.907		1	Medium	0
apo	2	6	KPVTL	45	3	1.392	44.091		1	Medium	0
apo	2	6	KPVTL	60	3	1.978	62.638		1	Medium	0
apo	2	6	KPVTL	300	3	0.943	29.861		1	Medium	0
apo	2	6	KPVTL	1500	3	1.009	31.941		1	Medium	0
apo	2	6	KPVTL	3600	3	0.905	28.666		1	Medium	0
apo	2	6	KPVTL	7200	3	1.316	41.676		1	Medium	0
apo	2	6	KPVTL	14400	3	1.131	35.807		1	Medium	0
apo	3	6	PVTL	30	2	1.085	51.556		1	Medium	0
apo	3	6	PVTL	45	2	1.255	59.628		1	Medium	0
apo	3	6	PVTL	60	2	1.402	66.596		1	Medium	0
apo	3	6	PVTL	300	2	1.45	68.884		1	Medium	0
apo	3	6	PVTL	1500	2	1.402	66.613		1	Medium	0
apo	3	6	PVTL	3600	2	1.519	72.159		1	Medium	0
apo	3	6	PVTL	7200	2	1.432	68.039		1	Medium	0
apo	3	6	PVTL	14400	2	1.585	75.306		1	Medium	0
apo	4	7	VTLY	30	2	1.195	56.749		1	Medium	0
apo	4	7	VTLY	45	2	1.353	64.271		1	Medium	0
apo	4	7	VTLY	60	2	1.538	73.076		1	Medium	0
apo	4	7	VTLY	300	2	1.319	62.648		1	Medium	0
apo	4	7	VTLY	1500	2	1.233	58.564		1	Medium	0
apo	4	7	VTLY	3600	2	1.468	69.744		1	Medium	0
apo	4	7	VTLY	7200	2	1.272	60.428		1	Medium	0
apo	4	7	VTLY	14400	2	1.373	65.234		1	Medium	0
apo	4	8	VTLYD	30	3	1.506	47.691		1	Medium	0
apo	4	8	VTLYD	45	3	1.732	54.853		1	Medium	0
apo	4	8	VTLYD	60	3	2.001	63.376		1	Medium	0
apo	4	8	VTLYD	300	3	1.781	56.398		1	Medium	0
apo	4	8	VTLYD	1500	3	1.723	54.55		1	Medium	0
apo	4	8	VTLYD	3600	3	2.047	64.835		1	Medium	0
apo	4	8	VTLYD	7200	3	1.765	55.904		1	Medium	0
apo	4	8	VTLYD	14400	3	1.991	63.043		1	Medium	0
apo	7	11	YDVAE	30	3	0.451	14.282		1	Medium	0
apo	7	11	YDVAE	45	3	0.665	21.061		1	Medium	0
apo	7	11	YDVAE	60	3	0.817	25.856		1	Medium	0
apo	7	11	YDVAE	300	3	1.377	43.619		1	Medium	0
apo	7	11	YDVAE	1500	3	1.522	48.193		1	Medium	0
apo	7	11	YDVAE	3600	3	1.971	62.401		1	Medium	0
apo	7	11	YDVAE	7200	3	1.779	56.322		1	Medium	0
apo	7	11	YDVAE	14400	3	1.795	56.837		1	Medium	0
apo	7	12	YDVAEY	30	4	0.719	17.075		1	High	0
apo	7	12	YDVAEY	45	4	1.024	24.328		1	High	0
apo	7	12	YDVAEY	60	4	1.22	28.968		1	High	0
apo	7	12	YDVAEY	300	4	1.943	46.153		1	High	0
apo	7	12	YDVAEY	1500	4	2.109	50.087		1	Medium	0
apo	7	12	YDVAEY	3600	4	2.574	61.136		1	High	0
apo	7	12	YDVAEY	7200	4	2.374	56.394		1	Medium	0
apo	7	12	YDVAEY	14400	4	2.432	57.748		1	Medium	0
apo	7	22	YDVAEYAGVSYQTVSR	30	14	2.959	20.079		1	Medium	0
apo	7	22	YDVAEYAGVSYQTVSR	45	14	3.208	21.768		1	Medium	0
apo	7	22	YDVAEYAGVSYQTVSR	60	14	3.147	21.354		1	Medium	0
apo	7	22	YDVAEYAGVSYQTVSR	300	14	3.528	23.943		1	Medium	0
apo	7	22	YDVAEYAGVSYQTVSR	1500	14	4.111	27.893		1	Medium	0
apo	7	22	YDVAEYAGVSYQTVSR	3600	14	5.28	35.832		1	Medium	0
apo	7	22	YDVAEYAGVSYQTVSR	7200	14	6.076	41.23		1	Medium	0
apo	7	22	YDVAEYAGVSYQTVSR	14400	14	7.512	50.974		1	Medium	0
apo	7	33	YDVAEYAGVSYQTVSRVVNQASHVSAK	30	25
apo	7	33	YDVAEYAGVSYQTVSRVVNQASHVSAK	45	25
apo	7	33	YDVAEYAGVSYQTVSRVVNQASHVSAK	60	25
apo	7	33	YDVAEYAGVSYQTVSRVVNQASHVSAK	300	25
apo	7	33	YDVAEYAGVSYQTVSRVVNQASHVSAK	1500	25	4.848	18.424		1	Medium	0
apo	7	33	YDVAEYAGVSYQTVSRVVNQASHVSAK	3600	25
apo	7	33	YDVAEYAGVSYQTVSRVVNQASHVSAK	7200	25	4.882	18.551		1	Medium	0
apo	7	33	YDVAEYAGVSYQTVSRVVNQASHVSAK	14400	25
apo	9	17	VAEYAGVSY	30	7	2.63	35.688		1	Medium	0
apo	9	17	VAEYAGVSY	45	7	3.436	46.626		1	Medium	0
apo	9	17	VAEYAGVSY	60	7	4.256	57.764		1	Medium	0
apo	9	17	VAEYAGVSY	300	7	4.269	57.936		1	Medium	0
apo	9	17	VAEYAGVSY	1500	7	5.165	70.091		1	Medium	0
apo	9	17	VAEYAGVSY	3600	7	5.204	70.629		1	Medium	0
apo	9	17	VAEYAGVSY	7200	7	5.423	73.601		1	Medium	0
apo	9	17	VAEYAGVSY	14400	7	5.372	72.9		1	Medium	0
apo	9	22	VAEYAGVSYQTVSR	30	12	6.126	48.495		1	Medium	0
apo	9	22	VAEYAGVSYQTVSR	45	12	6.289	49.785		1	Medium	0
apo	9	22	VAEYAGVSYQTVSR	60	12
apo	9	22	VAEYAGVSYQTVSR	300	12
apo	9	22	VAEYAGVSYQTVSR	1500	12	8.537	67.581		1	Medium	0
apo	9	22	VAEYAGVSYQTVSR	3600	12	8.944	70.809		1	Medium	0
apo	9	22	VAEYAGVSYQTVSR	7200	12	8.867	70.196		1	Medium	0
apo	9	22	VAEYAGVSYQTVSR	14400	12	9.373	74.207		1	Medium	0
apo	11	17	EYAGVSY	30	5	2.16	41.042		1	Medium	0
apo	11	17	EYAGVSY	45	5	2.624	49.863		1	Medium	0
apo	11	17	EYAGVSY	60	5	3.038	57.724		1	Medium	0
apo	11	17	EYAGVSY	300	5	2.894	54.977		1	Medium	0
apo	11	17	EYAGVSY	1500	5	2.772	52.676		1	Medium	0
apo	11	17	EYAGVSY	3600	5	3.35	63.656		1	Medium	0
apo	11	17	EYAGVSY	7200	5	3.033	57.627		1	Medium	0
apo	11	17	EYAGVSY	14400	5	3.028	57.537		1	Medium	0
apo	11	22	EYAGVSYQTVSR	30	10	5.415	51.441		1	Medium	0
apo	11	22	EYAGVSYQTVSR	45	10	5.805	55.148		1	Medium	0
apo	11	22	EYAGVSYQTVSR	60	10	6.731	63.941		1	Medium	0
apo	11	22	EYAGVSYQTVSR	300	10	6.539	62.123		1	Medium	0
apo	11	22	EYAGVSYQTVSR	1500	10	6.547	62.193		1	Medium	0
apo	11	22	EYAGVSYQTVSR	3600	10	7.465	70.915		1	Medium	0
apo	11	22	EYAGVSYQTVSR	7200	10	7.137	67.804		1	Medium	0
apo	11	22	EYAGVSYQTVSR	14400	10	7.458	70.854		1	Medium	0
apo	12	17	YAGVSY	30	4	1.939	46.043		1	Medium	0
apo	12	17	YAGVSY	45	4	2.715	64.47		1	Medium	0
apo	12	17	YAGVSY	60	4	2.695	64		1	Medium	0
apo	12	17	YAGVSY	300	4	2.657	63.099		1	Medium	0
apo	12	17	YAGVSY	1500	4	2.478	58.862		1	Medium	0
apo	12	17	YAGVSY	3600	4	2.907	69.05		1	Medium	0
apo	12	17	YAGVSY	7200	4	2.622	62.278		1	Medium	0
apo	12	17	YAGVSY	14400	4	2.653	63.01		1	Medium	0
apo	12	22	YAGVSYQTVSR	30	9	3.872	40.87		1	Medium	0
apo	12	22	YAGVSYQTVSR	45	9	4.754	50.186		1	Medium	0
apo	12	22	YAGVSYQTVSR	60	9
apo	12	22	YAGVSYQTVSR	300	9
apo	12	22	YAGVSYQTVSR	1500	9
apo	12	22	YAGVSYQTVSR	3600	9	6.177	65.201		1	Medium	0
apo	12	22	YAGVSYQTVSR	7200	9	5.228	55.185		1	Medium	0
apo	12	22	YAGVSYQTVSR	14400	9	6.651	70.2		1	Medium	0
apo	12	25	YAGVSYQTVSRVVN	30	12
apo	12	25	YAGVSYQTVSRVVN	45	12
apo	12	25	YAGVSYQTVSRVVN	60	12	2.077	16.446		1	Medium	0
apo	12	25	YAGVSYQTVSRVVN	300	12
apo	12	25	YAGVSYQTVSRVVN	1500	12
apo	12	25	YAGVSYQTVSRVVN	3600	12
apo	12	25	YAGVSYQTVSRVVN	7200	12
apo	12	25	YAGVSYQTVSRVVN	14400	12
apo	12	33	YAGVSYQTVSRVVNQASHVSAK	30	20
apo	12	33	YAGVSYQTVSRVVNQASHVSAK	45	20
apo	12	33	YAGVSYQTVSRVVNQASHVSAK	60	20
apo	12	33	YAGVSYQTVSRVVNQASHVSAK	300	20
apo	12	33	YAGVSYQTVSRVVNQASHVSAK	1500	20
apo	12	33	YAGVSYQTVSRVVNQASHVSAK	3600	20
apo	12	33	YAGVSYQTVSRVVNQASHVSAK	7200	20	13.368	63.496		1	Medium	0
apo	12	33	YAGVSYQTVSRVVNQASHVSAK	14400	20
apo	12	42	YAGVSYQTVSRVVNQASHVSAKTREKVEAAM	30	29	0.296	0.97	0.496	3	Medium	0.2	1
apo	12	42	YAGVSYQTVSRVVNQASHVSAKTREKVEAAM	45	29	14.412	47.212		1	Medium	0
apo	12	42	YAGVSYQTVSRVVNQASHVSAKTREKVEAAM	60	29
apo	12	42	YAGVSYQTVSRVVNQASHVSAKTREKVEAAM	300	29
apo	12	42	YAGVSYQTVSRVVNQASHVSAKTREKVEAAM	1500	29	17.257	56.532		1	Medium	0
apo	12	42	YAGVSYQTVSRVVNQASHVSAKTREKVEAAM	3600	29	17.901	58.641		1	Medium	0
apo	12	42	YAGVSYQTVSRVVNQASHVSAKTREKVEAAM	7200	29	0.391	1.282	2.922	2	Medium	0.325	1
apo	12	42	YAGVSYQTVSRVVNQASHVSAKTREKVEAAM	14400	29	19.191	62.866		1	Medium	0
apo	13	17	AGVSY	30	3	1.556	49.265		1	Medium	0
apo	13	17	AGVSY	45	3	1.776	56.24		1	Medium	0
apo	13	17	AGVSY	60	3	2.073	65.653		1	Medium	0
apo	13	17	AGVSY	300	3	1.904	60.293		1	Medium	0
apo	13	17	AGVSY	1500	3	1.843	58.353		1	Medium	0
apo	13	17	AGVSY	3600	3	2.176	68.897		1	Medium	0
apo	13	17	AGVSY	7200	3	1.991	63.062		1	Medium	0
apo	13	17	AGVSY	14400	3	2.065	65.396		1	Medium	0
apo	13	18	AGVSYQ	30	4
apo	13	18	AGVSYQ	45	4
apo	13	18	AGVSYQ	60	4	2.671	63.43		1	Medium	0
apo	13	18	AGVSYQ	300	4
apo	13	18	AGVSYQ	1500	4
apo	13	18	AGVSYQ	3600	4
apo	13	18	AGVSYQ	7200	4
apo	13	18	AGVSYQ	14400	4
apo	14	22	GVSYQTVSR	30	7
apo	14	22	GVSYQTVSR	45	7
apo	14	22	GVSYQTVSR	60	7
apo	14	22	GVSYQTVSR	300	7
apo	14	22	GVSYQTVSR	1500	7
apo	14	22	GVSYQTVSR	3600	7
apo	14	22	GVSYQTVSR	7200	7	5.01	67.989		1	Medium	0
apo	14	22	GVSYQTVSR	14400	7	5.148	69.864		1	Medium	0
apo	15	22	VSYQTVSR	30	6	3.128	49.534		1	Medium	0
apo	15	22	VSYQTVSR	45	6	3.672	58.134		1	High	0
apo	15	22	VSYQTVSR	60	6	4.168	65.985		1	High	0
apo	15	22	VSYQTVSR	300	6	3.689	58.405		1	Medium	0
apo	15	22	VSYQTVSR	1500	6
apo	15	22	VSYQTVSR	3600	6	3.925	62.146		1	Medium	0
apo	15	22	VSYQTVSR	7200	6
apo	15	22	VSYQTVSR	14400	6
apo	18	33	QTVSRVVNQASHVSAK	30	14	7.025	47.673	1.4	2	Medium	0.156	0.0625357
apo	18	33	QTVSRVVNQASHVSAK	45	14	7.582	51.451	1.853	2	Medium	0.206	0.544344
apo	18	33	QTVSRVVNQASHVSAK	60	14	8.347	56.638		1	Medium	0
apo	18	33	QTVSRVVNQASHVSAK	300	14	8.901	60.401	1.497	2	Medium	0.167	0.0746659
apo	18	33	QTVSRVVNQASHVSAK	1500	14	8.603	58.378		1	Medium	0
apo	18	33	QTVSRVVNQASHVSAK	3600	14	9.076	61.585		1	Medium	0
apo	18	33	QTVSRVVNQASHVSAK	7200	14	8.556	58.06	6.35	2	Medium	0.707	0.460599
apo	18	33	QTVSRVVNQASHVSAK	14400	14	9.348	63.435	1.039	2	Medium	0.116	0.17035
apo	18	37	QTVSRVVNQASHVSAKTREK	30	18
apo	18	37	QTVSRVVNQASHVSAKTREK	45	18
apo	18	37	QTVSRVVNQASHVSAKTREK	60	18
apo	18	37	QTVSRVVNQASHVSAKTREK	300	18
apo	18	37	QTVSRVVNQASHVSAKTREK	1500	18
apo	18	37	QTVSRVVNQASHVSAKTREK	3600	18	10.877	57.409		1	Medium	0
apo	18	37	QTVSRVVNQASHVSAKTREK	7200	18
apo	18	37	QTVSRVVNQASHVSAKTREK	14400	18	10.707	56.51		1	Medium	0
apo	23	32	VVNQASHVSA	30	8
apo	23	32	VVNQASHVSA	45	8	3.66	43.467		1	Medium	0
apo	23	32	VVNQASHVSA	60	8	4.257	50.548		1	Medium	0
apo	23	32	VVNQASHVSA	300	8
apo	23	32	VVNQASHVSA	1500	8
apo	23	32	VVNQASHVSA	3600	8	3.911	46.448		1	Medium	0
apo	23	32	VVNQASHVSA	7200	8
apo	23	32	VVNQASHVSA	14400	8	3.512	41.709		1	Medium	0
apo	23	33	VVNQASHVSAK	30	9	4.223	44.577		1	Medium	0
apo	23	33	VVNQASHVSAK	45	9	4.754	50.182		1	Medium	0
apo	23	33	VVNQASHVSAK	60	9	5.08	53.626		1	Medium	0
apo	23	33	VVNQASHVSAK	300	9	4.388	46.317		1	Medium	0
apo	23	33	VVNQASHVSAK	1500	9	4.565	48.189		1	Medium	0
apo	23	33	VVNQASHVSAK	3600	9	4.795	50.611		1	Medium	0
apo	23	33	VVNQASHVSAK	7200	9	4.255	44.912		1	Medium	0
apo	23	33	VVNQASHVSAK	14400	9	4.632	48.896		1	Medium	0
apo	23	35	VVNQASHVSAKTR	30	11	5.315	45.898		1	Medium	0
apo	23	35	VVNQASHVSAKTR	45	11	5.635	48.662		1	Medium	0
apo	23	35	VVNQASHVSAKTR	60	11	6.183	53.397		1	Medium	0
apo	23	35	VVNQASHVSAKTR	300	11	5.654	48.833		1	Medium	0
apo	23	35	VVNQASHVSAKTR	1500	11	5.689	49.135		1	Medium	0
apo	23	35	VVNQASHVSAKTR	3600	11	6.449	55.696		1	Medium	0
apo	23	35	VVNQASHVSAKTR	7200	11	5.909	51.033		1	Medium	0
apo	23	35	VVNQASHVSAKTR	14400	11	5.975	51.603		1	Medium	0
apo	23	37	VVNQASHVSAKTREK	30	13	5.482	40.059	0.525	3	Medium	0.212	0.0637494
apo	23	37	VVNQASHVSAKTREK	45	13	6.036	44.109	0.189	3	Medium	0.076	0.650599
apo	23	37	VVNQASHVSAKTREK	60	13	6.426	46.962	0.211	3	Medium	0.085	0.0796948
apo	23	37	VVNQASHVSAKTREK	300	13	6.05	44.209	0.401	3	Medium	0.161	0.107961
apo	23	37	VVNQASHVSAKTREK	1500	13	6.158	45.002	0.592	3	Medium	0.238	0.300747
apo	23	37	VVNQASHVSAKTREK	3600	13	6.5	47.497	0.335	3	Medium	0.135	0.140325
apo	23	37	VVNQASHVSAKTREK	7200	13	5.881	42.978	0.526	3	Medium	0.212	0.0277523
apo	23	37	VVNQASHVSAKTREK	14400	13	6.509	47.565	4.433	2	Medium	0.493	0.329692
apo	23	39	VVNQASHVSAKTREKVE	30	15	5.503	34.853	1.425	2	Medium	0.159	0.0535193
apo	23	39	VVNQASHVSAKTREKVE	45	15	6.572	41.621	1.128	2	High	0.126	0.298036
apo	23	39	VVNQASHVSAKTREKVE	60	15	6.833	43.276	1.105	2	High	0.123	0.840308
apo	23	39	VVNQASHVSAKTREKVE	300	15	6.982	44.222	1.692	2	Medium	0.188	0.518771
apo	23	39	VVNQASHVSAKTREKVE	1500	15	7.282	46.12	1.836	2	High	0.204	0.211175
apo	23	39	VVNQASHVSAKTREKVE	3600	15	7.808	49.448	3.415	2	Medium	0.38	0.515157
apo	23	39	VVNQASHVSAKTREKVE	7200	15	6.948	44.007	1.408	2	Medium	0.157	0.030451
apo	23	39	VVNQASHVSAKTREKVE	14400	15	7.873	49.865	1.225	2	High	0.136	0.756364
apo	23	40	VVNQASHVSAKTREKVEA	30	16
apo	23	40	VVNQASHVSAKTREKVEA	45	16	7.282	43.237		1	Medium	0
apo	23	40	VVNQASHVSAKTREKVEA	60	16	7.324	43.488		1	Medium	0
apo	23	40	VVNQASHVSAKTREKVEA	300	16
apo	23	40	VVNQASHVSAKTREKVEA	1500	16	8.282	49.177		1	Medium	0
apo	23	40	VVNQASHVSAKTREKVEA	3600	16	8.581	50.95		1	Medium	0
apo	23	40	VVNQASHVSAKTREKVEA	7200	16	8.41	49.932		1	Medium	0
apo	23	40	VVNQASHVSAKTREKVEA	14400	16	8.943	53.099		1	Medium	0
apo	23	41	VVNQASHVSAKTREKVEAA	30	17	6.534	36.516		1	Medium	0
apo	23	41	VVNQASHVSAKTREKVEAA	45	17	7.79	43.531		1	Medium	0
apo	23	41	VVNQASHVSAKTREKVEAA	60	17	7.545	42.164		1	Medium	0
apo	23	41	VVNQASHVSAKTREKVEAA	300	17	8.412	47.01		1	Medium	0
apo	23	41	VVNQASHVSAKTREKVEAA	1500	17
apo	23	41	VVNQASHVSAKTREKVEAA	3600	17
apo	23	41	VVNQASHVSAKTREKVEAA	7200	17	8.933	49.918		1	Medium	0
apo	23	41	VVNQASHVSAKTREKVEAA	14400	17	9.453	52.824		1	Medium	0
apo	23	42	VVNQASHVSAKTREKVEAAM	30	18	6.144	32.429	0.502	2	Medium	0.056	0.00116815
apo	23	42	VVNQASHVSAKTREKVEAAM	45	18	7.562	39.91	0.26	3	Medium	0.105	0.0221663
apo	23	42	VVNQASHVSAKTREKVEAAM	60	18	8.126	42.888	0.274	3	Medium	0.11	0.00488004
apo	23	42	VVNQASHVSAKTREKVEAAM	300	18	8.778	46.328		1	High	0
apo	23	42	VVNQASHVSAKTREKVEAAM	1500	18	9.3	49.083	1.023	2	Medium	0.114	0.423513
apo	23	42	VVNQASHVSAKTREKVEAAM	3600	18	9.723	51.317	0.241	3	Medium	0.097	0.0903951
apo	23	42	VVNQASHVSAKTREKVEAAM	7200	18	10.029	52.932	0.168	3	Medium	0.068	0.4719
apo	23	42	VVNQASHVSAKTREKVEAAM	14400	18	10.418	54.983	0.574	3	Medium	0.231	0.0229524
apo	34	42	TREKVEAAM	30	7
apo	34	42	TREKVEAAM	45	7	6.736	91.417		1	Medium	0
apo	34	42	TREKVEAAM	60	7
apo	34	42	TREKVEAAM	300	7
apo	34	42	TREKVEAAM	1500	7
apo	34	42	TREKVEAAM	3600	7
apo	34	42	TREKVEAAM	7200	7
apo	34	42	TREKVEAAM	14400	7
apo	38	42	VEAAM	30	3	1.369	43.357		1	Medium	0
apo	38	42	VEAAM	45	3	1.605	50.825		1	Medium	0
apo	38	42	VEAAM	60	3
apo	38	42	VEAAM	300	3	2.417	76.528		1	Medium	0
apo	38	42	VEAAM	1500	3	2.517	79.697		1	Medium	0
apo	38	42	VEAAM	3600	3
apo	38	42	VEAAM	7200	3	2.563	81.147		1	Medium	0
apo	38	42	VEAAM	14400	3	2.79	88.335		1	Medium	0
apo	40	45	AAMAEL	30	4	1.022	24.279		1	Medium	0
apo	40	45	AAMAEL	45	4	1.394	33.102		1	Medium	0
apo	40	45	AAMAEL	60	4
apo	40	45	AAMAEL	300	4
apo	40	45	AAMAEL	1500	4
apo	40	45	AAMAEL	3600	4	2.739	65.052		1	Medium	0
apo	40	45	AAMAEL	7200	4	2.659	63.148		1	Medium	0
apo	40	45	AAMAEL	14400	4	2.896	68.777		1	Medium	0
apo	41	45	AMAEL	30	3	0.701	22.205		1	High	0
apo	41	45	AMAEL	45	3	0.951	30.116		1	High	0
apo	41	45	AMAEL	60	3	1.123	35.568		1	High	0
apo	41	45	AMAEL	300	3	1.853	58.664		1	High	0
apo	41	45	AMAEL	1500	3	2.018	63.897		1	High	0
apo	41	45	AMAEL	3600	3	2.142	67.819		1	High	0
apo	41	45	AMAEL	7200	3	2.041	64.62		1	Medium	0
apo	41	45	AMAEL	14400	3	2.252	71.315		1	High	0
apo	42	45	MAEL	30	2	1.991	94.591		1	Medium	0
apo	42	45	MAEL	45	2	0.447	21.247		1	Medium	0
apo	42	45	MAEL	60	2	1.987	94.396		1	Medium	0
apo	42	45	MAEL	300	2	1.97	93.586		1	Medium	0
apo	42	45	MAEL	1500	2	1.985	94.268		1	Medium	0
apo	42	45	MAEL	3600	2	1.221	57.994		1	Medium	0
apo	42	45	MAEL	7200	2	1.175	55.82		1	Medium	0
apo	42	45	MAEL	14400	2	1.545	73.365		1	Medium	0
apo	43	54	AELNYIPNRVAQ	30	9	2.426	25.611		1	Medium	0
apo	43	54	AELNYIPNRVAQ	45	9	2.923	30.855		1	Medium	0
apo	43	54	AELNYIPNRVAQ	60	9	6.118	64.582		1	Medium	0
apo	43	54	AELNYIPNRVAQ	300	9	3.1	32.718		1	Medium	0
apo	43	54	AELNYIPNRVAQ	1500	9	3.045	32.145		1	Medium	0
apo	43	54	AELNYIPNRVAQ	3600	9	3.341	35.268		1	Medium	0
apo	43	54	AELNYIPNRVAQ	7200	9	6.975	73.629		1	Medium	0
apo	43	54	AELNYIPNRVAQ	14400	9	7.168	75.664		1	Medium	0
apo	43	55	AELNYIPNRVAQQ	30	10	5.612	53.313		1	Medium	0
apo	43	55	AELNYIPNRVAQQ	45	10	5.775	54.864		1	Medium	0
apo	43	55	AELNYIPNRVAQQ	60	10	6.398	60.776		1	Medium	0
apo	43	55	AELNYIPNRVAQQ	300	10	7.707	73.213		1	Medium	0
apo	43	55	AELNYIPNRVAQQ	1500	10
apo	43	55	AELNYIPNRVAQQ	3600	10	8.051	76.48		1	Medium	0
apo	43	55	AELNYIPNRVAQQ	7200	10
apo	43	55	AELNYIPNRVAQQ	14400	10
apo	43	60	AELNYIPNRVAQQLAGKQ	30	15	9.409	59.592		1	Medium	0
apo	43	60	AELNYIPNRVAQQLAGKQ	45	15	8.788	55.658		1	High	0
apo	43	60	AELNYIPNRVAQQLAGKQ	60	15	9.893	62.656		1	High	0
apo	43	60	AELNYIPNRVAQQLAGKQ	300	15	8.889	56.297		1	Medium	0
apo	43	60	AELNYIPNRVAQQLAGKQ	1500	15	9.586	60.712		1	Medium	0
apo	43	60	AELNYIPNRVAQQLAGKQ	3600	15	9.827	62.235		1	Medium	0
apo	43	60	AELNYIPNRVAQQLAGKQ	7200	15	9.306	58.937		1	Medium	0
apo	43	60	AELNYIPNRVAQQLAGKQ	14400	15	10.229	64.786		1	Medium	0
apo	43	63	AELNYIPNRVAQQLAGKQSLL	30	18	11.146	58.826	1.662	2	Medium	0.185	0.0511805
apo	43	63	AELNYIPNRVAQQLAGKQSLL	45	18	10.782	56.903	2.318	2	Medium	0.258	0.0730756
apo	43	63	AELNYIPNRVAQQLAGKQSLL	60	18	11.821	62.386	4.727	2	Medium	0.526	0.968921
apo	43	63	AELNYIPNRVAQQLAGKQSLL	300	18	11.157	58.883	0.725	2	Medium	0.081	0.0300473
apo	43	63	AELNYIPNRVAQQLAGKQSLL	1500	18	11.754	62.033	7.469	2	Medium	0.831	0.34349
apo	43	63	AELNYIPNRVAQQLAGKQSLL	3600	18	12.861	67.877	2.954	2	Medium	0.329	0.391238
apo	43	63	AELNYIPNRVAQQLAGKQSLL	7200	18	12.243	64.614	7.651	2	Medium	0.852	0.31725
apo	43	63	AELNYIPNRVAQQLAGKQSLL	14400	18	12.944	68.314	4.217	2	Medium	0.469	0.900709
apo	44	51	ELNYIPNR	30	5	2.249	42.736		1	Medium	0
apo	44	51	ELNYIPNR	45	5	2.598	49.368		1	Medium	0
apo	44	51	ELNYIPNR	60	5	2.96	56.246		1	Medium	0
apo	44	51	ELNYIPNR	300	5	2.875	54.627		1	Medium	0
apo	44	51	ELNYIPNR	1500	5	3.02	57.38		1	Medium	0
apo	44	51	ELNYIPNR	3600	5	3.376	64.144		1	Medium	0
apo	44	51	ELNYIPNR	7200	5	3.056	58.073		1	Medium	0
apo	44	51	ELNYIPNR	14400	5	3.173	60.278		1	Medium	0
apo	44	63	ELNYIPNRVAQQLAGKQSLL	30	17	10.931	61.085		1	Medium	0
apo	44	63	ELNYIPNRVAQQLAGKQSLL	45	17	10.911	60.974	2.042	2	Medium	0.227	1
apo	44	63	ELNYIPNRVAQQLAGKQSLL	60	17	11.956	66.813	2.535	2	Medium	0.282	0.378529
apo	44	63	ELNYIPNRVAQQLAGKQSLL	300	17	11.295	63.117		1	Medium	0
apo	44	63	ELNYIPNRVAQQLAGKQSLL	1500	17	12.312	68.803	4.145	2	Medium	0.461	0.806456
apo	44	63	ELNYIPNRVAQQLAGKQSLL	3600	17	12.479	69.733	1.047	2	Medium	0.117	0.483786
apo	44	63	ELNYIPNRVAQQLAGKQSLL	7200	17	12.097	67.601	0.94	2	Medium	0.105	0.137641
apo	44	63	ELNYIPNRVAQQLAGKQSLL	14400	17	12.965	72.451	0.384	2	Medium	0.043	0.00799975
apo	45	51	LNYIPNR	30	4	1.817	43.157	0.611	2	High	0.068	0.0166704
apo	45	51	LNYIPNR	45	4	2.101	49.898	0.298	2	High	0.033	0.170575
apo	45	51	LNYIPNR	60	4	1.946	46.221	8.103	2	Medium	0.902	0.57386
apo	45	51	LNYIPNR	300	4	2.259	53.659	0.284	2	Medium	0.032	0.80502
apo	45	51	LNYIPNR	1500	4	2.095	49.768	0.399	2	Medium	0.044	0.00971766
apo	45	51	LNYIPNR	3600	4	2.681	63.676	0.211	2	Medium	0.023	0.0268346
apo	45	51	LNYIPNR	7200	4	2.24	53.19		1	Medium	0
apo	45	51	LNYIPNR	14400	4
apo	45	63	LNYIPNRVAQQLAGKQSLL	30	16
apo	45	63	LNYIPNRVAQQLAGKQSLL	45	16
apo	45	63	LNYIPNRVAQQLAGKQSLL	60	16	10.974	65.158		1	Medium	0
apo	45	63	LNYIPNRVAQQLAGKQSLL	300	16	11.183	66.4		1	Medium	0
apo	45	63	LNYIPNRVAQQLAGKQSLL	1500	16
apo	45	63	LNYIPNRVAQQLAGKQSLL	3600	16	12.874	76.441		1	Medium	0
apo	45	63	LNYIPNRVAQQLAGKQSLL	7200	16	14.125	83.867		1	Medium	0
apo	45	63	LNYIPNRVAQQLAGKQSLL	14400	16	14.316	85		1	Medium	0
apo	46	51	NYIPNR	30	3	1.623	51.393		1	High	0
apo	46	51	NYIPNR	45	3	1.753	55.502		1	High	0
apo	46	51	NYIPNR	60	3	2.052	64.989		1	High	0
apo	46	51	NYIPNR	300	3	1.779	56.333		1	Medium	0
apo	46	51	NYIPNR	1500	3	1.765	55.888		1	High	0
apo	46	51	NYIPNR	3600	3	2.131	67.48		1	High	0
apo	46	51	NYIPNR	7200	3	1.922	60.854		1	High	0
apo	46	51	NYIPNR	14400	3	1.985	62.867		1	High	0
apo	46	55	NYIPNRVAQQ	30	7
apo	46	55	NYIPNRVAQQ	45	7	4.232	57.435		1	Medium	0
apo	46	55	NYIPNRVAQQ	60	7	4.746	64.416		1	Medium	0
apo	46	55	NYIPNRVAQQ	300	7	4.025	54.626		1	Medium	0
apo	46	55	NYIPNRVAQQ	1500	7	3.87	52.526		1	Medium	0
apo	46	55	NYIPNRVAQQ	3600	7	4.834	65.598		1	Medium	0
apo	46	55	NYIPNRVAQQ	7200	7
apo	46	55	NYIPNRVAQQ	14400	7	4.261	57.832		1	Medium	0
apo	46	56	NYIPNRVAQQL	30	8	3.175	37.706		1	Medium	0
apo	46	56	NYIPNRVAQQL	45	8	3.486	41.401		1	Medium	0
apo	46	56	NYIPNRVAQQL	60	8	3.453	41.009		1	Medium	0
apo	46	56	NYIPNRVAQQL	300	8
apo	46	56	NYIPNRVAQQL	1500	8
apo	46	56	NYIPNRVAQQL	3600	8	4.772	56.668		1	Medium	0
apo	46	56	NYIPNRVAQQL	7200	8
apo	46	56	NYIPNRVAQQL	14400	8	5.338	63.393		1	Medium	0
apo	46	60	NYIPNRVAQQLAGKQ	30	12	7.556	59.819		1	Medium	0
apo	46	60	NYIPNRVAQQLAGKQ	45	12	6.711	53.127		1	Medium	0
apo	46	60	NYIPNRVAQQLAGKQ	60	12	8.308	65.769		1	Medium	0
apo	46	60	NYIPNRVAQQLAGKQ	300	12	6.898	54.613		1	Medium	0
apo	46	60	NYIPNRVAQQLAGKQ	1500	12	8.074	63.92		1	Medium	0
apo	46	60	NYIPNRVAQQLAGKQ	3600	12	8.301	65.715		1	Medium	0
apo	46	60	NYIPNRVAQQLAGKQ	7200	12	7.862	62.238		1	Medium	0
apo	46	60	NYIPNRVAQQLAGKQ	14400	12	8.277	65.524		1	Medium	0
apo	46	62	NYIPNRVAQQLAGKQSL	30	14	8.874	60.214		1	Medium	0
apo	46	62	NYIPNRVAQQLAGKQSL	45	14	8.57	58.153		1	Medium	0
apo	46	62	NYIPNRVAQQLAGKQSL	60	14	9.552	64.818		1	High	0
apo	46	62	NYIPNRVAQQLAGKQSL	300	14	8.823	59.871		1	Medium	0
apo	46	62	NYIPNRVAQQLAGKQSL	1500	14	9.807	66.544		1	Medium	0
apo	46	62	NYIPNRVAQQLAGKQSL	3600	14	9.17	62.228		1	Medium	0
apo	46	62	NYIPNRVAQQLAGKQSL	7200	14	9.523	64.62		1	Medium	0
apo	46	62	NYIPNRVAQQLAGKQSL	14400	14	9.856	66.883		1	Medium	0
apo	46	63	NYIPNRVAQQLAGKQSLL	30	15	9.982	63.217	0.49	2	Medium	0.055	0.38376
apo	46	63	NYIPNRVAQQLAGKQSLL	45	15	8.939	56.614	0.11	2	Medium	0.012	0.668318
apo	46	63	NYIPNRVAQQLAGKQSLL	60	15	9.958	63.064	0.804	2	High	0.089	0.998565
apo	46	63	NYIPNRVAQQLAGKQSLL	300	15	8.764	55.505	4.797	2	Medium	0.534	0.220351
apo	46	63	NYIPNRVAQQLAGKQSLL	1500	15	9.716	61.537	1.595	2	Medium	0.177	0.268337
apo	46	63	NYIPNRVAQQLAGKQSLL	3600	15	9.902	62.71	0.88	2	Medium	0.098	0.659632
apo	46	63	NYIPNRVAQQLAGKQSLL	7200	15	10.013	63.413	5.944	2	Medium	0.662	0.585954
apo	46	63	NYIPNRVAQQLAGKQSLL	14400	15	10.31	65.294	0.573	2	Medium	0.064	0.0945491
apo	48	51	IPNR	30	2	1.224	58.142		1	Medium	0
apo	48	51	IPNR	45	2	1.268	60.245		1	Medium	0
apo	48	51	IPNR	60	2	1.465	69.601		1	Medium	0
apo	48	51	IPNR	300	2	1.33	63.168		1	Medium	0
apo	48	51	IPNR	1500	2	1.288	61.189		1	Medium	0
apo	48	51	IPNR	3600	2	1.468	69.738		1	Medium	0
apo	48	51	IPNR	7200	2	1.363	64.759		1	Medium	0
apo	48	51	IPNR	14400	2	1.377	65.417		1	Medium	0
apo	52	60	VAQQLAGKQ	30	7	4.137	56.142		1	Medium	0
apo	52	60	VAQQLAGKQ	45	7	4.348	59.002		1	Medium	0
apo	52	60	VAQQLAGKQ	60	7	4.899	66.485		1	Medium	0
apo	52	60	VAQQLAGKQ	300	7	4.139	56.166		1	Medium	0
apo	52	60	VAQQLAGKQ	1500	7
apo	52	60	VAQQLAGKQ	3600	7	4.782	64.894		1	Medium	0
apo	52	60	VAQQLAGKQ	7200	7	4.668	63.353		1	Medium	0
apo	52	60	VAQQLAGKQ	14400	7
apo	52	63	VAQQLAGKQSLL	30	10	5.947	56.501		1	Medium	0
apo	52	63	VAQQLAGKQSLL	45	10	6.138	58.314		1	Medium	0
apo	52	63	VAQQLAGKQSLL	60	10	6.763	64.247		1	Medium	0
apo	52	63	VAQQLAGKQSLL	300	10	6.198	58.881		1	Medium	0
apo	52	63	VAQQLAGKQSLL	1500	10	6.592	62.624		1	Medium	0
apo	52	63	VAQQLAGKQSLL	3600	10	6.408	60.873		1	Medium	0
apo	52	63	VAQQLAGKQSLL	7200	10	6.297	59.818		1	Medium	0
apo	52	63	VAQQLAGKQSLL	14400	10	6.749	64.112		1	Medium	0
apo	52	65	VAQQLAGKQSLLIG	30	12	6.58	52.092		1	Medium	0
apo	52	65	VAQQLAGKQSLLIG	45	12	6.975	55.218		1	Medium	0
apo	52	65	VAQQLAGKQSLLIG	60	12	7.212	57.098		1	Medium	0
apo	52	65	VAQQLAGKQSLLIG	300	12	6.735	53.32		1	Medium	0
apo	52	65	VAQQLAGKQSLLIG	1500	12	6.95	55.023		1	Medium	0
apo	52	65	VAQQLAGKQSLLIG	3600	12	6.917	54.757		1	Medium	0
apo	52	65	VAQQLAGKQSLLIG	7200	12	6.686	52.933		1	Medium	0
apo	52	65	VAQQLAGKQSLLIG	14400	12	6.988	55.323		1	Medium	0
apo	55	63	QLAGKQSLL	30	7	3.841	52.126		1	Medium	0
apo	55	63	QLAGKQSLL	45	7	4.195	56.932		1	Medium	0
apo	55	63	QLAGKQSLL	60	7
apo	55	63	QLAGKQSLL	300	7	3.944	53.53		1	Medium	0
apo	55	63	QLAGKQSLL	1500	7
apo	55	63	QLAGKQSLL	3600	7	4.353	59.074		1	Medium	0
apo	55	63	QLAGKQSLL	7200	7	4.366	59.259		1	Medium	0
apo	55	63	QLAGKQSLL	14400	7	3.974	53.936		1	Medium	0
apo	56	62	LAGKQSL	30	5	2.873	54.579		1	Medium	0
apo	56	62	LAGKQSL	45	5	3.036	57.685		1	Medium	0
apo	56	62	LAGKQSL	60	5	3.024	57.453		1	Medium	0
apo	56	62	LAGKQSL	300	5	2.81	53.386		1	Medium	0
apo	56	62	LAGKQSL	1500	5	2.822	53.622		1	Medium	0
apo	56	62	LAGKQSL	3600	5
apo	56	62	LAGKQSL	7200	5	2.832	53.806		1	Medium	0
apo	56	62	LAGKQSL	14400	5	2.955	56.149		1	Medium	0
apo	56	63	LAGKQSLL	30	6	2.991	47.356		1	Medium	0
apo	56	63	LAGKQSLL	45	6	3.25	51.463		1	High	0
apo	56	63	LAGKQSLL	60	6	3.645	57.72		1	High	0
apo	56	63	LAGKQSLL	300	6	3.056	48.393		1	Medium	0
apo	56	63	LAGKQSLL	1500	6
apo	56	63	LAGKQSLL	3600	6	3.235	51.218		1	Medium	0
apo	56	63	LAGKQSLL	7200	6	3.009	47.647		1	Medium	0
apo	56	63	LAGKQSLL	14400	6
apo	56	65	LAGKQSLLIG	30	8	2.834	33.654		1	Medium	0
apo	56	65	LAGKQSLLIG	45	8	3.182	37.786		1	Medium	0
apo	56	65	LAGKQSLLIG	60	8	3.88	46.08		1	Medium	0
apo	56	65	LAGKQSLLIG	300	8	2.934	34.838		1	Medium	0
apo	56	65	LAGKQSLLIG	1500	8	3.668	43.557		1	Medium	0
apo	56	65	LAGKQSLLIG	3600	8	3.196	37.958		1	Medium	0
apo	56	65	LAGKQSLLIG	7200	8	3.046	36.17		1	Medium	0
apo	56	65	LAGKQSLLIG	14400	8	2.986	35.462		1	Medium	0
apo	57	63	AGKQSLL	30	5	2.564	48.724		1	Medium	0
apo	57	63	AGKQSLL	45	5	2.803	53.26		1	Medium	0
apo	57	63	AGKQSLL	60	5	3.14	59.654		1	Medium	0
apo	57	63	AGKQSLL	300	5	2.62	49.784		1	Medium	0
apo	57	63	AGKQSLL	1500	5	2.521	47.897		1	Medium	0
apo	57	63	AGKQSLL	3600	5	2.805	53.286		1	Medium	0
apo	57	63	AGKQSLL	7200	5	2.633	50.035		1	Medium	0
apo	57	63	AGKQSLL	14400	5	2.609	49.565		1	Medium	0
apo	60	64	QSLLI	30	3	0.865	27.38		1	Medium	0
apo	60	64	QSLLI	45	3	0.018	0.559		1	Medium	0
apo	60	64	QSLLI	60	3	1.108	35.098		1	Medium	0
apo	60	64	QSLLI	300	3	1.302	41.227		1	Medium	0
apo	60	64	QSLLI	1500	3	1.523	48.227		1	Medium	0
apo	60	64	QSLLI	3600	3	1.908	60.413		1	Medium	0
apo	60	64	QSLLI	7200	3	1.838	58.189		1	Medium	0
apo	60	64	QSLLI	14400	3	-0.013	-0.41		1	Medium	0
apo	63	67	LIGVA	30	3	0.071	2.241		1	Medium	0
apo	63	67	LIGVA	45	3	0.059	1.853		1	Medium	0
apo	63	67	LIGVA	60	3	0.076	2.404		1	Medium	0
apo	63	67	LIGVA	300	3	0.079	2.507		1	Medium	0
apo	63	67	LIGVA	1500	3	0.039	1.237		1	Medium	0
apo	63	67	LIGVA	3600	3	0.055	1.737		1	Medium	0
apo	63	67	LIGVA	7200	3	0.033	1.057		1	Medium	0
apo	63	67	LIGVA	14400	3	0.077	2.437		1	Medium	0
apo	64	71	IGVATSSL	30	6	0.219	3.467		1	Medium	0
apo	64	71	IGVATSSL	45	6	0.174	2.756		1	Medium	0
apo	64	71	IGVATSSL	60	6	0.456	7.222		1	Medium	0
apo	64	71	IGVATSSL	300	6	0.066	1.042		1	Medium	0
apo	64	71	IGVATSSL	1500	6	0.146	2.315		1	Medium	0
apo	64	71	IGVATSSL	3600	6	0.069	1.097		1	Medium	0
apo	64	71	IGVATSSL	7200	6	0.167	2.638		1	Medium	0
apo	64	71	IGVATSSL	14400	6	0.105	1.659		1	Medium	0
apo	70	73	SLAL	30	2	0.694	32.949		1	Medium	0
apo	70	73	SLAL	45	2	0.692	32.86		1	Medium	0
apo	70	73	SLAL	60	2	0.8	38.008		1	Medium	0
apo	70	73	SLAL	300	2	1.044	49.604		1	Medium	0
apo	70	73	SLAL	1500	2	1.313	62.383		1	Medium	0
apo	70	73	SLAL	3600	2	1.455	69.099		1	Medium	0
apo	70	73	SLAL	7200	2	1.438	68.288		1	Medium	0
apo	70	73	SLAL	14400	2	1.494	70.969		1	Medium	0
apo	70	93	SLALHAPSQIVAAIKSRADQLGAS	30	21
apo	70	93	SLALHAPSQIVAAIKSRADQLGAS	45	21	2.642	11.952		1	Medium	0
apo	70	93	SLALHAPSQIVAAIKSRADQLGAS	60	21	2.531	11.45		1	Medium	0
apo	70	93	SLALHAPSQIVAAIKSRADQLGAS	300	21
apo	70	93	SLALHAPSQIVAAIKSRADQLGAS	1500	21
apo	70	93	SLALHAPSQIVAAIKSRADQLGAS	3600	21
apo	70	93	SLALHAPSQIVAAIKSRADQLGAS	7200	21
apo	70	93	SLALHAPSQIVAAIKSRADQLGAS	14400	21
apo	72	76	ALHAP	30	2	0.852	40.484		1	High	0
apo	72	76	ALHAP	45	2	0.701	33.316		1	High	0
apo	72	76	ALHAP	60	2	1.002	47.595		1	High	0
apo	72	76	ALHAP	300	2	0.934	44.343		1	High	0
apo	72	76	ALHAP	1500	2	0.939	44.606		1	High	0
apo	72	76	ALHAP	3600	2	0.975	46.316		1	High	0
apo	72	76	ALHAP	7200	2	0.894	42.459		1	High	0
apo	72	76	ALHAP	14400	2	0.92	43.706		1	High	0
apo	72	81	ALHAPSQIVA	30	7	0.937	12.72		1	Medium	0
apo	72	81	ALHAPSQIVA	45	7	0.92	12.488	0.085	2	Medium	0.009	0.0186953
apo	72	81	ALHAPSQIVA	60	7	1.133	15.376	1.186	2	Medium	0.132	0.0304026
apo	72	81	ALHAPSQIVA	300	7	1.326	17.99		1	Medium	0
apo	72	81	ALHAPSQIVA	1500	7	1.937	26.293		1	Medium	0
apo	72	81	ALHAPSQIVA	3600	7	2.606	35.369	0.74	2	Medium	0.082	0.00272725
apo	72	81	ALHAPSQIVA	7200	7	3.606	48.94		1	Medium	0
apo	72	81	ALHAPSQIVA	14400	7
apo	72	82	ALHAPSQIVAA	30	8	1.08	12.824		1	Medium	0
apo	72	82	ALHAPSQIVAA	45	8	0.996	11.831		1	Medium	0
apo	72	82	ALHAPSQIVAA	60	8	1.336	15.863		1	Medium	0
apo	72	82	ALHAPSQIVAA	300	8	1.534	18.213		1	Medium	0
apo	72	82	ALHAPSQIVAA	1500	8	2.267	26.924		1	Medium	0
apo	72	82	ALHAPSQIVAA	3600	8	2.809	33.357		1	Medium	0
apo	72	82	ALHAPSQIVAA	7200	8
apo	72	82	ALHAPSQIVAA	14400	8	3.094	36.736		1	Medium	0
apo	72	84	ALHAPSQIVAAIK	30	10	0.846	8.042		1	Medium	0
apo	72	84	ALHAPSQIVAAIK	45	10	0.88	8.359		1	Medium	0
apo	72	84	ALHAPSQIVAAIK	60	10	0.824	7.824		1	Medium	0
apo	72	84	ALHAPSQIVAAIK	300	10	0.965	9.172		1	Medium	0
apo	72	84	ALHAPSQIVAAIK	1500	10	1.756	16.68		1	Medium	0
apo	72	84	ALHAPSQIVAAIK	3600	10	2.314	21.987		1	Medium	0
apo	72	84	ALHAPSQIVAAIK	7200	10	2.705	25.702		1	Medium	0
apo	72	84	ALHAPSQIVAAIK	14400	10	2.895	27.503		1	Medium	0
apo	72	86	ALHAPSQIVAAIKSR	30	12	0.548	4.336		1	Medium	0
apo	72	86	ALHAPSQIVAAIKSR	45	12	0.809	6.401	1.326	2	Medium	0.148	0.164992
apo	72	86	ALHAPSQIVAAIKSR	60	12	0.657	5.199		1	Medium	0
apo	72	86	ALHAPSQIVAAIKSR	300	12	1.117	8.841	1.084	2	Medium	0.121	0.0319369
apo	72	86	ALHAPSQIVAAIKSR	1500	12	1.679	13.29	1.486	2	Medium	0.165	0.0697198
apo	72	86	ALHAPSQIVAAIKSR	3600	12	2.644	20.929	0.757	2	Medium	0.084	0.0026049
apo	72	86	ALHAPSQIVAAIKSR	7200	12	2.956	23.398	0.862	2	Medium	0.096	0.00337653
apo	72	86	ALHAPSQIVAAIKSR	14400	12	3.962	31.365		1	Medium	0
apo	72	92	ALHAPSQIVAAIKSRADQLGA	30	18	1.882	9.93		1	Medium	0
apo	72	92	ALHAPSQIVAAIKSRADQLGA	45	18	1.638	8.645	2.549	2	Medium	0.284	1
apo	72	92	ALHAPSQIVAAIKSRADQLGA	60	18	1.872	9.879		1	Medium	0
apo	72	92	ALHAPSQIVAAIKSRADQLGA	300	18
apo	72	92	ALHAPSQIVAAIKSRADQLGA	1500	18
apo	72	92	ALHAPSQIVAAIKSRADQLGA	3600	18
apo	72	92	ALHAPSQIVAAIKSRADQLGA	7200	18
apo	72	92	ALHAPSQIVAAIKSRADQLGA	14400	18
apo	72	93	ALHAPSQIVAAIKSRADQLGAS	30	19	1.27	6.352	0.109	3	Medium	0.044	0.232727
apo	72	93	ALHAPSQIVAAIKSRADQLGAS	45	19	1.761	8.806	0.126	3	Medium	0.051	0.0022987
apo	72	93	ALHAPSQIVAAIKSRADQLGAS	60	19	1.628	8.141	0.1	3	Medium	0.04	0.0136804
apo	72	93	ALHAPSQIVAAIKSRADQLGAS	300	19	1.697	8.483	0.152	3	Medium	0.061	0.868858
apo	72	93	ALHAPSQIVAAIKSRADQLGAS	1500	19	2.745	13.723	0.26	3	Medium	0.105	0.0567361
apo	72	93	ALHAPSQIVAAIKSRADQLGAS	3600	19	4.271	21.357	1.073	3	Medium	0.432	0.049839
apo	72	93	ALHAPSQIVAAIKSRADQLGAS	7200	19	5.135	25.675	0.477	3	Medium	0.192	0.00778653
apo	72	93	ALHAPSQIVAAIKSRADQLGAS	14400	19	6.346	31.728	1.786	3	Medium	0.719	0.0440457
apo	72	95	ALHAPSQIVAAIKSRADQLGASVV	30	21
apo	72	95	ALHAPSQIVAAIKSRADQLGASVV	45	21
apo	72	95	ALHAPSQIVAAIKSRADQLGASVV	60	21	2.121	9.593		1	Medium	0
apo	72	95	ALHAPSQIVAAIKSRADQLGASVV	300	21
apo	72	95	ALHAPSQIVAAIKSRADQLGASVV	1500	21
apo	72	95	ALHAPSQIVAAIKSRADQLGASVV	3600	21
apo	72	95	ALHAPSQIVAAIKSRADQLGASVV	7200	21
apo	72	95	ALHAPSQIVAAIKSRADQLGASVV	14400	21	6.704	30.327		1	Medium	0
apo	72	97	ALHAPSQIVAAIKSRADQLGASVVVS	30	23	1.461	6.034		1	Medium	0
apo	72	97	ALHAPSQIVAAIKSRADQLGASVVVS	45	23	2.714	11.209	3.656	2	Medium	0.407	0.625243
apo	72	97	ALHAPSQIVAAIKSRADQLGASVVVS	60	23	2.633	10.876	1.632	2	Medium	0.182	0.364602
apo	72	97	ALHAPSQIVAAIKSRADQLGASVVVS	300	23	2.957	12.213	2.933	2	Medium	0.326	0.301727
apo	72	97	ALHAPSQIVAAIKSRADQLGASVVVS	1500	23	3.601	14.873		1	Medium	0
apo	72	97	ALHAPSQIVAAIKSRADQLGASVVVS	3600	23	6.375	26.332		1	Medium	0
apo	72	97	ALHAPSQIVAAIKSRADQLGASVVVS	7200	23	7.658	31.632		1	Medium	0
apo	72	97	ALHAPSQIVAAIKSRADQLGASVVVS	14400	23	7.172	29.622		1	Medium	0
apo	73	76	LHAP	30	1	0.59	56.05		1	Medium	0
apo	73	76	LHAP	45	1
apo	73	76	LHAP	60	1	0.704	66.904		1	Medium	0
apo	73	76	LHAP	300	1	0.698	66.317		1	Medium	0
apo	73	76	LHAP	1500	1	0.646	61.35		1	Medium	0
apo	73	76	LHAP	3600	1	0.701	66.602		1	Medium	0
apo	73	76	LHAP	7200	1	0.64	60.811		1	Medium	0
apo	73	76	LHAP	14400	1	0.649	61.699		1	Medium	0
apo	74	84	HAPSQIVAAIK	30	8	0.318	3.78		1	Medium	0
apo	74	84	HAPSQIVAAIK	45	8	-0.033	-0.391		1	Medium	0
apo	74	84	HAPSQIVAAIK	60	8	0.323	3.836		1	Medium	0
apo	74	84	HAPSQIVAAIK	300	8	0.046	0.55		1	Medium	0
apo	74	84	HAPSQIVAAIK	1500	8
apo	74	84	HAPSQIVAAIK	3600	8	1.797	21.338		1	Medium	0
apo	74	84	HAPSQIVAAIK	7200	8
apo	74	84	HAPSQIVAAIK	14400	8
apo	74	86	HAPSQIVAAIKSR	30	10	0.07	0.664		1	Medium	0
apo	74	86	HAPSQIVAAIKSR	45	10	0.057	0.537		1	Medium	0
apo	74	86	HAPSQIVAAIKSR	60	10	0.292	2.778		1	Medium	0
apo	74	86	HAPSQIVAAIKSR	300	10	0.325	3.088		1	Medium	0
apo	74	86	HAPSQIVAAIKSR	1500	10	1.22	11.589		1	Medium	0
apo	74	86	HAPSQIVAAIKSR	3600	10	1.563	14.847		1	Medium	0
apo	74	86	HAPSQIVAAIKSR	7200	10
apo	74	86	HAPSQIVAAIKSR	14400	10	2.066	19.631		1	Medium	0
apo	74	93	HAPSQIVAAIKSRADQLGAS	30	17	2.246	12.552		1	Medium	0
apo	74	93	HAPSQIVAAIKSRADQLGAS	45	17	2.169	12.122		1	Medium	0
apo	74	93	HAPSQIVAAIKSRADQLGAS	60	17	2.893	16.167		1	Medium	0
apo	74	93	HAPSQIVAAIKSRADQLGAS	300	17	2.477	13.844		1	Medium	0
apo	74	93	HAPSQIVAAIKSRADQLGAS	1500	17	2.816	15.738		1	Medium	0
apo	74	93	HAPSQIVAAIKSRADQLGAS	3600	17	2.804	15.668		1	Medium	0
apo	74	93	HAPSQIVAAIKSRADQLGAS	7200	17	2.71	15.145		1	Medium	0
apo	74	93	HAPSQIVAAIKSRADQLGAS	14400	17	3.211	17.945		1	Medium	0
apo	75	81	APSQIVA	30	5	0.199	3.775		1	Medium	0
apo	75	81	APSQIVA	45	5	0.156	2.963		1	Medium	0
apo	75	81	APSQIVA	60	5	0.222	4.21		1	Medium	0
apo	75	81	APSQIVA	300	5	2.967	56.382		1	Medium	0
apo	75	81	APSQIVA	1500	5	2.94	55.853		1	Medium	0
apo	75	81	APSQIVA	3600	5	3.008	57.152		1	Medium	0
apo	75	81	APSQIVA	7200	5	3.255	61.849		1	Medium	0
apo	75	81	APSQIVA	14400	5	3.419	64.953		1	Medium	0
apo	75	82	APSQIVAA	30	6
apo	75	82	APSQIVAA	45	6	0.017	0.268		1	Medium	0
apo	75	82	APSQIVAA	60	6
apo	75	82	APSQIVAA	300	6	0.705	11.166		1	Medium	0
apo	75	82	APSQIVAA	1500	6
apo	75	82	APSQIVAA	3600	6
apo	75	82	APSQIVAA	7200	6	3.432	54.348		1	Medium	0
apo	75	82	APSQIVAA	14400	6
apo	75	84	APSQIVAAIK	30	8	0.249	2.96		1	Medium	0
apo	75	84	APSQIVAAIK	45	8	0.224	2.661		1	Medium	0
apo	75	84	APSQIVAAIK	60	8	0.315	3.745		1	Medium	0
apo	75	84	APSQIVAAIK	300	8	0.586	6.958		1	Medium	0
apo	75	84	APSQIVAAIK	1500	8	0.829	9.843		1	Medium	0
apo	75	84	APSQIVAAIK	3600	8	2.003	23.784		1	Medium	0
apo	75	84	APSQIVAAIK	7200	8
apo	75	84	APSQIVAAIK	14400	8	2.006	23.827		1	Medium	0
apo	75	93	APSQIVAAIKSRADQLGAS	30	17	6.847	38.265		1	Medium	0
apo	75	93	APSQIVAAIKSRADQLGAS	45	17	7.226	40.38		1	Medium	0
apo	75	93	APSQIVAAIKSRADQLGAS	60	17	4.856	27.137		1	Medium	0
apo	75	93	APSQIVAAIKSRADQLGAS	300	17	6.647	37.144		1	Medium	0
apo	75	93	APSQIVAAIKSRADQLGAS	1500	17	5.744	32.1		1	Medium	0
apo	75	93	APSQIVAAIKSRADQLGAS	3600	17	6.23	34.813		1	Medium	0
apo	75	93	APSQIVAAIKSRADQLGAS	7200	17	7.396	41.331		1	Medium	0
apo	75	93	APSQIVAAIKSRADQLGAS	14400	17	7.763	43.384		1	Medium	0
apo	77	81	SQIVA	30	3	0.014	0.452		1	Medium	0
apo	77	81	SQIVA	45	3	0.174	5.515		1	Medium	0
apo	77	81	SQIVA	60	3	0.272	8.623		1	Medium	0
apo	77	81	SQIVA	300	3	0.176	5.562		1	Medium	0
apo	77	81	SQIVA	1500	3	0.392	12.426		1	Medium	0
apo	77	81	SQIVA	3600	3	0.676	21.401		1	Medium	0
apo	77	81	SQIVA	7200	3
apo	77	81	SQIVA	14400	3
apo	77	82	SQIVAA	30	4	0.093	2.22		1	Medium	0
apo	77	82	SQIVAA	45	4	0.107	2.548		1	Medium	0
apo	77	82	SQIVAA	60	4	0.122	2.897		1	Medium	0
apo	77	82	SQIVAA	300	4	0.179	4.253		1	Medium	0
apo	77	82	SQIVAA	1500	4	0.426	10.11		1	Medium	0
apo	77	82	SQIVAA	3600	4	0.725	17.216		1	Medium	0
apo	77	82	SQIVAA	7200	4	1.112	26.404		1	Medium	0
apo	77	82	SQIVAA	14400	4	1.022	24.283		1	Medium	0
apo	77	84	SQIVAAIK	30	6	0.083	1.318	0.31	2	High	0.034	0.482612
apo	77	84	SQIVAAIK	45	6	0.155	2.45	0.166	2	High	0.018	0.510826
apo	77	84	SQIVAAIK	60	6	0.143	2.268	0.111	2	High	0.012	0.551768
apo	77	84	SQIVAAIK	300	6	0.193	3.055	0.013	2	High	0.001	0.707304
apo	77	84	SQIVAAIK	1500	6	0.44	6.966	0.383	2	High	0.043	0.0353555
apo	77	84	SQIVAAIK	3600	6	0.753	11.924	0.089	2	High	0.01	0.00428231
apo	77	84	SQIVAAIK	7200	6	1.13	17.896	0.018	2	High	0.002	0.00624701
apo	77	84	SQIVAAIK	14400	6	1.188	18.816	0.478	2	High	0.053	0.0231966
apo	77	88	SQIVAAIKSRAD	30	10	0.109	1.036	1.35	2	Medium	0.15	0.143263
apo	77	88	SQIVAAIKSRAD	45	10	0.09	0.853	1.132	2	Medium	0.126	0.10696
apo	77	88	SQIVAAIKSRAD	60	10	3.187	30.273	0.855	2	Medium	0.095	1
apo	77	88	SQIVAAIKSRAD	300	10	0.413	3.927	0.489	2	Medium	0.054	0.580116
apo	77	88	SQIVAAIKSRAD	1500	10	0.557	5.292	2.653	2	Medium	0.295	0.561423
apo	77	88	SQIVAAIKSRAD	3600	10	1.241	11.79	1.567	2	Medium	0.174	0.263125
apo	77	88	SQIVAAIKSRAD	7200	10	1.812	17.21	3.684	2	Medium	0.41	0.390975
apo	77	88	SQIVAAIKSRAD	14400	10	2.479	23.553	3.923	2	Medium	0.437	0.192986
apo	77	92	SQIVAAIKSRADQLGA	30	14	0.965	6.55	1.692	2	Medium	0.188	0.401715
apo	77	92	SQIVAAIKSRADQLGA	45	14	0.845	5.736		1	Medium	0
apo	77	92	SQIVAAIKSRADQLGA	60	14	0.971	6.589		1	Medium	0
apo	77	92	SQIVAAIKSRADQLGA	300	14	0.959	6.508		1	Medium	0
apo	77	92	SQIVAAIKSRADQLGA	1500	14	1.711	11.612	1.618	2	Medium	0.18	0.461346
apo	77	92	SQIVAAIKSRADQLGA	3600	14	2.915	19.783		1	Medium	0
apo	77	92	SQIVAAIKSRADQLGA	7200	14
apo	77	92	SQIVAAIKSRADQLGA	14400	14	3.329	22.591		1	Medium	0
apo	77	93	SQIVAAIKSRADQLGAS	30	15	1.116	7.068	0.164	2	Medium	0.018	0.233701
apo	77	93	SQIVAAIKSRADQLGAS	45	15	1.439	9.115	0.327	2	Medium	0.036	1
apo	77	93	SQIVAAIKSRADQLGAS	60	15	1.308	8.284	0.174	2	Medium	0.019	0.356363
apo	77	93	SQIVAAIKSRADQLGAS	300	15	1.389	8.799	0.976	2	Medium	0.109	0.196689
apo	77	93	SQIVAAIKSRADQLGAS	1500	15	2.508	15.887	0.482	2	Medium	0.054	0.11689
apo	77	93	SQIVAAIKSRADQLGAS	3600	15	3.498	22.153	0.94	2	Medium	0.105	0.577779
apo	77	93	SQIVAAIKSRADQLGAS	7200	15	4.494	28.46	0.296	2	Medium	0.033	0.0115639
apo	77	93	SQIVAAIKSRADQLGAS	14400	15	6.046	38.292	7.073	2	Medium	0.787	0.192454
apo	77	95	SQIVAAIKSRADQLGASVV	30	17
apo	77	95	SQIVAAIKSRADQLGASVV	45	17	1.906	10.649		1	Medium	0
apo	77	95	SQIVAAIKSRADQLGASVV	60	17
apo	77	95	SQIVAAIKSRADQLGASVV	300	17	1.137	6.356		1	Medium	0
apo	77	95	SQIVAAIKSRADQLGASVV	1500	17	3.805	21.261		1	Medium	0
apo	77	95	SQIVAAIKSRADQLGASVV	3600	17
apo	77	95	SQIVAAIKSRADQLGASVV	7200	17
apo	77	95	SQIVAAIKSRADQLGASVV	14400	17
apo	77	97	SQIVAAIKSRADQLGASVVVS	30	19	1.458	7.289		1	Medium	0
apo	77	97	SQIVAAIKSRADQLGASVVVS	45	19	2.173	10.864		1	Medium	0
apo	77	97	SQIVAAIKSRADQLGASVVVS	60	19	1.659	8.297		1	Medium	0
apo	77	97	SQIVAAIKSRADQLGASVVVS	300	19	1.987	9.936		1	Medium	0
apo	77	97	SQIVAAIKSRADQLGASVVVS	1500	19	17.688	88.442		1	Medium	0
apo	77	97	SQIVAAIKSRADQLGASVVVS	3600	19	4.159	20.794		1	Medium	0
apo	77	97	SQIVAAIKSRADQLGASVVVS	7200	19	4.288	21.442		1	Medium	0
apo	77	97	SQIVAAIKSRADQLGASVVVS	14400	19	5.216	26.079		1	Medium	0
apo	77	98	SQIVAAIKSRADQLGASVVVSM	30	20	0.598	2.841		1	Medium	0
apo	77	98	SQIVAAIKSRADQLGASVVVSM	45	20	1.488	7.066		1	Medium	0
apo	77	98	SQIVAAIKSRADQLGASVVVSM	60	20
apo	77	98	SQIVAAIKSRADQLGASVVVSM	300	20
apo	77	98	SQIVAAIKSRADQLGASVVVSM	1500	20
apo	77	98	SQIVAAIKSRADQLGASVVVSM	3600	20
apo	77	98	SQIVAAIKSRADQLGASVVVSM	7200	20	1.105	5.247		1	Medium	0
apo	77	98	SQIVAAIKSRADQLGASVVVSM	14400	20	0.755	3.585		1	Medium	0
apo	79	84	IVAAIK	30	4	0.068	1.615		1	Medium	0
apo	79	84	IVAAIK	45	4	0.099	2.347		1	High	0
apo	79	84	IVAAIK	60	4	0.089	2.125		1	High	0
apo	79	84	IVAAIK	300	4	0.121	2.876		1	High	0
apo	79	84	IVAAIK	1500	4	0.24	5.706		1	Medium	0
apo	79	84	IVAAIK	3600	4	0.453	10.748		1	High	0
apo	79	84	IVAAIK	7200	4	0.695	16.497		1	Medium	0
apo	79	84	IVAAIK	14400	4	0.542	12.879		1	Medium	0
apo	79	86	IVAAIKSR	30	6	0.575	9.111		1	Medium	0
apo	79	86	IVAAIKSR	45	6	-0.172	-2.729		1	Medium	0
apo	79	86	IVAAIKSR	60	6	0.321	5.088		1	Medium	0
apo	79	86	IVAAIKSR	300	6	0.46	7.279		1	Medium	0
apo	79	86	IVAAIKSR	1500	6	0.115	1.82		1	Medium	0
apo	79	86	IVAAIKSR	3600	6	0.606	9.589		1	Medium	0
apo	79	86	IVAAIKSR	7200	6	1.039	16.456		1	Medium	0
apo	79	86	IVAAIKSR	14400	6
apo	79	93	IVAAIKSRADQLGAS	30	13
apo	79	93	IVAAIKSRADQLGAS	45	13	1.703	12.447		1	Medium	0
apo	79	93	IVAAIKSRADQLGAS	60	13
apo	79	93	IVAAIKSRADQLGAS	300	13
apo	79	93	IVAAIKSRADQLGAS	1500	13
apo	79	93	IVAAIKSRADQLGAS	3600	13
apo	79	93	IVAAIKSRADQLGAS	7200	13
apo	79	93	IVAAIKSRADQLGAS	14400	13
apo	80	84	VAAIK	30	3	0.11	3.479		1	Medium	0
apo	80	84	VAAIK	45	3	-0.004	-0.134		1	Medium	0
apo	80	84	VAAIK	60	3	0.121	3.819		1	Medium	0
apo	80	84	VAAIK	300	3	-0.005	-0.151		1	Medium	0
apo	80	84	VAAIK	1500	3	0.16	5.066		1	Medium	0
apo	80	84	VAAIK	3600	3	0.418	13.225		1	Medium	0
apo	80	84	VAAIK	7200	3	0.495	15.659		1	Medium	0
apo	80	84	VAAIK	14400	3	0.477	15.106		1	Medium	0
apo	80	93	VAAIKSRADQLGAS	30	12
apo	80	93	VAAIKSRADQLGAS	45	12	1.337	10.584		1	Medium	0
apo	80	93	VAAIKSRADQLGAS	60	12
apo	80	93	VAAIKSRADQLGAS	300	12
apo	80	93	VAAIKSRADQLGAS	1500	12
apo	80	93	VAAIKSRADQLGAS	3600	12
apo	80	93	VAAIKSRADQLGAS	7200	12
apo	80	93	VAAIKSRADQLGAS	14400	12
apo	81	93	AAIKSRADQLGAS	30	11	0.656	5.661	0.569	2	Medium	0.063	0.0324794
apo	81	93	AAIKSRADQLGAS	45	11	1.043	9.008	0.135	2	Medium	0.015	0.670476
apo	81	93	AAIKSRADQLGAS	60	11	0.953	8.227	0.946	2	Medium	0.105	0.479007
apo	81	93	AAIKSRADQLGAS	300	11	1.027	8.867	1.721	2	Medium	0.192	0.506332
apo	81	93	AAIKSRADQLGAS	1500	11	1.222	10.552		1	Medium	0
apo	81	93	AAIKSRADQLGAS	3600	11	1.997	17.247		1	Medium	0
apo	81	93	AAIKSRADQLGAS	7200	11	2.412	20.832		1	Medium	0
apo	81	93	AAIKSRADQLGAS	14400	11	2.873	24.808	1.906	2	Medium	0.212	1
apo	82	92	AIKSRADQLGA	30	9	5.022	53.008		1	Medium	0
apo	82	92	AIKSRADQLGA	45	9	5.012	52.904		1	Medium	0
apo	82	92	AIKSRADQLGA	60	9	5.568	58.77		1	Medium	0
apo	82	92	AIKSRADQLGA	300	9	4.974	52.5		1	Medium	0
apo	82	92	AIKSRADQLGA	1500	9	6.181	65.246		1	Medium	0
apo	82	92	AIKSRADQLGA	3600	9	6.108	64.469		1	Medium	0
apo	82	92	AIKSRADQLGA	7200	9	5.588	58.98		1	Medium	0
apo	82	92	AIKSRADQLGA	14400	9
apo	82	93	AIKSRADQLGAS	30	10	0.836	7.938	0.105	2	High	0.012	0.108552
apo	82	93	AIKSRADQLGAS	45	10	1.085	10.306	0.039	2	High	0.004	0.0379463
apo	82	93	AIKSRADQLGAS	60	10	1.035	9.833	0.112	2	High	0.013	0.0156417
apo	82	93	AIKSRADQLGAS	300	10	0.992	9.424	0.031	2	High	0.004	0.00336716
apo	82	93	AIKSRADQLGAS	1500	10	1.453	13.802	0.029	2	High	0.003	0.0131821
apo	82	93	AIKSRADQLGAS	3600	10	2.239	21.268	0.224	2	High	0.025	0.0267413
apo	82	93	AIKSRADQLGAS	7200	10	2.64	25.083	0.977	2	Medium	0.109	0.138684
apo	82	93	AIKSRADQLGAS	14400	10	3.28	31.164	3.099	2	Medium	0.345	0.772271
apo	82	97	AIKSRADQLGASVVVS	30	14	1.644	11.154		1	Medium	0
apo	82	97	AIKSRADQLGASVVVS	45	14	2.383	16.172		1	Medium	0
apo	82	97	AIKSRADQLGASVVVS	60	14	2.437	16.535		1	Medium	0
apo	82	97	AIKSRADQLGASVVVS	300	14	2.49	16.899		1	Medium	0
apo	82	97	AIKSRADQLGASVVVS	1500	14	2.373	16.1		1	Medium	0
apo	82	97	AIKSRADQLGASVVVS	3600	14
apo	82	97	AIKSRADQLGASVVVS	7200	14
apo	82	97	AIKSRADQLGASVVVS	14400	14	5.396	36.618		1	Medium	0
apo	82	98	AIKSRADQLGASVVVSM	30	15	3.536	22.398		1	Medium	0
apo	82	98	AIKSRADQLGASVVVSM	45	15
apo	82	98	AIKSRADQLGASVVVSM	60	15
apo	82	98	AIKSRADQLGASVVVSM	300	15
apo	82	98	AIKSRADQLGASVVVSM	1500	15
apo	82	98	AIKSRADQLGASVVVSM	3600	15
apo	82	98	AIKSRADQLGASVVVSM	7200	15	3.627	22.971		1	Medium	0
apo	82	98	AIKSRADQLGASVVVSM	14400	15	3.668	23.232		1	Medium	0
apo	83	92	IKSRADQLGA	30	8
apo	83	92	IKSRADQLGA	45	8
apo	83	92	IKSRADQLGA	60	8	1.527	18.135		1	Medium	0
apo	83	92	IKSRADQLGA	300	8
apo	83	92	IKSRADQLGA	1500	8
apo	83	92	IKSRADQLGA	3600	8
apo	83	92	IKSRADQLGA	7200	8
apo	83	92	IKSRADQLGA	14400	8	2.255	26.782		1	Medium	0
apo	83	93	IKSRADQLGAS	30	9	0.796	8.401		1	High	0
apo	83	93	IKSRADQLGAS	45	9	1.014	10.704		1	High	0
apo	83	93	IKSRADQLGAS	60	9	0.954	10.066		1	Medium	0
apo	83	93	IKSRADQLGAS	300	9	0.985	10.401		1	Medium	0
apo	83	93	IKSRADQLGAS	1500	9	1.542	16.281		1	Medium	0
apo	83	93	IKSRADQLGAS	3600	9	2.239	23.638		1	Medium	0
apo	83	93	IKSRADQLGAS	7200	9	2.509	26.483		1	Medium	0
apo	83	93	IKSRADQLGAS	14400	9	2.891	30.518		1	Medium	0
apo	83	95	IKSRADQLGASVV	30	11	2.663	22.998	3.59	2	Medium	0.4
apo	83	95	IKSRADQLGASVV	45	11	3.048	26.323	3.462	2	Medium	0.385
apo	83	95	IKSRADQLGASVV	60	11	3.068	26.493	4.261	2	Medium	0.474
apo	83	95	IKSRADQLGASVV	300	11	2.823	24.376	4.871	2	Medium	0.542
apo	83	95	IKSRADQLGASVV	1500	11	2.889	24.95		1	Medium	0
apo	83	95	IKSRADQLGASVV	3600	11	2.525	21.805		1	Medium	0
apo	83	95	IKSRADQLGASVV	7200	11	3.418	29.52		1	Medium	0
apo	83	95	IKSRADQLGASVV	14400	11	4.384	37.861	5.041	2	Medium	0.561
apo	85	92	SRADQLGA	30	6
apo	85	92	SRADQLGA	45	6	0.774	12.262		1	Medium	0
apo	85	92	SRADQLGA	60	6
apo	85	92	SRADQLGA	300	6	0.867	13.728		1	Medium	0
apo	85	92	SRADQLGA	1500	6	1.114	17.646		1	Medium	0
apo	85	92	SRADQLGA	3600	6	1.313	20.788		1	Medium	0
apo	85	92	SRADQLGA	7200	6	1.745	27.626		1	Medium	0
apo	85	92	SRADQLGA	14400	6	2.01	31.829		1	Medium	0
apo	85	93	SRADQLGAS	30	7	1.439	19.531		1	Medium	0
apo	85	93	SRADQLGAS	45	7	1.211	16.433		1	Medium	0
apo	85	93	SRADQLGAS	60	7	1.178	15.989		1	Medium	0
apo	85	93	SRADQLGAS	300	7	1.28	17.369		1	Medium	0
apo	85	93	SRADQLGAS	1500	7	1.5	20.363		1	Medium	0
apo	85	93	SRADQLGAS	3600	7	2.203	29.894		1	Medium	0
apo	85	93	SRADQLGAS	7200	7	2.333	31.662		1	Medium	0
apo	85	93	SRADQLGAS	14400	7	2.538	34.447		1	Medium	0
apo	87	93	ADQLGAS	30	5	0.562	10.686		1	Medium	0
apo	87	93	ADQLGAS	45	5	0.789	14.985		1	Medium	0
apo	87	93	ADQLGAS	60	5	0.816	15.513		1	Medium	0
apo	87	93	ADQLGAS	300	5	0.636	12.092		1	Medium	0
apo	87	93	ADQLGAS	1500	5	1.312	24.922		1	Medium	0
apo	87	93	ADQLGAS	3600	5	1.55	29.446		1	Medium	0
apo	87	93	ADQLGAS	7200	5	1.894	35.989		1	Medium	0
apo	87	93	ADQLGAS	14400	5	2.578	48.99		1	Medium	0
apo	90	97	LGASVVVS	30	6	0.03	0.477		1	Medium	0
apo	90	97	LGASVVVS	45	6	0.465	7.355		1	Medium	0
apo	90	97	LGASVVVS	60	6
apo	90	97	LGASVVVS	300	6	0.331	5.234		1	Medium	0
apo	90	97	LGASVVVS	1500	6	0.229	3.622		1	Medium	0
apo	90	97	LGASVVVS	3600	6	0.122	1.927		1	Medium	0
apo	90	97	LGASVVVS	7200	6	0.421	6.673		1	Medium	0
apo	90	97	LGASVVVS	14400	6	0.034	0.537		1	Medium	0
apo	91	97	GASVVVS	30	5	0.747	14.194		1	Medium	0
apo	91	97	GASVVVS	45	5	0.812	15.428		1	Medium	0
apo	91	97	GASVVVS	60	5	0.786	14.928		1	Medium	0
apo	91	97	GASVVVS	300	5	1.149	21.834		1	Medium	0
apo	91	97	GASVVVS	1500	5	0.383	7.271		1	Medium	0
apo	91	97	GASVVVS	3600	5	1.419	26.966		1	Medium	0
apo	91	97	GASVVVS	7200	5	1.275	24.232		1	Medium	0
apo	91	97	GASVVVS	14400	5
apo	92	98	ASVVVSM	30	5	1.389	26.391		1	Medium	0
apo	92	98	ASVVVSM	45	5	1.441	27.385		1	Medium	0
apo	92	98	ASVVVSM	60	5	1.785	33.923		1	Medium	0
apo	92	98	ASVVVSM	300	5	2.058	39.103		1	Medium	0
apo	92	98	ASVVVSM	1500	5	2.284	43.393		1	Medium	0
apo	92	98	ASVVVSM	3600	5	2.229	42.347		1	Medium	0
apo	92	98	ASVVVSM	7200	5	2.265	43.042		1	Medium	0
apo	92	98	ASVVVSM	14400	5	2.498	47.461		1	Medium	0
apo	94	98	VVVSM	30	3	0.843	26.711		1	High	0
apo	94	98	VVVSM	45	3	0.819	25.932		1	High	0
apo	94	98	VVVSM	60	3	1.04	32.945		1	High	0
apo	94	98	VVVSM	300	3	1.39	44.002		1	Medium	0
apo	94	98	VVVSM	1500	3	1.461	46.266		1	Medium	0
apo	94	98	VVVSM	3600	3	1.53	48.442		1	High	0
apo	94	98	VVVSM	7200	3	1.424	45.102		1	Medium	0
apo	94	98	VVVSM	14400	3	1.59	50.352		1	High	0
apo	98	105	MVERSGVE	30	6	3.3	52.247		1	Medium	0
apo	98	105	MVERSGVE	45	6	3.37	53.354		1	Medium	0
apo	98	105	MVERSGVE	60	6	3.612	57.187		1	Medium	0
apo	98	105	MVERSGVE	300	6	3.332	52.758		1	Medium	0
apo	98	105	MVERSGVE	1500	6	3.322	52.599		1	Medium	0
apo	98	105	MVERSGVE	3600	6	3.419	54.134		1	Medium	0
apo	98	105	MVERSGVE	7200	6	3.243	51.345		1	Medium	0
apo	98	105	MVERSGVE	14400	6	3.518	55.7		1	Medium	0
apo	99	107	VERSGVEAC	30	7	3.96	53.744		1	Medium	0
apo	99	107	VERSGVEAC	45	7	4.276	58.028		1	Medium	0
apo	99	107	VERSGVEAC	60	7
apo	99	107	VERSGVEAC	300	7	3.995	54.222		1	Medium	0
apo	99	107	VERSGVEAC	1500	7	4.734	64.25		1	Medium	0
apo	99	107	VERSGVEAC	3600	7	4.402	59.747		1	Medium	0
apo	99	107	VERSGVEAC	7200	7	3.976	53.96		1	Medium	0
apo	99	107	VERSGVEAC	14400	7	4.321	58.643		1	Medium	0
apo	99	108	VERSGVEACK	30	8	3.778	44.86		1	Medium	0
apo	99	108	VERSGVEACK	45	8	4.05	48.091		1	Medium	0
apo	99	108	VERSGVEACK	60	8	4.224	50.163		1	Medium	0
apo	99	108	VERSGVEACK	300	8	4.448	52.818		1	Medium	0
apo	99	108	VERSGVEACK	1500	8	4.828	57.332		1	Medium	0
apo	99	108	VERSGVEACK	3600	8	5.272	62.607		1	Medium	0
apo	99	108	VERSGVEACK	7200	8	4.677	55.537		1	Medium	0
apo	99	108	VERSGVEACK	14400	8	4.668	55.428		1	Medium	0
apo	99	114	VERSGVEACKAAVHNL	30	14	3.633	24.654	0.308	3	Medium	0.124	0.0863514
apo	99	114	VERSGVEACKAAVHNL	45	14	4.034	27.372	1.08	3	Medium	0.435	0.54994
apo	99	114	VERSGVEACKAAVHNL	60	14	4.226	28.674	0.376	3	Medium	0.152	0.551998
apo	99	114	VERSGVEACKAAVHNL	300	14	3.496	23.721	1.066	2	Medium	0.119	0.00684817
apo	99	114	VERSGVEACKAAVHNL	1500	14	3.83	25.991		1	Medium	0
apo	99	114	VERSGVEACKAAVHNL	3600	14	6.193	42.023	0.854	3	Medium	0.344	0.669939
apo	99	114	VERSGVEACKAAVHNL	7200	14	6.177	41.912	1.29	3	Medium	0.519	0.13983
apo	99	114	VERSGVEACKAAVHNL	14400	14	6.865	46.587	0.93	3	Medium	0.374	0.722315
apo	99	115	VERSGVEACKAAVHNLL	30	15	1.07	6.777	9.39	2	Medium	1.045	1
apo	99	115	VERSGVEACKAAVHNLL	45	15	0.517	3.274		1	Medium	0
apo	99	115	VERSGVEACKAAVHNLL	60	15	0.914	5.79		1	Medium	0
apo	99	115	VERSGVEACKAAVHNLL	300	15	0.688	4.36		1	Medium	0
apo	99	115	VERSGVEACKAAVHNLL	1500	15	1.729	10.953		1	Medium	0
apo	99	115	VERSGVEACKAAVHNLL	3600	15	2.808	17.782		1	Medium	0
apo	99	115	VERSGVEACKAAVHNLL	7200	15	3.757	23.797		1	Medium	0
apo	99	115	VERSGVEACKAAVHNLL	14400	15	4.384	27.764		1	Medium	0
apo	99	122	VERSGVEACKAAVHNLLAQRVSGL	30	22
apo	99	122	VERSGVEACKAAVHNLLAQRVSGL	45	22	5.266	22.742		1	Medium	0
apo	99	122	VERSGVEACKAAVHNLLAQRVSGL	60	22	4.292	18.533		1	Medium	0
apo	99	122	VERSGVEACKAAVHNLLAQRVSGL	300	22	3.24	13.992		1	Medium	0
apo	99	122	VERSGVEACKAAVHNLLAQRVSGL	1500	22	3.556	15.357		1	Medium	0
apo	99	122	VERSGVEACKAAVHNLLAQRVSGL	3600	22	6.566	28.355		1	Medium	0
apo	99	122	VERSGVEACKAAVHNLLAQRVSGL	7200	22
apo	99	122	VERSGVEACKAAVHNLLAQRVSGL	14400	22	6.608	28.536		1	Medium	0
apo	106	114	ACKAAVHNL	30	7	0.234	3.17		1	High	0
apo	106	114	ACKAAVHNL	45	7	0.429	5.819		1	High	0
apo	106	114	ACKAAVHNL	60	7	0.342	4.646		1	High	0
apo	106	114	ACKAAVHNL	300	7	0.584	7.921		1	High	0
apo	106	114	ACKAAVHNL	1500	7	1.293	17.541		1	High	0
apo	106	114	ACKAAVHNL	3600	7	1.77	24.025		1	High	0
apo	106	114	ACKAAVHNL	7200	7	1.984	26.924		1	High	0
apo	106	114	ACKAAVHNL	14400	7	2.488	33.761		1	High	0
apo	107	114	CKAAVHNL	30	6	0.152	2.401		1	Medium	0
apo	107	114	CKAAVHNL	45	6	0.43	6.813		1	Medium	0
apo	107	114	CKAAVHNL	60	6	0.36	5.706		1	Medium	0
apo	107	114	CKAAVHNL	300	6	0.945	14.955		1	Medium	0
apo	107	114	CKAAVHNL	1500	6	1.137	18.001		1	Medium	0
apo	107	114	CKAAVHNL	3600	6	1.67	26.436		1	Medium	0
apo	107	114	CKAAVHNL	7200	6
apo	107	114	CKAAVHNL	14400	6	2.128	33.691		1	Medium	0
apo	109	114	AAVHNL	30	4	0.179	4.251		1	Medium	0
apo	109	114	AAVHNL	45	4	0.305	7.237		1	Medium	0
apo	109	114	AAVHNL	60	4	0.238	5.648		1	Medium	0
apo	109	114	AAVHNL	300	4	0.296	7.021		1	Medium	0
apo	109	114	AAVHNL	1500	4	0.491	11.666		1	Medium	0
apo	109	114	AAVHNL	3600	4	0.561	13.33		1	Medium	0
apo	109	114	AAVHNL	7200	4	1.313	31.173		1	Medium	0
apo	109	114	AAVHNL	14400	4	1.057	25.102		1	Medium	0
apo	110	114	AVHNL	30	3	0.104	3.304		1	Medium	0
apo	110	114	AVHNL	45	3	0.149	4.718		1	Medium	0
apo	110	114	AVHNL	60	3	0.134	4.254		1	Medium	0
apo	110	114	AVHNL	300	3	0.271	8.57		1	Medium	0
apo	110	114	AVHNL	1500	3	0.374	11.835		1	Medium	0
apo	110	114	AVHNL	3600	3	0.497	15.725		1	Medium	0
apo	110	114	AVHNL	7200	3	0.651	20.618		1	Medium	0
apo	110	114	AVHNL	14400	3	0.643	20.359		1	Medium	0
apo	111	114	VHNL	30	2
apo	111	114	VHNL	45	2	0.031	1.468		1	Medium	0
apo	111	114	VHNL	60	2
apo	111	114	VHNL	300	2	0.083	3.958		1	Medium	0
apo	111	114	VHNL	1500	2
apo	111	114	VHNL	3600	2
apo	111	114	VHNL	7200	2
apo	111	114	VHNL	14400	2	0.529	25.144		1	Medium	0
apo	115	122	LAQRVSGL	30	6	0.714	11.301		1	High	0
apo	115	122	LAQRVSGL	45	6	0.958	15.167		1	High	0
apo	115	122	LAQRVSGL	60	6	1.004	15.901		1	High	0
apo	115	122	LAQRVSGL	300	6	1.092	17.291		1	Medium	0
apo	115	122	LAQRVSGL	1500	6	1.47	23.268		1	Medium	0
apo	115	122	LAQRVSGL	3600	6	1.816	28.749		1	Medium	0
apo	115	122	LAQRVSGL	7200	6	2.056	32.549		1	Medium	0
apo	115	122	LAQRVSGL	14400	6	2.202	34.872		1	Medium	0
apo	115	132	LAQRVSGLIINYPLDDQD	30	15	1.242	7.863		1	Medium	0
apo	115	132	LAQRVSGLIINYPLDDQD	45	15	1.608	10.187		1	Medium	0
apo	115	132	LAQRVSGLIINYPLDDQD	60	15	2.215	14.029		1	Medium	0
apo	115	132	LAQRVSGLIINYPLDDQD	300	15	2.579	16.335		1	Medium	0
apo	115	132	LAQRVSGLIINYPLDDQD	1500	15	3.348	21.205		1	Medium	0
apo	115	132	LAQRVSGLIINYPLDDQD	3600	15
apo	115	132	LAQRVSGLIINYPLDDQD	7200	15	4.561	28.889		1	Medium	0
apo	115	132	LAQRVSGLIINYPLDDQD	14400	15	4.149	26.278		1	Medium	0
apo	115	133	LAQRVSGLIINYPLDDQDA	30	16	2.094	12.433		1	Medium	0
apo	115	133	LAQRVSGLIINYPLDDQDA	45	16	13.195	78.343		1	Medium	0
apo	115	133	LAQRVSGLIINYPLDDQDA	60	16	14.057	83.465		1	Medium	0
apo	115	133	LAQRVSGLIINYPLDDQDA	300	16	13.586	80.667		1	Medium	0
apo	115	133	LAQRVSGLIINYPLDDQDA	1500	16	15.371	91.263		1	Medium	0
apo	115	133	LAQRVSGLIINYPLDDQDA	3600	16	15.958	94.751		1	Medium	0
apo	115	133	LAQRVSGLIINYPLDDQDA	7200	16	4.219	25.051		1	Medium	0
apo	115	133	LAQRVSGLIINYPLDDQDA	14400	16	4.371	25.952		1	Medium	0
apo	115	135	LAQRVSGLIINYPLDDQDAIA	30	18	2.016	10.642	2.866	2	Medium	0.319	0.333216
apo	115	135	LAQRVSGLIINYPLDDQDAIA	45	18	2.397	12.648	0.925	2	Medium	0.103	0.431736
apo	115	135	LAQRVSGLIINYPLDDQDAIA	60	18	2.398	12.656	1.34	2	Medium	0.149	0.68944
apo	115	135	LAQRVSGLIINYPLDDQDAIA	300	18	2.935	15.491		1	Medium	0
apo	115	135	LAQRVSGLIINYPLDDQDAIA	1500	18	2.986	15.758	1.787	2	Medium	0.199	0.281362
apo	115	135	LAQRVSGLIINYPLDDQDAIA	3600	18	3.727	19.668	0.703	2	Medium	0.078	0.827232
apo	115	135	LAQRVSGLIINYPLDDQDAIA	7200	18	4.447	23.471	1.662	2	Medium	0.185	0.875974
apo	115	135	LAQRVSGLIINYPLDDQDAIA	14400	18	4.782	25.24	1.905	2	Medium	0.212	0.882697
apo	116	122	AQRVSGL	30	5	1.027	19.504		1	Medium	0
apo	116	122	AQRVSGL	45	5	1.289	24.493		1	Medium	0
apo	116	122	AQRVSGL	60	5	1.281	24.34		1	Medium	0
apo	116	122	AQRVSGL	300	5	1.846	35.065		1	Medium	0
apo	116	122	AQRVSGL	1500	5	1.998	37.971		1	Medium	0
apo	116	122	AQRVSGL	3600	5	2.576	48.953		1	Medium	0
apo	116	122	AQRVSGL	7200	5	2.27	43.13		1	Medium	0
apo	116	122	AQRVSGL	14400	5	2.277	43.264		1	Medium	0
apo	116	135	AQRVSGLIINYPLDDQDAIA	30	17	2.031	11.352	6.547	2	Medium	0.729	0.796145
apo	116	135	AQRVSGLIINYPLDDQDAIA	45	17	2.536	14.174	4.32	2	Medium	0.481	0.420346
apo	116	135	AQRVSGLIINYPLDDQDAIA	60	17	2.391	13.364		1	Medium	0
apo	116	135	AQRVSGLIINYPLDDQDAIA	300	17
apo	116	135	AQRVSGLIINYPLDDQDAIA	1500	17
apo	116	135	AQRVSGLIINYPLDDQDAIA	3600	17
apo	116	135	AQRVSGLIINYPLDDQDAIA	7200	17	4.14	23.137		1	Medium	0
apo	116	135	AQRVSGLIINYPLDDQDAIA	14400	17
apo	118	135	RVSGLIINYPLDDQDAIA	30	15	1.091	6.91		1	Medium	0
apo	118	135	RVSGLIINYPLDDQDAIA	45	15	1.437	9.101		1	Medium	0
apo	118	135	RVSGLIINYPLDDQDAIA	60	15	1.449	9.178		1	Medium	0
apo	118	135	RVSGLIINYPLDDQDAIA	300	15	0.915	5.797		1	Medium	0
apo	118	135	RVSGLIINYPLDDQDAIA	1500	15
apo	118	135	RVSGLIINYPLDDQDAIA	3600	15
apo	118	135	RVSGLIINYPLDDQDAIA	7200	15	2.67	16.91		1	Medium	0
apo	118	135	RVSGLIINYPLDDQDAIA	14400	15
apo	119	125	VSGLIIN	30	5	0.145	2.76		1	Medium	0
apo	119	125	VSGLIIN	45	5	0.166	3.145		1	Medium	0
apo	119	125	VSGLIIN	60	5	0.151	2.871		1	Medium	0
apo	119	125	VSGLIIN	300	5	0.15	2.843		1	Medium	0
apo	119	125	VSGLIIN	1500	5	0.162	3.078		1	Medium	0
apo	119	125	VSGLIIN	3600	5	0.086	1.632		1	Medium	0
apo	119	125	VSGLIIN	7200	5	0.067	1.27		1	Medium	0
apo	119	125	VSGLIIN	14400	5	0.164	3.111		1	Medium	0
apo	119	132	VSGLIINYPLDDQD	30	11
apo	119	132	VSGLIINYPLDDQD	45	11
apo	119	132	VSGLIINYPLDDQD	60	11
apo	119	132	VSGLIINYPLDDQD	300	11	1.272	10.983		1	Medium	0
apo	119	132	VSGLIINYPLDDQD	1500	11	1.273	10.991		1	Medium	0
apo	119	132	VSGLIINYPLDDQD	3600	11
apo	119	132	VSGLIINYPLDDQD	7200	11
apo	119	132	VSGLIINYPLDDQD	14400	11
apo	121	125	GLIIN	30	3	0.044	1.378		1	Medium	0
apo	121	125	GLIIN	45	3	0.098	3.117		1	Medium	0
apo	121	125	GLIIN	60	3	0.094	2.969		1	Medium	0
apo	121	125	GLIIN	300	3	0.062	1.963		1	Medium	0
apo	121	125	GLIIN	1500	3	0.105	3.317		1	Medium	0
apo	121	125	GLIIN	3600	3	0.043	1.374		1	Medium	0
apo	121	125	GLIIN	7200	3	0.114	3.618		1	Medium	0
apo	121	125	GLIIN	14400	3
apo	121	127	GLIINYP	30	4	0.129	3.054		1	Medium	0
apo	121	127	GLIINYP	45	4	0.287	6.827		1	Medium	0
apo	121	127	GLIINYP	60	4	0.064	1.515		1	Medium	0
apo	121	127	GLIINYP	300	4	0.076	1.812		1	Medium	0
apo	121	127	GLIINYP	1500	4	-0.045	-1.068		1	Medium	0
apo	121	127	GLIINYP	3600	4	-0.005	-0.111		1	Medium	0
apo	121	127	GLIINYP	7200	4	-0.047	-1.124		1	Medium	0
apo	121	127	GLIINYP	14400	4	0.103	2.437		1	Medium	0
apo	121	131	GLIINYPLDDQ	30	8	0.723	8.582		1	Medium	0
apo	121	131	GLIINYPLDDQ	45	8	1.046	12.422		1	Medium	0
apo	121	131	GLIINYPLDDQ	60	8	1.312	15.575		1	Medium	0
apo	121	131	GLIINYPLDDQ	300	8	1.112	13.209		1	Medium	0
apo	121	131	GLIINYPLDDQ	1500	8
apo	121	131	GLIINYPLDDQ	3600	8
apo	121	131	GLIINYPLDDQ	7200	8
apo	121	131	GLIINYPLDDQ	14400	8
apo	121	132	GLIINYPLDDQD	30	9	1.083	11.437		1	Medium	0
apo	121	132	GLIINYPLDDQD	45	9	0.864	9.125		1	Medium	0
apo	121	132	GLIINYPLDDQD	60	9	1.067	11.258		1	Medium	0
apo	121	132	GLIINYPLDDQD	300	9	1.443	15.228	7.658	2	Medium	0.852	0.49549
apo	121	132	GLIINYPLDDQD	1500	9	1.063	11.225		1	Medium	0
apo	121	132	GLIINYPLDDQD	3600	9	1.598	16.869	4.857	2	Medium	0.541	1
apo	121	132	GLIINYPLDDQD	7200	9	2.109	22.258	7.865	2	Medium	0.875	0.506927
apo	121	132	GLIINYPLDDQD	14400	9	2.075	21.904	7.726	2	Medium	0.86	0.425401
apo	121	133	GLIINYPLDDQDA	30	10	1.238	11.757		1	Medium	0
apo	121	133	GLIINYPLDDQDA	45	10	1.306	12.403		1	Medium	0
apo	121	133	GLIINYPLDDQDA	60	10	1.473	13.992		1	Medium	0
apo	121	133	GLIINYPLDDQDA	300	10	1.247	11.842		1	Medium	0
apo	121	133	GLIINYPLDDQDA	1500	10	1.454	13.811		1	Medium	0
apo	121	133	GLIINYPLDDQDA	3600	10	1.686	16.021		1	Medium	0
apo	121	133	GLIINYPLDDQDA	7200	10	1.688	16.038		1	Medium	0
apo	121	133	GLIINYPLDDQDA	14400	10	1.707	16.217		1	Medium	0
apo	122	127	LIINYP	30	3	0.032	1.013		1	Medium	0
apo	122	127	LIINYP	45	3	0.037	1.185		1	Medium	0
apo	122	127	LIINYP	60	3	0.056	1.762		1	Medium	0
apo	122	127	LIINYP	300	3	0.018	0.574		1	Medium	0
apo	122	127	LIINYP	1500	3	0.085	2.7		1	Medium	0
apo	122	127	LIINYP	3600	3	0.043	1.368		1	Medium	0
apo	122	127	LIINYP	7200	3	-0.004	-0.117		1	Medium	0
apo	122	127	LIINYP	14400	3	0.171	5.411		1	Medium	0
apo	122	129	LIINYPLD	30	5	0.026	0.502		1	Medium	0
apo	122	129	LIINYPLD	45	5	0.07	1.338		1	Medium	0
apo	122	129	LIINYPLD	60	5	0.128	2.437		1	Medium	0
apo	122	129	LIINYPLD	300	5	0.227	4.315		1	Medium	0
apo	122	129	LIINYPLD	1500	5	0.177	3.359		1	Medium	0
apo	122	129	LIINYPLD	3600	5	0.491	9.325		1	Medium	0
apo	122	129	LIINYPLD	7200	5	0.597	11.348		1	Medium	0
apo	122	129	LIINYPLD	14400	5	0.447	8.493		1	Medium	0
apo	122	132	LIINYPLDDQD	30	8	1.15	13.654		1	Medium	0
apo	122	132	LIINYPLDDQD	45	8	1.179	13.996		1	Medium	0
apo	122	132	LIINYPLDDQD	60	8	1.392	16.526		1	Medium	0
apo	122	132	LIINYPLDDQD	300	8	1.134	13.463		1	Medium	0
apo	122	132	LIINYPLDDQD	1500	8	1.25	14.839		1	Medium	0
apo	122	132	LIINYPLDDQD	3600	8	1.516	18.005		1	Medium	0
apo	122	132	LIINYPLDDQD	7200	8	1.533	18.21		1	Medium	0
apo	122	132	LIINYPLDDQD	14400	8	1.68	19.951		1	Medium	0
apo	122	133	LIINYPLDDQDA	30	9	1.246	13.157		1	Medium	0
apo	122	133	LIINYPLDDQDA	45	9	1.16	12.243		1	Medium	0
apo	122	133	LIINYPLDDQDA	60	9	1.388	14.651		1	Medium	0
apo	122	133	LIINYPLDDQDA	300	9	1.114	11.764		1	Medium	0
apo	122	133	LIINYPLDDQDA	1500	9	1.348	14.231		1	Medium	0
apo	122	133	LIINYPLDDQDA	3600	9	1.566	16.533		1	Medium	0
apo	122	133	LIINYPLDDQDA	7200	9	1.813	19.139		1	Medium	0
apo	122	133	LIINYPLDDQDA	14400	9	1.606	16.957		1	Medium	0
apo	122	135	LIINYPLDDQDAIA	30	11
apo	122	135	LIINYPLDDQDAIA	45	11
apo	122	135	LIINYPLDDQDAIA	60	11
apo	122	135	LIINYPLDDQDAIA	300	11
apo	122	135	LIINYPLDDQDAIA	1500	11	1.92	16.583		1	Medium	0
apo	122	135	LIINYPLDDQDAIA	3600	11
apo	122	135	LIINYPLDDQDAIA	7200	11
apo	122	135	LIINYPLDDQDAIA	14400	11
apo	122	137	LIINYPLDDQDAIAVE	30	13	1.495	10.925		1	High	0
apo	122	137	LIINYPLDDQDAIAVE	45	13	1.639	11.976		1	High	0
apo	122	137	LIINYPLDDQDAIAVE	60	13	1.976	14.44		1	High	0
apo	122	137	LIINYPLDDQDAIAVE	300	13	2.5	18.272		1	High	0
apo	122	137	LIINYPLDDQDAIAVE	1500	13	3.128	22.858		1	Medium	0
apo	122	137	LIINYPLDDQDAIAVE	3600	13	3.55	25.941		1	High	0
apo	122	137	LIINYPLDDQDAIAVE	7200	13	3.917	28.624		1	High	0
apo	122	137	LIINYPLDDQDAIAVE	14400	13	5.043	36.854		1	High	0
apo	123	127	IINYP	30	2
apo	123	127	IINYP	45	2	0.152	7.222		1	Medium	0
apo	123	127	IINYP	60	2	0.191	9.083		1	Medium	0
apo	123	127	IINYP	300	2	0.183	8.701		1	Medium	0
apo	123	127	IINYP	1500	2	0.139	6.606		1	Medium	0
apo	123	127	IINYP	3600	2	0.129	6.146		1	Medium	0
apo	123	127	IINYP	7200	2	0.163	7.736		1	Medium	0
apo	123	127	IINYP	14400	2	0.181	8.615		1	Medium	0
apo	123	128	IINYPL	30	3	0.033	1.03		1	Medium	0
apo	123	128	IINYPL	45	3	0.038	1.202		1	Medium	0
apo	123	128	IINYPL	60	3	0.056	1.78		1	Medium	0
apo	123	128	IINYPL	300	3	0.019	0.591		1	Medium	0
apo	123	128	IINYPL	1500	3	0.086	2.718		1	Medium	0
apo	123	128	IINYPL	3600	3	0.044	1.385		1	Medium	0
apo	123	128	IINYPL	7200	3	-0.003	-0.1		1	Medium	0
apo	123	128	IINYPL	14400	3	0.171	5.428		1	Medium	0
apo	123	129	IINYPLD	30	4	0.18	4.27	0.788	2	Medium	0.088	0.501816
apo	123	129	IINYPLD	45	4	0.218	5.169	1.491	2	Medium	0.166	0.806315
apo	123	129	IINYPLD	60	4	0.281	6.665	1.76	2	Medium	0.196	0.415089
apo	123	129	IINYPLD	300	4	0.185	4.403	0.279	2	Medium	0.031	0.561429
apo	123	129	IINYPLD	1500	4	0.284	6.757	0.1	2	Medium	0.011	0.411703
apo	123	129	IINYPLD	3600	4	0.445	10.568	0.256	2	Medium	0.029	0.0668247
apo	123	129	IINYPLD	7200	4	0.572	13.58	0.414	2	Medium	0.046	0.254292
apo	123	129	IINYPLD	14400	4	0.676	16.046	0.099	2	Medium	0.011	0.291581
apo	123	130	IINYPLDD	30	5	0.382	7.253		1	Medium	0
apo	123	130	IINYPLDD	45	5	0.391	7.435		1	Medium	0
apo	123	130	IINYPLDD	60	5	0.391	7.425		1	Medium	0
apo	123	130	IINYPLDD	300	5	0.401	7.61		1	Medium	0
apo	123	130	IINYPLDD	1500	5	0.48	9.121		1	Medium	0
apo	123	130	IINYPLDD	3600	5	0.673	12.781		1	Medium	0
apo	123	130	IINYPLDD	7200	5	0.667	12.674		1	Medium	0
apo	123	130	IINYPLDD	14400	5	0.798	15.161		1	Medium	0
apo	123	131	IINYPLDDQ	30	6
apo	123	131	IINYPLDDQ	45	6	0.996	15.777		1	Medium	0
apo	123	131	IINYPLDDQ	60	6
apo	123	131	IINYPLDDQ	300	6	0.898	14.223		1	Medium	0
apo	123	131	IINYPLDDQ	1500	6	1.123	17.788		1	Medium	0
apo	123	131	IINYPLDDQ	3600	6	1.301	20.593		1	Medium	0
apo	123	131	IINYPLDDQ	7200	6	0.851	13.476		1	Medium	0
apo	123	131	IINYPLDDQ	14400	6	1.858	29.423		1	Medium	0
apo	123	133	IINYPLDDQDA	30	8	1.203	14.29		1	High	0
apo	123	133	IINYPLDDQDA	45	8	1.26	14.957		1	High	0
apo	123	133	IINYPLDDQDA	60	8	1.39	16.51		1	High	0
apo	123	133	IINYPLDDQDA	300	8	1.206	14.326		1	High	0
apo	123	133	IINYPLDDQDA	1500	8	1.287	15.278		1	Medium	0
apo	123	133	IINYPLDDQDA	3600	8	1.569	18.633		1	High	0
apo	123	133	IINYPLDDQDA	7200	8	1.679	19.938		1	High	0
apo	123	133	IINYPLDDQDA	14400	8	1.835	21.788		1	High	0
apo	123	135	IINYPLDDQDAIA	30	10	1.226	11.649		1	High	0
apo	123	135	IINYPLDDQDAIA	45	10	1.391	13.215	0.021	2	Medium	0.002	0.945983
apo	123	135	IINYPLDDQDAIA	60	10	1.508	14.324	0.011	2	Medium	0.001	0.51594
apo	123	135	IINYPLDDQDAIA	300	10	1.288	12.233	0.171	2	Medium	0.019	0.925001
apo	123	135	IINYPLDDQDAIA	1500	10	1.442	13.695	0.202	2	Medium	0.023	0.446901
apo	123	135	IINYPLDDQDAIA	3600	10	1.893	17.979	0.305	2	Medium	0.034	0.350094
apo	123	135	IINYPLDDQDAIA	7200	10	2.217	21.061		1	High	0
apo	123	135	IINYPLDDQDAIA	14400	10	2.46	23.373		1	High	0
apo	123	137	IINYPLDDQDAIAVE	30	12	1.199	9.49		1	Medium	0
apo	123	137	IINYPLDDQDAIAVE	45	12	1.307	10.345		1	Medium	0
apo	123	137	IINYPLDDQDAIAVE	60	12	1.36	10.767		1	Medium	0
apo	123	137	IINYPLDDQDAIAVE	300	12	1.152	9.124		1	Medium	0
apo	123	137	IINYPLDDQDAIAVE	1500	12	1.339	10.602		1	Medium	0
apo	123	137	IINYPLDDQDAIAVE	3600	12	1.791	14.182		1	Medium	0
apo	123	137	IINYPLDDQDAIAVE	7200	12	2.082	16.483		1	Medium	0
apo	123	137	IINYPLDDQDAIAVE	14400	12	2.412	19.096		1	Medium	0
apo	123	138	IINYPLDDQDAIAVEA	30	13
apo	123	138	IINYPLDDQDAIAVEA	45	13	1.396	10.2		1	Medium	0
apo	123	138	IINYPLDDQDAIAVEA	60	13	1.413	10.327		1	Medium	0
apo	123	138	IINYPLDDQDAIAVEA	300	13	1.629	11.905		1	Medium	0
apo	123	138	IINYPLDDQDAIAVEA	1500	13	1.58	11.549		1	Medium	0
apo	123	138	IINYPLDDQDAIAVEA	3600	13	2.215	16.184		1	Medium	0
apo	123	138	IINYPLDDQDAIAVEA	7200	13	2.472	18.066		1	Medium	0
apo	123	138	IINYPLDDQDAIAVEA	14400	13	2.6	18.998		1	Medium	0
apo	124	126	INY	30	1	0.625	59.38		1	Medium	0
apo	124	126	INY	45	1	0.678	64.43		1	Medium	0
apo	124	126	INY	60	1	0.723	68.666		1	Medium	0
apo	124	126	INY	300	1	0.689	65.495		1	Medium	0
apo	124	126	INY	1500	1	0.685	65.056		1	Medium	0
apo	124	126	INY	3600	1	0.715	67.939		1	Medium	0
apo	124	126	INY	7200	1	0.674	63.999		1	Medium	0
apo	124	126	INY	14400	1	0.726	68.952		1	Medium	0
apo	126	132	YPLDDQD	30	5
apo	126	132	YPLDDQD	45	5	1.099	20.889		1	Medium	0
apo	126	132	YPLDDQD	60	5	1.483	28.18		1	Medium	0
apo	126	132	YPLDDQD	300	5
apo	126	132	YPLDDQD	1500	5
apo	126	132	YPLDDQD	3600	5
apo	126	132	YPLDDQD	7200	5
apo	126	132	YPLDDQD	14400	5
apo	126	135	YPLDDQDAIA	30	8	1.464	17.391		1	Medium	0
apo	126	135	YPLDDQDAIA	45	8	1.188	14.11		1	Medium	0
apo	126	135	YPLDDQDAIA	60	8	1.394	16.557		1	Medium	0
apo	126	135	YPLDDQDAIA	300	8	1.43	16.978		1	Medium	0
apo	126	135	YPLDDQDAIA	1500	8	1.844	21.898		1	Medium	0
apo	126	135	YPLDDQDAIA	3600	8	1.848	21.948		1	Medium	0
apo	126	135	YPLDDQDAIA	7200	8
apo	126	135	YPLDDQDAIA	14400	8	2.57	30.517		1	Medium	0
apo	128	135	LDDQDAIA	30	6	1.016	16.09		1	High	0
apo	128	135	LDDQDAIA	45	6	1.083	17.143		1	High	0
apo	128	135	LDDQDAIA	60	6	1.186	18.779		1	High	0
apo	128	135	LDDQDAIA	300	6	1.068	16.911		1	High	0
apo	128	135	LDDQDAIA	1500	6	1.185	18.758		1	High	0
apo	128	135	LDDQDAIA	3600	6	1.387	21.965		1	High	0
apo	128	135	LDDQDAIA	7200	6	1.537	24.341		1	High	0
apo	128	135	LDDQDAIA	14400	6	1.783	28.227		1	High	0
apo	128	137	LDDQDAIAVE	30	8	1.123	13.34		1	Medium	0
apo	128	137	LDDQDAIAVE	45	8	1.121	13.306		1	Medium	0
apo	128	137	LDDQDAIAVE	60	8	1.162	13.799		1	Medium	0
apo	128	137	LDDQDAIAVE	300	8	1.183	14.052		1	Medium	0
apo	128	137	LDDQDAIAVE	1500	8	1.232	14.629		1	Medium	0
apo	128	137	LDDQDAIAVE	3600	8	1.447	17.186		1	Medium	0
apo	128	137	LDDQDAIAVE	7200	8	1.561	18.537		1	Medium	0
apo	128	137	LDDQDAIAVE	14400	8	2.003	23.781		1	Medium	0
apo	128	138	LDDQDAIAVEA	30	9	1.037	10.945		1	Medium	0
apo	128	138	LDDQDAIAVEA	45	9	1.213	12.8		1	Medium	0
apo	128	138	LDDQDAIAVEA	60	9
apo	128	138	LDDQDAIAVEA	300	9	1.163	12.278		1	Medium	0
apo	128	138	LDDQDAIAVEA	1500	9	1.358	14.331		1	Medium	0
apo	128	138	LDDQDAIAVEA	3600	9	1.598	16.867		1	Medium	0
apo	128	138	LDDQDAIAVEA	7200	9	1.732	18.278		1	Medium	0
apo	128	138	LDDQDAIAVEA	14400	9	2.624	27.7		1	Medium	0
apo	130	137	DQDAIAVE	30	6	0.222	3.509		1	Medium	0
apo	130	137	DQDAIAVE	45	6	0.246	3.898		1	Medium	0
apo	130	137	DQDAIAVE	60	6	0.3	4.746		1	Medium	0
apo	130	137	DQDAIAVE	300	6	0.327	5.171		1	Medium	0
apo	130	137	DQDAIAVE	1500	6	0.354	5.605		1	Medium	0
apo	130	137	DQDAIAVE	3600	6	0.49	7.763		1	High	0
apo	130	137	DQDAIAVE	7200	6	0.624	9.881		1	Medium	0
apo	130	137	DQDAIAVE	14400	6	0.942	14.915		1	Medium	0
apo	130	138	DQDAIAVEA	30	7
apo	130	138	DQDAIAVEA	45	7	0.742	10.065		1	Medium	0
apo	130	138	DQDAIAVEA	60	7	0.624	8.464		1	Medium	0
apo	130	138	DQDAIAVEA	300	7
apo	130	138	DQDAIAVEA	1500	7
apo	130	138	DQDAIAVEA	3600	7
apo	130	138	DQDAIAVEA	7200	7
apo	130	138	DQDAIAVEA	14400	7
apo	131	137	QDAIAVE	30	5	-0.039	-0.743		1	Medium	0
apo	131	137	QDAIAVE	45	5	0.042	0.796		1	Medium	0
apo	131	137	QDAIAVE	60	5	0.026	0.493		1	Medium	0
apo	131	137	QDAIAVE	300	5	0.111	2.111		1	Medium	0
apo	131	137	QDAIAVE	1500	5	0.24	4.553		1	Medium	0
apo	131	137	QDAIAVE	3600	5	0.458	8.709		1	Medium	0
apo	131	137	QDAIAVE	7200	5	0.647	12.286		1	Medium	0
apo	131	137	QDAIAVE	14400	5	0.779	14.807		1	Medium	0
apo	133	138	AIAVEA	30	4	0.251	5.951		1	Medium	0
apo	133	138	AIAVEA	45	4	0.237	5.639		1	Medium	0
apo	133	138	AIAVEA	60	4	0.13	3.098		1	Medium	0
apo	133	138	AIAVEA	300	4	0.315	7.476		1	Medium	0
apo	133	138	AIAVEA	1500	4
apo	133	138	AIAVEA	3600	4	0.768	18.234		1	Medium	0
apo	133	138	AIAVEA	7200	4
apo	133	138	AIAVEA	14400	4
apo	134	138	IAVEA	30	3	0.938	29.691		1	High	0
apo	134	138	IAVEA	45	3	1.013	32.089		1	High	0
apo	134	138	IAVEA	60	3	1.231	38.991		1	High	0
apo	134	138	IAVEA	300	3	1.212	38.391		1	Medium	0
apo	134	138	IAVEA	1500	3	1.236	39.129		1	Medium	0
apo	134	138	IAVEA	3600	3	1.356	42.943		1	Medium	0
apo	134	138	IAVEA	7200	3	1.248	39.526		1	Medium	0
apo	134	138	IAVEA	14400	3	1.348	42.683		1	Medium	0
apo	134	139	IAVEAA	30	4	0.103	2.447		1	High	0
apo	134	139	IAVEAA	45	4	0.135	3.195		1	High	0
apo	134	139	IAVEAA	60	4	0.135	3.197		1	High	0
apo	134	139	IAVEAA	300	4	0.257	6.095		1	High	0
apo	134	139	IAVEAA	1500	4	0.527	12.509		1	Medium	0
apo	134	139	IAVEAA	3600	4	0.796	18.911		1	High	0
apo	134	139	IAVEAA	7200	4	0.955	22.674		1	Medium	0
apo	134	139	IAVEAA	14400	4	1.093	25.949		1	Medium	0
apo	136	146	VEAACTNVPAL	30	8	1.366	16.225	2.63	2	Medium	0.293	0.357918
apo	136	146	VEAACTNVPAL	45	8	1.838	21.828	0.81	2	Medium	0.09	0.765878
apo	136	146	VEAACTNVPAL	60	8	1.714	20.359	4.437	2	Medium	0.494	0.698656
apo	136	146	VEAACTNVPAL	300	8	1.851	21.975	1.421	2	Medium	0.158	0.287814
apo	136	146	VEAACTNVPAL	1500	8	2.833	33.646	8.067	2	Medium	0.898	0.932477
apo	136	146	VEAACTNVPAL	3600	8	2.938	34.893	1.492	2	Medium	0.166	0.282675
apo	136	146	VEAACTNVPAL	7200	8	3.177	37.728	7.253	2	Medium	0.807	0.678474
apo	136	146	VEAACTNVPAL	14400	8	3.5	41.563	4.323	2	Medium	0.481	1
apo	138	146	AACTNVPAL	30	6
apo	138	146	AACTNVPAL	45	6
apo	138	146	AACTNVPAL	60	6
apo	138	146	AACTNVPAL	300	6
apo	138	146	AACTNVPAL	1500	6
apo	138	146	AACTNVPAL	3600	6
apo	138	146	AACTNVPAL	7200	6
apo	138	146	AACTNVPAL	14400	6	2.26	35.778		1	Medium	0
apo	139	144	ACTNVP	30	3
apo	139	144	ACTNVP	45	3
apo	139	144	ACTNVP	60	3	2.039	64.577		1	Medium	0
apo	139	144	ACTNVP	300	3
apo	139	144	ACTNVP	1500	3
apo	139	144	ACTNVP	3600	3
apo	139	144	ACTNVP	7200	3	1.981	62.725		1	Medium	0
apo	139	144	ACTNVP	14400	3	2.14	67.754		1	Medium	0
apo	139	146	ACTNVPAL	30	5	1.331	25.293		1	Medium	0
apo	139	146	ACTNVPAL	45	5	1.453	27.599		1	High	0
apo	139	146	ACTNVPAL	60	5	1.641	31.183		1	High	0
apo	139	146	ACTNVPAL	300	5	1.788	33.966		1	Medium	0
apo	139	146	ACTNVPAL	1500	5	1.872	35.571		1	Medium	0
apo	139	146	ACTNVPAL	3600	5	2.053	39.002		1	Medium	0
apo	139	146	ACTNVPAL	7200	5	1.978	37.576		1	Medium	0
apo	139	146	ACTNVPAL	14400	5	2.132	40.499		1	Medium	0
apo	140	146	CTNVPAL	30	4	0.726	17.253		1	High	0
apo	140	146	CTNVPAL	45	4	0.818	19.43		1	High	0
apo	140	146	CTNVPAL	60	4	0.933	22.166		1	High	0
apo	140	146	CTNVPAL	300	4	1.176	27.921		1	High	0
apo	140	146	CTNVPAL	1500	4	1.261	29.94		1	Medium	0
apo	140	146	CTNVPAL	3600	4	1.39	33.021		1	High	0
apo	140	146	CTNVPAL	7200	4	1.458	34.624		1	High	0
apo	140	146	CTNVPAL	14400	4	1.531	36.364		1	Medium	0
apo	141	147	TNVPALF	30	4	0.751	17.839		1	Medium	0
apo	141	147	TNVPALF	45	4	0.35	8.314		1	Medium	0
apo	141	147	TNVPALF	60	4	0.279	6.635		1	Medium	0
apo	141	147	TNVPALF	300	4	0.823	19.546		1	Medium	0
apo	141	147	TNVPALF	1500	4	0.538	12.77		1	Medium	0
apo	141	147	TNVPALF	3600	4	0.936	22.23		1	Medium	0
apo	141	147	TNVPALF	7200	4	0.104	2.481		1	Medium	0
apo	141	147	TNVPALF	14400	4
apo	145	149	ALFLD	30	3	0.13	4.126		1	High	0
apo	145	149	ALFLD	45	3	0.155	4.897		1	High	0
apo	145	149	ALFLD	60	3	0.119	3.759		1	High	0
apo	145	149	ALFLD	300	3	0.136	4.306		1	High	0
apo	145	149	ALFLD	1500	3	0.149	4.715		1	High	0
apo	145	149	ALFLD	3600	3	0.169	5.337		1	High	0
apo	145	149	ALFLD	7200	3	0.214	6.763		1	High	0
apo	145	149	ALFLD	14400	3	0.382	12.102		1	High	0
apo	147	157	FLDVSDQTPIN	30	8	1.006	11.949		1	Medium	0
apo	147	157	FLDVSDQTPIN	45	8	1.354	16.075		1	High	0
apo	147	157	FLDVSDQTPIN	60	8	1.636	19.424		1	High	0
apo	147	157	FLDVSDQTPIN	300	8	2.151	25.542		1	Medium	0
apo	147	157	FLDVSDQTPIN	1500	8	2.487	29.538		1	Medium	0
apo	147	157	FLDVSDQTPIN	3600	8	2.887	34.278		1	Medium	0
apo	147	157	FLDVSDQTPIN	7200	8	2.893	34.349		1	Medium	0
apo	147	157	FLDVSDQTPIN	14400	8	3.122	37.074		1	Medium	0
apo	147	158	FLDVSDQTPINS	30	9	1.064	11.232		1	Medium	0
apo	147	158	FLDVSDQTPINS	45	9	1.535	16.199		1	Medium	0
apo	147	158	FLDVSDQTPINS	60	9	1.575	16.626		1	Medium	0
apo	147	158	FLDVSDQTPINS	300	9
apo	147	158	FLDVSDQTPINS	1500	9
apo	147	158	FLDVSDQTPINS	3600	9
apo	147	158	FLDVSDQTPINS	7200	9
apo	147	158	FLDVSDQTPINS	14400	9
apo	147	168	FLDVSDQTPINSIIFSHEDGTR	30	19	1.798	8.989		1	Medium	0
apo	147	168	FLDVSDQTPINSIIFSHEDGTR	45	19	2.035	10.176		1	Medium	0
apo	147	168	FLDVSDQTPINSIIFSHEDGTR	60	19	2.218	11.088		1	Medium	0
apo	147	168	FLDVSDQTPINSIIFSHEDGTR	300	19	3.086	15.43		1	Medium	0
apo	147	168	FLDVSDQTPINSIIFSHEDGTR	1500	19	3.573	17.863		1	Medium	0
apo	147	168	FLDVSDQTPINSIIFSHEDGTR	3600	19	4.801	24.004		1	Medium	0
apo	147	168	FLDVSDQTPINSIIFSHEDGTR	7200	19
apo	147	168	FLDVSDQTPINSIIFSHEDGTR	14400	19
apo	147	173	FLDVSDQTPINSIIFSHEDGTRLGVEH	30	24	1.678	6.643	0.62	2	High	0.069	0.053433
apo	147	173	FLDVSDQTPINSIIFSHEDGTRLGVEH	45	24	2.045	8.093	0.155	2	High	0.017	0.142565
apo	147	173	FLDVSDQTPINSIIFSHEDGTRLGVEH	60	24	1.933	7.651	0.432	2	High	0.048	0.0540975
apo	147	173	FLDVSDQTPINSIIFSHEDGTRLGVEH	300	24	2.722	10.775	1.542	2	Medium	0.172	0.303045
apo	147	173	FLDVSDQTPINSIIFSHEDGTRLGVEH	1500	24	3.496	13.838	3.584	2	Medium	0.399	0.748959
apo	147	173	FLDVSDQTPINSIIFSHEDGTRLGVEH	3600	24	4.563	18.06	1.899	2	Medium	0.211	0.0751485
apo	147	173	FLDVSDQTPINSIIFSHEDGTRLGVEH	7200	24	5.269	20.858	3.084	2	Medium	0.343	0.11129
apo	147	173	FLDVSDQTPINSIIFSHEDGTRLGVEH	14400	24	6.838	27.068	2.064	2	Medium	0.23	0.0195113
apo	147	174	FLDVSDQTPINSIIFSHEDGTRLGVEHL	30	25	1.309	4.976		1	Medium	0
apo	147	174	FLDVSDQTPINSIIFSHEDGTRLGVEHL	45	25	1.96	7.45		1	Medium	0
apo	147	174	FLDVSDQTPINSIIFSHEDGTRLGVEHL	60	25	2.186	8.308		1	Medium	0
apo	147	174	FLDVSDQTPINSIIFSHEDGTRLGVEHL	300	25	2.347	8.919		1	Medium	0
apo	147	174	FLDVSDQTPINSIIFSHEDGTRLGVEHL	1500	25	3.012	11.445		1	Medium	0
apo	147	174	FLDVSDQTPINSIIFSHEDGTRLGVEHL	3600	25	4.224	16.051		1	Medium	0
apo	147	174	FLDVSDQTPINSIIFSHEDGTRLGVEHL	7200	25	4.123	15.667		1	Medium	0
apo	147	174	FLDVSDQTPINSIIFSHEDGTRLGVEHL	14400	25	5.768	21.917		1	Medium	0
apo	148	153	LDVSDQ	30	4	0.809	19.219		1	Medium	0
apo	148	153	LDVSDQ	45	4	0.619	14.706		1	Medium	0
apo	148	153	LDVSDQ	60	4	0.846	20.087		1	Medium	0
apo	148	153	LDVSDQ	300	4	0.9	21.371		1	Medium	0
apo	148	153	LDVSDQ	1500	4	1.077	25.572		1	Medium	0
apo	148	153	LDVSDQ	3600	4	1.601	38.026		1	Medium	0
apo	148	153	LDVSDQ	7200	4	1.367	32.459		1	Medium	0
apo	148	153	LDVSDQ	14400	4	0.837	19.887		1	Medium	0
apo	148	157	LDVSDQTPIN	30	7	1.144	15.527		1	High	0
apo	148	157	LDVSDQTPIN	45	7	1.316	17.865		1	High	0
apo	148	157	LDVSDQTPIN	60	7	1.634	22.178		1	High	0
apo	148	157	LDVSDQTPIN	300	7	2.185	29.653		1	Medium	0
apo	148	157	LDVSDQTPIN	1500	7	2.538	34.444		1	Medium	0
apo	148	157	LDVSDQTPIN	3600	7	2.941	39.917		1	High	0
apo	148	157	LDVSDQTPIN	7200	7	2.887	39.185		1	Medium	0
apo	148	157	LDVSDQTPIN	14400	7	3.154	42.807		1	Medium	0
apo	148	165	LDVSDQTPINSIIFSHED	30	15	1.896	12.01	1.327	2	Medium	0.148	0.403024
apo	148	165	LDVSDQTPINSIIFSHED	45	15	2.022	12.807	1.16	2	Medium	0.129	1
apo	148	165	LDVSDQTPINSIIFSHED	60	15	2.184	13.83	2.286	2	Medium	0.254	0.752304
apo	148	165	LDVSDQTPINSIIFSHED	300	15	3.1	19.633		1	High	0
apo	148	165	LDVSDQTPINSIIFSHED	1500	15	3.751	23.755		1	High	0
apo	148	165	LDVSDQTPINSIIFSHED	3600	15	4.695	29.736	1.763	2	Medium	0.196	0.410631
apo	148	165	LDVSDQTPINSIIFSHED	7200	15	5.068	32.096		1	High	0
apo	148	165	LDVSDQTPINSIIFSHED	14400	15	6.011	38.07		1	Medium	0
apo	148	168	LDVSDQTPINSIIFSHEDGTR	30	18	1.603	8.461		1	Medium	0
apo	148	168	LDVSDQTPINSIIFSHEDGTR	45	18	1.815	9.581		1	Medium	0
apo	148	168	LDVSDQTPINSIIFSHEDGTR	60	18	2.119	11.185		1	Medium	0
apo	148	168	LDVSDQTPINSIIFSHEDGTR	300	18	3.235	17.074		1	Medium	0
apo	148	168	LDVSDQTPINSIIFSHEDGTR	1500	18
apo	148	168	LDVSDQTPINSIIFSHEDGTR	3600	18	4.617	24.366		1	Medium	0
apo	148	168	LDVSDQTPINSIIFSHEDGTR	7200	18	5.592	29.514		1	Medium	0
apo	148	168	LDVSDQTPINSIIFSHEDGTR	14400	18
apo	148	169	LDVSDQTPINSIIFSHEDGTRL	30	19	1.521	7.607		1	Medium	0
apo	148	169	LDVSDQTPINSIIFSHEDGTRL	45	19	2.061	10.307		1	Medium	0
apo	148	169	LDVSDQTPINSIIFSHEDGTRL	60	19	1.979	9.893		1	Medium	0
apo	148	169	LDVSDQTPINSIIFSHEDGTRL	300	19	2.235	11.175		1	Medium	0
apo	148	169	LDVSDQTPINSIIFSHEDGTRL	1500	19	2.653	13.263		1	Medium	0
apo	148	169	LDVSDQTPINSIIFSHEDGTRL	3600	19	4.343	21.713		1	Medium	0
apo	148	169	LDVSDQTPINSIIFSHEDGTRL	7200	19
apo	148	169	LDVSDQTPINSIIFSHEDGTRL	14400	19	5.907	29.534		1	Medium	0
apo	148	173	LDVSDQTPINSIIFSHEDGTRLGVEH	30	23	1.665	6.876	0.403	2	High	0.045	0.0393805
apo	148	173	LDVSDQTPINSIIFSHEDGTRLGVEH	45	23	2.065	8.53	0.066	2	High	0.007	0.00577376
apo	148	173	LDVSDQTPINSIIFSHEDGTRLGVEH	60	23	2.101	8.678	0.173	2	High	0.019	0.175593
apo	148	173	LDVSDQTPINSIIFSHEDGTRLGVEH	300	23	2.785	11.504	1.12	2	High	0.125	0.143296
apo	148	173	LDVSDQTPINSIIFSHEDGTRLGVEH	1500	23	3.579	14.782	0.467	2	High	0.052	0.231312
apo	148	173	LDVSDQTPINSIIFSHEDGTRLGVEH	3600	23	4.529	18.706	0.855	2	High	0.095	0.0405336
apo	148	173	LDVSDQTPINSIIFSHEDGTRLGVEH	7200	23	5.417	22.373	1.413	2	High	0.157	0.0555888
apo	148	173	LDVSDQTPINSIIFSHEDGTRLGVEH	14400	23	6.938	28.656	1.791	2	Medium	0.199	0.0335601
apo	148	174	LDVSDQTPINSIIFSHEDGTRLGVEHL	30	24	1.102	4.362		1	High	0
apo	148	174	LDVSDQTPINSIIFSHEDGTRLGVEHL	45	24	2.278	9.016		1	High	0
apo	148	174	LDVSDQTPINSIIFSHEDGTRLGVEHL	60	24	1.636	6.477	0.665	2	Medium	0.074	1
apo	148	174	LDVSDQTPINSIIFSHEDGTRLGVEHL	300	24	1.796	7.111		1	High	0
apo	148	174	LDVSDQTPINSIIFSHEDGTRLGVEHL	1500	24	2.118	8.386		1	Medium	0
apo	148	174	LDVSDQTPINSIIFSHEDGTRLGVEHL	3600	24	3.76	14.882		1	High	0
apo	148	174	LDVSDQTPINSIIFSHEDGTRLGVEHL	7200	24
apo	148	174	LDVSDQTPINSIIFSHEDGTRLGVEHL	14400	24	4.728	18.715		1	High	0
apo	149	157	DVSDQTPIN	30	6	1.261	19.973	0.276	2	Medium	0.031	0.0422435
apo	149	157	DVSDQTPIN	45	6	1.317	20.848	0.24	2	Medium	0.027	0.279129
apo	149	157	DVSDQTPIN	60	6	1.658	26.25	0.326	2	Medium	0.036	0.1953
apo	149	157	DVSDQTPIN	300	6	2.356	37.297	0.518	2	Medium	0.058	0.0689906
apo	149	157	DVSDQTPIN	1500	6	2.658	42.082	0.966	2	Medium	0.107	0.340893
apo	149	157	DVSDQTPIN	3600	6	3.105	49.17	1.169	2	Medium	0.13	0.293635
apo	149	157	DVSDQTPIN	7200	6	3.076	48.697	1.169	2	Medium	0.13	0.377238
apo	149	157	DVSDQTPIN	14400	6	3.243	51.349	1.181	2	Medium	0.131	0.148394
apo	149	158	DVSDQTPINS	30	7	1.274	17.287		1	Medium	0
apo	149	158	DVSDQTPINS	45	7	1.281	17.379		1	Medium	0
apo	149	158	DVSDQTPINS	60	7	1.526	20.715		1	Medium	0
apo	149	158	DVSDQTPINS	300	7
apo	149	158	DVSDQTPINS	1500	7
apo	149	158	DVSDQTPINS	3600	7
apo	149	158	DVSDQTPINS	7200	7
apo	149	158	DVSDQTPINS	14400	7
apo	149	165	DVSDQTPINSIIFSHED	30	14	1.848	12.542		1	Medium	0
apo	149	165	DVSDQTPINSIIFSHED	45	14	2.056	13.955		1	Medium	0
apo	149	165	DVSDQTPINSIIFSHED	60	14	2.191	14.866		1	Medium	0
apo	149	165	DVSDQTPINSIIFSHED	300	14	3.132	21.252		1	Medium	0
apo	149	165	DVSDQTPINSIIFSHED	1500	14	4.004	27.172		1	Medium	0
apo	149	165	DVSDQTPINSIIFSHED	3600	14	4.717	32.007		1	Medium	0
apo	149	165	DVSDQTPINSIIFSHED	7200	14	5.22	35.419		1	Medium	0
apo	149	165	DVSDQTPINSIIFSHED	14400	14	5.859	39.758		1	Medium	0
apo	149	168	DVSDQTPINSIIFSHEDGTR	30	17	1.68	9.389		1	Medium	0
apo	149	168	DVSDQTPINSIIFSHEDGTR	45	17	1.585	8.859		1	Medium	0
apo	149	168	DVSDQTPINSIIFSHEDGTR	60	17	1.868	10.441		1	Medium	0
apo	149	168	DVSDQTPINSIIFSHEDGTR	300	17	2.782	15.549		1	Medium	0
apo	149	168	DVSDQTPINSIIFSHEDGTR	1500	17	4.076	22.777		1	Medium	0
apo	149	168	DVSDQTPINSIIFSHEDGTR	3600	17
apo	149	168	DVSDQTPINSIIFSHEDGTR	7200	17	5.976	33.394		1	Medium	0
apo	149	168	DVSDQTPINSIIFSHEDGTR	14400	17	7.861	43.927		1	Medium	0
apo	149	169	DVSDQTPINSIIFSHEDGTRL	30	18	1.604	8.464		1	Medium	0
apo	149	169	DVSDQTPINSIIFSHEDGTRL	45	18	1.826	9.639		1	Medium	0
apo	149	169	DVSDQTPINSIIFSHEDGTRL	60	18	2.12	11.188		1	Medium	0
apo	149	169	DVSDQTPINSIIFSHEDGTRL	300	18	3.108	16.405		1	Medium	0
apo	149	169	DVSDQTPINSIIFSHEDGTRL	1500	18
apo	149	169	DVSDQTPINSIIFSHEDGTRL	3600	18	4.617	24.368		1	Medium	0
apo	149	169	DVSDQTPINSIIFSHEDGTRL	7200	18	5.593	29.517		1	Medium	0
apo	149	169	DVSDQTPINSIIFSHEDGTRL	14400	18
apo	149	173	DVSDQTPINSIIFSHEDGTRLGVEH	30	22	1.71	7.386		1	High	0
apo	149	173	DVSDQTPINSIIFSHEDGTRLGVEH	45	22	2.097	9.056		1	High	0
apo	149	173	DVSDQTPINSIIFSHEDGTRLGVEH	60	22	2.18	9.413		1	High	0
apo	149	173	DVSDQTPINSIIFSHEDGTRLGVEH	300	22	2.884	12.453		1	High	0
apo	149	173	DVSDQTPINSIIFSHEDGTRLGVEH	1500	22	3.725	16.084		1	Medium	0
apo	149	173	DVSDQTPINSIIFSHEDGTRLGVEH	3600	22	4.57	19.734		1	High	0
apo	149	173	DVSDQTPINSIIFSHEDGTRLGVEH	7200	22	5.243	22.641		1	Medium	0
apo	149	173	DVSDQTPINSIIFSHEDGTRLGVEH	14400	22	7.185	31.026		1	Medium	0
apo	149	174	DVSDQTPINSIIFSHEDGTRLGVEHL	30	23	1.817	7.505	1.634	2	Medium	0.182	0.249319
apo	149	174	DVSDQTPINSIIFSHEDGTRLGVEHL	45	23	2.05	8.466		1	High	0
apo	149	174	DVSDQTPINSIIFSHEDGTRLGVEHL	60	23	2.226	9.193	1.647	2	Medium	0.183	0.437749
apo	149	174	DVSDQTPINSIIFSHEDGTRLGVEHL	300	23	2.919	12.057	0.65	2	Medium	0.072	0.114982
apo	149	174	DVSDQTPINSIIFSHEDGTRLGVEHL	1500	23	3.713	15.338	2.277	2	Medium	0.253	0.496675
apo	149	174	DVSDQTPINSIIFSHEDGTRLGVEHL	3600	23	4.657	19.237	0.878	2	Medium	0.098	0.0146388
apo	149	174	DVSDQTPINSIIFSHEDGTRLGVEHL	7200	23	5.371	22.184	2.603	2	Medium	0.29	0.0955521
apo	149	174	DVSDQTPINSIIFSHEDGTRLGVEHL	14400	23	7.073	29.214	0.052	2	Medium	0.006	0.00911591
apo	150	155	VSDQTP	30	3	0.95	30.08		1	Medium	0
apo	150	155	VSDQTP	45	3	0.855	27.083		1	Medium	0
apo	150	155	VSDQTP	60	3	1.118	35.402		1	Medium	0
apo	150	155	VSDQTP	300	3	1.189	37.639		1	Medium	0
apo	150	155	VSDQTP	1500	3	1.45	45.907		1	Medium	0
apo	150	155	VSDQTP	3600	3	1.869	59.175		1	Medium	0
apo	150	155	VSDQTP	7200	3	1.643	52.032		1	Medium	0
apo	150	155	VSDQTP	14400	3	2.367	74.953		1	Medium	0
apo	150	157	VSDQTPIN	30	5	1.072	20.377	0.576	2	Medium	0.064	0.1069
apo	150	157	VSDQTPIN	45	5	1.192	22.651	0.17	2	Medium	0.019	0.191899
apo	150	157	VSDQTPIN	60	5	1.447	27.489	0.314	2	Medium	0.035	0.254562
apo	150	157	VSDQTPIN	300	5	1.983	37.675	0.115	2	Medium	0.013	0.0460586
apo	150	157	VSDQTPIN	1500	5	2.283	43.382	1.237	2	Medium	0.138	0.985657
apo	150	157	VSDQTPIN	3600	5	2.201	41.813	1.353	2	Medium	0.151	0.949427
apo	150	157	VSDQTPIN	7200	5	2.286	43.439	0.462	2	Medium	0.051	0.360184
apo	150	157	VSDQTPIN	14400	5	2.465	46.842	0.342	2	Medium	0.038	0.0386118
apo	150	165	VSDQTPINSIIFSHED	30	13	1.493	10.912		1	High	0
apo	150	165	VSDQTPINSIIFSHED	45	13	1.638	11.969		1	High	0
apo	150	165	VSDQTPINSIIFSHED	60	13	1.974	14.423		1	High	0
apo	150	165	VSDQTPINSIIFSHED	300	13	2.498	18.258		1	High	0
apo	150	165	VSDQTPINSIIFSHED	1500	13	3.162	23.109		1	High	0
apo	150	165	VSDQTPINSIIFSHED	3600	13	3.548	25.929		1	High	0
apo	150	165	VSDQTPINSIIFSHED	7200	13	3.91	28.576		1	High	0
apo	150	165	VSDQTPINSIIFSHED	14400	13	5.198	37.984		1	High	0
apo	150	168	VSDQTPINSIIFSHEDGTR	30	16	1.619	9.611	1.708	2	Medium	0.19	0.225415
apo	150	168	VSDQTPINSIIFSHEDGTR	45	16	1.876	11.136	2.335	2	Medium	0.26	0.756724
apo	150	168	VSDQTPINSIIFSHEDGTR	60	16	2.034	12.075	1.737	2	Medium	0.193	0.712514
apo	150	168	VSDQTPINSIIFSHEDGTR	300	16	2.763	16.402	2.914	2	Medium	0.324	0.877511
apo	150	168	VSDQTPINSIIFSHEDGTR	1500	16	3.06	18.168		1	High	0
apo	150	168	VSDQTPINSIIFSHEDGTR	3600	16	3.907	23.199	1.918	2	Medium	0.213	0.0470549
apo	150	168	VSDQTPINSIIFSHEDGTR	7200	16	4.269	25.349	1.722	2	Medium	0.192	0.0416439
apo	150	168	VSDQTPINSIIFSHEDGTR	14400	16	5.687	33.765		1	High	0
apo	150	170	VSDQTPINSIIFSHEDGTRLG	30	18	1.626	8.581		1	High	0
apo	150	170	VSDQTPINSIIFSHEDGTRLG	45	18	1.735	9.158		1	High	0
apo	150	170	VSDQTPINSIIFSHEDGTRLG	60	18	1.876	9.903		1	High	0
apo	150	170	VSDQTPINSIIFSHEDGTRLG	300	18	2.372	12.519		1	High	0
apo	150	170	VSDQTPINSIIFSHEDGTRLG	1500	18	3.277	17.297		1	Medium	0
apo	150	170	VSDQTPINSIIFSHEDGTRLG	3600	18	4.121	21.752		1	Medium	0
apo	150	170	VSDQTPINSIIFSHEDGTRLG	7200	18	5.266	27.791		1	Medium	0
apo	150	170	VSDQTPINSIIFSHEDGTRLG	14400	18	6.02	31.772		1	Medium	0
apo	150	173	VSDQTPINSIIFSHEDGTRLGVEH	30	21	1.421	6.43		1	High	0
apo	150	173	VSDQTPINSIIFSHEDGTRLGVEH	45	21	1.751	7.919		1	High	0
apo	150	173	VSDQTPINSIIFSHEDGTRLGVEH	60	21	1.934	8.747	2.081	2	Medium	0.232	0.431144
apo	150	173	VSDQTPINSIIFSHEDGTRLGVEH	300	21	2.403	10.872		1	High	0
apo	150	173	VSDQTPINSIIFSHEDGTRLGVEH	1500	21	3.326	15.048	4.905	2	Medium	0.546	0.47241
apo	150	173	VSDQTPINSIIFSHEDGTRLGVEH	3600	21	3.741	16.922		1	High	0
apo	150	173	VSDQTPINSIIFSHEDGTRLGVEH	7200	21	4.339	19.63		1	High	0
apo	150	173	VSDQTPINSIIFSHEDGTRLGVEH	14400	21	5.911	26.742		1	Medium	0
apo	150	174	VSDQTPINSIIFSHEDGTRLGVEHL	30	22	1.465	6.325		1	Medium	0
apo	150	174	VSDQTPINSIIFSHEDGTRLGVEHL	45	22	1.583	6.837		1	Medium	0
apo	150	174	VSDQTPINSIIFSHEDGTRLGVEHL	60	22	1.681	7.258		1	Medium	0
apo	150	174	VSDQTPINSIIFSHEDGTRLGVEHL	300	22	2.316	10.001		1	Medium	0
apo	150	174	VSDQTPINSIIFSHEDGTRLGVEHL	1500	22	5.795	25.024		1	Medium	0
apo	150	174	VSDQTPINSIIFSHEDGTRLGVEHL	3600	22	6.443	27.823		1	Medium	0
apo	150	174	VSDQTPINSIIFSHEDGTRLGVEHL	7200	22	3.893	16.81		1	Medium	0
apo	150	174	VSDQTPINSIIFSHEDGTRLGVEHL	14400	22	5.482	23.671		1	Medium	0
apo	152	157	DQTPIN	30	3	0.359	11.379		1	High	0
apo	152	157	DQTPIN	45	3	0.418	13.226		1	High	0
apo	152	157	DQTPIN	60	3	0.597	18.9		1	High	0
apo	152	157	DQTPIN	300	3	1.127	35.676		1	High	0
apo	152	157	DQTPIN	1500	3	1.26	39.888		1	High	0
apo	152	157	DQTPIN	3600	3	1.414	44.789		1	High	0
apo	152	157	DQTPIN	7200	3	1.421	44.997		1	High	0
apo	152	157	DQTPIN	14400	3	1.563	49.498		1	High	0
apo	152	158	DQTPINS	30	4	0.373	8.854		1	Medium	0
apo	152	158	DQTPINS	45	4	0.542	12.879		1	High	0
apo	152	158	DQTPINS	60	4	0.553	13.128		1	High	0
apo	152	158	DQTPINS	300	4	1.122	26.639		1	Medium	0
apo	152	158	DQTPINS	1500	4	1.281	30.435		1	Medium	0
apo	152	158	DQTPINS	3600	4	1.311	31.131		1	Medium	0
apo	152	158	DQTPINS	7200	4	1.943	46.147		1	Medium	0
apo	152	158	DQTPINS	14400	4	1.323	31.425		1	Medium	0
apo	152	165	DQTPINSIIFSHED	30	11	2.852	24.628		1	Medium	0
apo	152	165	DQTPINSIIFSHED	45	11	3.339	28.839		1	Medium	0
apo	152	165	DQTPINSIIFSHED	60	11
apo	152	165	DQTPINSIIFSHED	300	11	1.985	17.142		1	Medium	0
apo	152	165	DQTPINSIIFSHED	1500	11	6.29	54.324		1	Medium	0
apo	152	165	DQTPINSIIFSHED	3600	11	7.029	60.703		1	Medium	0
apo	152	165	DQTPINSIIFSHED	7200	11	7.603	65.661		1	Medium	0
apo	152	165	DQTPINSIIFSHED	14400	11	4.501	38.876		1	Medium	0
apo	152	168	DQTPINSIIFSHEDGTR	30	14	0.697	4.73		1	Medium	0
apo	152	168	DQTPINSIIFSHEDGTR	45	14	0.97	6.583	0.414	2	Medium	0.046	0.696197
apo	152	168	DQTPINSIIFSHEDGTR	60	14	1.076	7.303	0.974	2	Medium	0.108	0.818766
apo	152	168	DQTPINSIIFSHEDGTR	300	14	3.16	21.442	16.736	2	Medium	1.863	0.475092
apo	152	168	DQTPINSIIFSHEDGTR	1500	14	3.81	25.856	20.13	2	Medium	2.24	1
apo	152	168	DQTPINSIIFSHEDGTR	3600	14	3.124	21.202	0.434	2	Medium	0.048	0.0820526
apo	152	168	DQTPINSIIFSHEDGTR	7200	14	3.78	25.648		1	Medium	0
apo	152	168	DQTPINSIIFSHEDGTR	14400	14	6.522	44.256	19.352	2	Medium	2.154	1
apo	152	173	DQTPINSIIFSHEDGTRLGVEH	30	19	0.747	3.737		1	Medium	0
apo	152	173	DQTPINSIIFSHEDGTRLGVEH	45	19
apo	152	173	DQTPINSIIFSHEDGTRLGVEH	60	19
apo	152	173	DQTPINSIIFSHEDGTRLGVEH	300	19
apo	152	173	DQTPINSIIFSHEDGTRLGVEH	1500	19
apo	152	173	DQTPINSIIFSHEDGTRLGVEH	3600	19
apo	152	173	DQTPINSIIFSHEDGTRLGVEH	7200	19
apo	152	173	DQTPINSIIFSHEDGTRLGVEH	14400	19
apo	153	157	QTPIN	30	2	0.131	6.231		1	Medium	0
apo	153	157	QTPIN	45	2	0.107	5.083		1	Medium	0
apo	153	157	QTPIN	60	2
apo	153	157	QTPIN	300	2	0.487	23.122		1	Medium	0
apo	153	157	QTPIN	1500	2	0.572	27.182		1	Medium	0
apo	153	157	QTPIN	3600	2	0.582	27.663		1	Medium	0
apo	153	157	QTPIN	7200	2	0.742	35.248		1	Medium	0
apo	153	157	QTPIN	14400	2	0.846	40.202		1	Medium	0
apo	153	169	QTPINSIIFSHEDGTRL	30	14	2.804	19.03		1	Medium	0
apo	153	169	QTPINSIIFSHEDGTRL	45	14	0.827	5.61		1	Medium	0
apo	153	169	QTPINSIIFSHEDGTRL	60	14	-0.162	-1.099		1	Medium	0
apo	153	169	QTPINSIIFSHEDGTRL	300	14	3.64	24.7		1	Medium	0
apo	153	169	QTPINSIIFSHEDGTRL	1500	14	3.86	26.194		1	Medium	0
apo	153	169	QTPINSIIFSHEDGTRL	3600	14	4.902	33.264		1	Medium	0
apo	153	169	QTPINSIIFSHEDGTRL	7200	14
apo	153	169	QTPINSIIFSHEDGTRL	14400	14
apo	153	173	QTPINSIIFSHEDGTRLGVEH	30	18	0.622	3.283		1	Medium	0
apo	153	173	QTPINSIIFSHEDGTRLGVEH	45	18	0.695	3.67		1	Medium	0
apo	153	173	QTPINSIIFSHEDGTRLGVEH	60	18	0.662	3.496		1	Medium	0
apo	153	173	QTPINSIIFSHEDGTRLGVEH	300	18	0.897	4.732		1	Medium	0
apo	153	173	QTPINSIIFSHEDGTRLGVEH	1500	18
apo	153	173	QTPINSIIFSHEDGTRLGVEH	3600	18	1.78	9.397		1	Medium	0
apo	153	173	QTPINSIIFSHEDGTRLGVEH	7200	18	2.645	13.959		1	Medium	0
apo	153	173	QTPINSIIFSHEDGTRLGVEH	14400	18	4.137	21.835		1	Medium	0
apo	153	174	QTPINSIIFSHEDGTRLGVEHL	30	19	0.789	3.947		1	Medium	0
apo	153	174	QTPINSIIFSHEDGTRLGVEHL	45	19
apo	153	174	QTPINSIIFSHEDGTRLGVEHL	60	19	0.581	2.907		1	Medium	0
apo	153	174	QTPINSIIFSHEDGTRLGVEHL	300	19
apo	153	174	QTPINSIIFSHEDGTRLGVEHL	1500	19	1.569	7.843		1	Medium	0
apo	153	174	QTPINSIIFSHEDGTRLGVEHL	3600	19
apo	153	174	QTPINSIIFSHEDGTRLGVEHL	7200	19
apo	153	174	QTPINSIIFSHEDGTRLGVEHL	14400	19
apo	154	163	TPINSIIFSH	30	8	0.481	5.718		1	Medium	0
apo	154	163	TPINSIIFSH	45	8	0.544	6.456		1	Medium	0
apo	154	163	TPINSIIFSH	60	8	0.625	7.422		1	Medium	0
apo	154	163	TPINSIIFSH	300	8	0.898	10.662		1	Medium	0
apo	154	163	TPINSIIFSH	1500	8	1.247	14.811		1	Medium	0
apo	154	163	TPINSIIFSH	3600	8	1.757	20.861		1	High	0
apo	154	163	TPINSIIFSH	7200	8	2.132	25.314		1	Medium	0
apo	154	163	TPINSIIFSH	14400	8	3.216	38.189		1	Medium	0
apo	154	168	TPINSIIFSHEDGTR	30	13	0.595	4.345		1	High	0
apo	154	168	TPINSIIFSHEDGTR	45	13	0.641	4.686		1	High	0
apo	154	168	TPINSIIFSHEDGTR	60	13	0.72	5.26		1	High	0
apo	154	168	TPINSIIFSHEDGTR	300	13	1.038	7.583		1	High	0
apo	154	168	TPINSIIFSHEDGTR	1500	13	0.96	7.013	6.614	2	Medium	0.736	1
apo	154	168	TPINSIIFSHEDGTR	3600	13	1.483	10.836	7.462	2	Medium	0.831	1
apo	154	168	TPINSIIFSHEDGTR	7200	13	1.511	11.038	16.085	2	Medium	1.79	1
apo	154	168	TPINSIIFSHEDGTR	14400	13	3.961	28.948		1	High	0
apo	154	173	TPINSIIFSHEDGTRLGVEH	30	18	0.763	4.025		1	Medium	0
apo	154	173	TPINSIIFSHEDGTRLGVEH	45	18	0.875	4.618		1	High	0
apo	154	173	TPINSIIFSHEDGTRLGVEH	60	18	0.811	4.279		1	High	0
apo	154	173	TPINSIIFSHEDGTRLGVEH	300	18	1.166	6.154		1	High	0
apo	154	173	TPINSIIFSHEDGTRLGVEH	1500	18	1.583	8.356		1	Medium	0
apo	154	173	TPINSIIFSHEDGTRLGVEH	3600	18	2.17	11.451		1	High	0
apo	154	173	TPINSIIFSHEDGTRLGVEH	7200	18	2.894	15.272		1	Medium	0
apo	154	173	TPINSIIFSHEDGTRLGVEH	14400	18	4.571	24.126		1	Medium	0
apo	156	165	INSIIFSHED	30	8	0.559	6.642		1	Medium	0
apo	156	165	INSIIFSHED	45	8	0.555	6.591		1	Medium	0
apo	156	165	INSIIFSHED	60	8	0.558	6.628		1	Medium	0
apo	156	165	INSIIFSHED	300	8	0.584	6.937		1	Medium	0
apo	156	165	INSIIFSHED	1500	8	0.894	10.612		1	Medium	0
apo	156	165	INSIIFSHED	3600	8	1.273	15.115		1	Medium	0
apo	156	165	INSIIFSHED	7200	8	1.821	21.629		1	Medium	0
apo	156	165	INSIIFSHED	14400	8	2.468	29.305		1	Medium	0
apo	156	168	INSIIFSHEDGTR	30	11	0.321	2.772	1.291	2	Medium	0.144	1
apo	156	168	INSIIFSHEDGTR	45	11	0.373	3.22	0.497	2	Medium	0.055	1
apo	156	168	INSIIFSHEDGTR	60	11	0.343	2.963	0.552	2	Medium	0.061	1
apo	156	168	INSIIFSHEDGTR	300	11	0.419	3.621	0.653	2	Medium	0.073	0.130963
apo	156	168	INSIIFSHEDGTR	1500	11	0.902	7.791	4.507	2	Medium	0.502	0.634383
apo	156	168	INSIIFSHEDGTR	3600	11	1.224	10.57	2.712	2	Medium	0.302	0.194585
apo	156	168	INSIIFSHEDGTR	7200	11
apo	156	168	INSIIFSHEDGTR	14400	11	3.344	28.879		1	Medium	0
apo	156	170	INSIIFSHEDGTRLG	30	13	0.505	3.693		1	Medium	0
apo	156	170	INSIIFSHEDGTRLG	45	13	0.6	4.385		1	Medium	0
apo	156	170	INSIIFSHEDGTRLG	60	13	0.601	4.395		1	Medium	0
apo	156	170	INSIIFSHEDGTRLG	300	13	0.513	3.747		1	Medium	0
apo	156	170	INSIIFSHEDGTRLG	1500	13
apo	156	170	INSIIFSHEDGTRLG	3600	13	1.266	9.251		1	Medium	0
apo	156	170	INSIIFSHEDGTRLG	7200	13	1.922	14.047		1	Medium	0
apo	156	170	INSIIFSHEDGTRLG	14400	13
apo	156	173	INSIIFSHEDGTRLGVEH	30	16	0.448	2.663	0.497	3	Medium	0.2	0.380272
apo	156	173	INSIIFSHEDGTRLGVEH	45	16	0.582	3.456	0.929	2	Medium	0.103	0.784903
apo	156	173	INSIIFSHEDGTRLGVEH	60	16	0.5	2.97	0.155	3	Medium	0.063	0.131305
apo	156	173	INSIIFSHEDGTRLGVEH	300	16	0.439	2.604	0.314	3	Medium	0.126	0.353878
apo	156	173	INSIIFSHEDGTRLGVEH	1500	16	0.672	3.993	0.342	3	Medium	0.138	0.557997
apo	156	173	INSIIFSHEDGTRLGVEH	3600	16	1.204	7.146	0.663	2	Medium	0.074	0.00730242
apo	156	173	INSIIFSHEDGTRLGVEH	7200	16	1.9	11.278	0.263	3	Medium	0.106	0.00034438
apo	156	173	INSIIFSHEDGTRLGVEH	14400	16	2.795	16.593	1.671	3	Medium	0.673	0.0403976
apo	156	174	INSIIFSHEDGTRLGVEHL	30	17
apo	156	174	INSIIFSHEDGTRLGVEHL	45	17
apo	156	174	INSIIFSHEDGTRLGVEHL	60	17
apo	156	174	INSIIFSHEDGTRLGVEHL	300	17
apo	156	174	INSIIFSHEDGTRLGVEHL	1500	17
apo	156	174	INSIIFSHEDGTRLGVEHL	3600	17	1.56	8.72		1	Medium	0
apo	156	174	INSIIFSHEDGTRLGVEHL	7200	17
apo	156	174	INSIIFSHEDGTRLGVEHL	14400	17
apo	158	163	SIIFSH	30	4	0.204	4.852		1	High	0
apo	158	163	SIIFSH	45	4	0.265	6.303		1	High	0
apo	158	163	SIIFSH	60	4	0.305	7.254		1	High	0
apo	158	163	SIIFSH	300	4	0.262	6.213		1	High	0
apo	158	163	SIIFSH	1500	4	0.328	7.795		1	High	0
apo	158	163	SIIFSH	3600	4	0.493	11.717		1	High	0
apo	158	163	SIIFSH	7200	4	0.686	16.304		1	Medium	0
apo	158	163	SIIFSH	14400	4	1.02	24.231		1	Medium	0
apo	158	165	SIIFSHED	30	6	0.388	6.14		1	High	0
apo	158	165	SIIFSHED	45	6	0.418	6.613		1	High	0
apo	158	165	SIIFSHED	60	6	0.426	6.753		1	High	0
apo	158	165	SIIFSHED	300	6	0.401	6.344		1	High	0
apo	158	165	SIIFSHED	1500	6	0.476	7.534		1	High	0
apo	158	165	SIIFSHED	3600	6	0.6	9.506		1	Medium	0
apo	158	165	SIIFSHED	7200	6	0.797	12.626		1	High	0
apo	158	165	SIIFSHED	14400	6	1.357	21.48		1	Medium	0
apo	158	168	SIIFSHEDGTR	30	9	0.35	3.694	0.292	2	High	0.033	0.58375
apo	158	168	SIIFSHEDGTR	45	9	0.389	4.106	0	2	High	0	0.475044
apo	158	168	SIIFSHEDGTR	60	9	0.379	4	0.117	2	High	0.013	0.0325846
apo	158	168	SIIFSHEDGTR	300	9	0.379	4.003	0.119	2	High	0.013	0.0104839
apo	158	168	SIIFSHEDGTR	1500	9	0.572	6.042	0.158	2	High	0.018	0.0106959
apo	158	168	SIIFSHEDGTR	3600	9	0.874	9.227	0.017	2	High	0.002	0.0319717
apo	158	168	SIIFSHEDGTR	7200	9	1.409	14.873	1.418	2	High	0.158	0.0747983
apo	158	168	SIIFSHEDGTR	14400	9	1.948	20.563	0.379	2	High	0.042	0.00223993
apo	158	169	SIIFSHEDGTRL	30	10	0.221	2.097	1.652	2	Medium	0.184	0.681557
apo	158	169	SIIFSHEDGTRL	45	10	0.27	2.567	1.315	2	Medium	0.146	0.806901
apo	158	169	SIIFSHEDGTRL	60	10	0.294	2.797	0.997	2	Medium	0.111	0.461659
apo	158	169	SIIFSHEDGTRL	300	10	0.311	2.958	0.035	2	Medium	0.004	0.108306
apo	158	169	SIIFSHEDGTRL	1500	10	0.384	3.646	1.625	2	Medium	0.181	0.870742
apo	158	169	SIIFSHEDGTRL	3600	10	0.69	6.558	1.007	2	Medium	0.112	0.068313
apo	158	169	SIIFSHEDGTRL	7200	10	1.192	11.326	0.569	2	Medium	0.063	0.00688286
apo	158	169	SIIFSHEDGTRL	14400	10	1.639	15.567	1.418	2	Medium	0.158	0.0203856
apo	158	170	SIIFSHEDGTRLG	30	11	0.329	2.838		1	Medium	0
apo	158	170	SIIFSHEDGTRLG	45	11	0.398	3.44		1	Medium	0
apo	158	170	SIIFSHEDGTRLG	60	11	0.354	3.055		1	Medium	0
apo	158	170	SIIFSHEDGTRLG	300	11	0.339	2.926		1	Medium	0
apo	158	170	SIIFSHEDGTRLG	1500	11	0.449	3.874		1	Medium	0
apo	158	170	SIIFSHEDGTRLG	3600	11	0.878	7.587		1	Medium	0
apo	158	170	SIIFSHEDGTRLG	7200	11	1.208	10.431		1	Medium	0
apo	158	170	SIIFSHEDGTRLG	14400	11	2.145	18.529		1	Medium	0
apo	158	173	SIIFSHEDGTRLGVEH	30	14	0.484	3.288	0.247	3	Medium	0.099	0.351742
apo	158	173	SIIFSHEDGTRLGVEH	45	14	0.604	4.101	0.085	3	Medium	0.034	0.576371
apo	158	173	SIIFSHEDGTRLGVEH	60	14	0.526	3.57	0.155	3	Medium	0.063	0.0139139
apo	158	173	SIIFSHEDGTRLGVEH	300	14	0.489	3.317	0.128	3	Medium	0.052	0.00868715
apo	158	173	SIIFSHEDGTRLGVEH	1500	14	0.667	4.523	0.243	3	High	0.098	0.335777
apo	158	173	SIIFSHEDGTRLGVEH	3600	14	1.007	6.834	0.19	3	High	0.077	0.00393591
apo	158	173	SIIFSHEDGTRLGVEH	7200	14	1.347	9.144	0.107	3	High	0.043	0.00033935
apo	158	173	SIIFSHEDGTRLGVEH	14400	14	2.619	17.772	0.551	3	Medium	0.222	0.00406529
apo	158	174	SIIFSHEDGTRLGVEHL	30	15	0.189	1.199		1	High	0
apo	158	174	SIIFSHEDGTRLGVEHL	45	15	0.415	2.625		1	High	0
apo	158	174	SIIFSHEDGTRLGVEHL	60	15	0.22	1.39		1	High	0
apo	158	174	SIIFSHEDGTRLGVEHL	300	15	0.298	1.887		1	Medium	0
apo	158	174	SIIFSHEDGTRLGVEHL	1500	15	0.452	2.862		1	Medium	0
apo	158	174	SIIFSHEDGTRLGVEHL	3600	15	0.74	4.687		1	Medium	0
apo	158	174	SIIFSHEDGTRLGVEHL	7200	15	1.223	7.746		1	Medium	0
apo	158	174	SIIFSHEDGTRLGVEHL	14400	15	2.304	14.591		1	Medium	0
apo	159	163	IIFSH	30	3	0.229	7.25		1	Medium	0
apo	159	163	IIFSH	45	3
apo	159	163	IIFSH	60	3	0.408	12.931		1	Medium	0
apo	159	163	IIFSH	300	3	0.21	6.659		1	Medium	0
apo	159	163	IIFSH	1500	3	0.314	9.929		1	Medium	0
apo	159	163	IIFSH	3600	3	0.438	13.874		1	Medium	0
apo	159	163	IIFSH	7200	3	0.656	20.777		1	Medium	0
apo	159	163	IIFSH	14400	3	0.841	26.641		1	Medium	0
apo	159	165	IIFSHED	30	5	0.22	4.171		1	Medium	0
apo	159	165	IIFSHED	45	5	0.233	4.424		1	Medium	0
apo	159	165	IIFSHED	60	5	0.298	5.654		1	Medium	0
apo	159	165	IIFSHED	300	5	0.279	5.301		1	Medium	0
apo	159	165	IIFSHED	1500	5	0.352	6.684		1	Medium	0
apo	159	165	IIFSHED	3600	5	0.489	9.283		1	High	0
apo	159	165	IIFSHED	7200	5	0.612	11.63		1	Medium	0
apo	159	165	IIFSHED	14400	5	0.931	17.68		1	Medium	0
apo	159	173	IIFSHEDGTRLGVEH	30	13	0.328	2.4	0.239	3	Medium	0.096	0.0553772
apo	159	173	IIFSHEDGTRLGVEH	45	13	0.356	2.605	0.679	3	Medium	0.273	0.387482
apo	159	173	IIFSHEDGTRLGVEH	60	13	0.311	2.276	0.31	3	Medium	0.125	0.0211798
apo	159	173	IIFSHEDGTRLGVEH	300	13	0.251	1.838	0.377	3	Medium	0.152	0.0220445
apo	159	173	IIFSHEDGTRLGVEH	1500	13	0.497	3.629	0.908	2	Medium	0.101	0.549244
apo	159	173	IIFSHEDGTRLGVEH	3600	13	0.638	4.662	0.945	3	Medium	0.38	0.61453
apo	159	173	IIFSHEDGTRLGVEH	7200	13	1.232	9.005	0.035	3	Medium	0.014	0.00533871
apo	159	173	IIFSHEDGTRLGVEH	14400	13	1.712	12.511	1.137	3	Medium	0.458	0.0552909
apo	159	174	IIFSHEDGTRLGVEHL	30	14	0.509	3.451		1	Medium	0
apo	159	174	IIFSHEDGTRLGVEHL	45	14	0.752	5.101		1	Medium	0
apo	159	174	IIFSHEDGTRLGVEHL	60	14	0.514	3.488		1	Medium	0
apo	159	174	IIFSHEDGTRLGVEHL	300	14	0.463	3.144		1	Medium	0
apo	159	174	IIFSHEDGTRLGVEHL	1500	14	0.419	2.841		1	Medium	0
apo	159	174	IIFSHEDGTRLGVEHL	3600	14	0.553	3.755		1	Medium	0
apo	159	174	IIFSHEDGTRLGVEHL	7200	14	0.616	4.18		1	Medium	0
apo	159	174	IIFSHEDGTRLGVEHL	14400	14	1.672	11.348		1	Medium	0
apo	160	163	IFSH	30	2	0.194	9.229		1	Medium	0
apo	160	163	IFSH	45	2	0.199	9.447		1	Medium	0
apo	160	163	IFSH	60	2	0.251	11.946		1	Medium	0
apo	160	163	IFSH	300	2	0.181	8.6		1	Medium	0
apo	160	163	IFSH	1500	2	0.321	15.263		1	Medium	0
apo	160	163	IFSH	3600	2	0.385	18.269		1	Medium	0
apo	160	163	IFSH	7200	2	0.554	26.324		1	Medium	0
apo	160	163	IFSH	14400	2	0.949	45.089		1	Medium	0
apo	160	165	IFSHED	30	4	0.286	6.796		1	Medium	0
apo	160	165	IFSHED	45	4	0.323	7.667		1	Medium	0
apo	160	165	IFSHED	60	4	0.33	7.828		1	Medium	0
apo	160	165	IFSHED	300	4	0.345	8.196		1	Medium	0
apo	160	165	IFSHED	1500	4	0.379	8.991		1	Medium	0
apo	160	165	IFSHED	3600	4	0.488	11.586		1	Medium	0
apo	160	165	IFSHED	7200	4	0.597	14.171		1	Medium	0
apo	160	165	IFSHED	14400	4	0.934	22.191		1	Medium	0
apo	160	168	IFSHEDGTR	30	7	0.323	4.379		1	Medium	0
apo	160	168	IFSHEDGTR	45	7	0.409	5.552		1	Medium	0
apo	160	168	IFSHEDGTR	60	7	0.347	4.703		1	Medium	0
apo	160	168	IFSHEDGTR	300	7	0.263	3.566		1	Medium	0
apo	160	168	IFSHEDGTR	1500	7	0.455	6.169		1	Medium	0
apo	160	168	IFSHEDGTR	3600	7	0.734	9.963		1	Medium	0
apo	160	168	IFSHEDGTR	7200	7	1.105	15.002		1	Medium	0
apo	160	168	IFSHEDGTR	14400	7	1.641	22.271		1	Medium	0
apo	160	169	IFSHEDGTRL	30	8	0.557	6.62		1	Medium	0
apo	160	169	IFSHEDGTRL	45	8	0.555	6.595		1	Medium	0
apo	160	169	IFSHEDGTRL	60	8	0.558	6.624		1	Medium	0
apo	160	169	IFSHEDGTRL	300	8	0.586	6.959		1	Medium	0
apo	160	169	IFSHEDGTRL	1500	8	0.885	10.511		1	Medium	0
apo	160	169	IFSHEDGTRL	3600	8	1.242	14.746		1	Medium	0
apo	160	169	IFSHEDGTRL	7200	8	1.791	21.27		1	Medium	0
apo	160	169	IFSHEDGTRL	14400	8	2.47	29.333		1	Medium	0
apo	160	170	IFSHEDGTRLG	30	9	0.548	5.785		1	Medium	0
apo	160	170	IFSHEDGTRLG	45	9
apo	160	170	IFSHEDGTRLG	60	9	0.521	5.502		1	Medium	0
apo	160	170	IFSHEDGTRLG	300	9	0.897	9.464		1	Medium	0
apo	160	170	IFSHEDGTRLG	1500	9
apo	160	170	IFSHEDGTRLG	3600	9	2.167	22.871		1	Medium	0
apo	160	170	IFSHEDGTRLG	7200	9	1.906	20.114		1	Medium	0
apo	160	170	IFSHEDGTRLG	14400	9	2.099	22.157		1	Medium	0
apo	160	173	IFSHEDGTRLGVEH	30	12	0.416	3.291		1	Medium	0
apo	160	173	IFSHEDGTRLGVEH	45	12	0.491	3.887		1	Medium	0
apo	160	173	IFSHEDGTRLGVEH	60	12	0.444	3.518		1	Medium	0
apo	160	173	IFSHEDGTRLGVEH	300	12	0.427	3.378		1	Medium	0
apo	160	173	IFSHEDGTRLGVEH	1500	12	0.534	4.225		1	Medium	0
apo	160	173	IFSHEDGTRLGVEH	3600	12	0.891	7.057		1	Medium	0
apo	160	173	IFSHEDGTRLGVEH	7200	12	1.412	11.181		1	Medium	0
apo	160	173	IFSHEDGTRLGVEH	14400	12	2.485	19.675		1	Medium	0
apo	162	173	SHEDGTRLGVEH	30	10	0.352	3.34	0.108	2	High	0.012	0.0128706
apo	162	173	SHEDGTRLGVEH	45	10	0.347	3.299	0.303	2	High	0.034	0.140928
apo	162	173	SHEDGTRLGVEH	60	10	0.34	3.226	0.223	2	High	0.025	0.00643688
apo	162	173	SHEDGTRLGVEH	300	10	0.3	2.845	0.289	2	High	0.032	0.031741
apo	162	173	SHEDGTRLGVEH	1500	10	0.408	3.877	0.356	2	High	0.04	0.370534
apo	162	173	SHEDGTRLGVEH	3600	10	0.633	6.014	0.076	2	High	0.008	0.0529225
apo	162	173	SHEDGTRLGVEH	7200	10	0.96	9.115	0.664	2	High	0.074	0.049955
apo	162	173	SHEDGTRLGVEH	14400	10	1.671	15.871	0.227	2	High	0.025	0.00754023
apo	162	174	SHEDGTRLGVEHL	30	11	0.286	2.47		1	Medium	0
apo	162	174	SHEDGTRLGVEHL	45	11	0.216	1.868		1	Medium	0
apo	162	174	SHEDGTRLGVEHL	60	11	0.435	3.759		1	Medium	0
apo	162	174	SHEDGTRLGVEHL	300	11
apo	162	174	SHEDGTRLGVEHL	1500	11	0.483	4.174		1	Medium	0
apo	162	174	SHEDGTRLGVEHL	3600	11	0.518	4.472		1	Medium	0
apo	162	174	SHEDGTRLGVEHL	7200	11	0.735	6.351		1	Medium	0
apo	162	174	SHEDGTRLGVEHL	14400	11	1.326	11.452		1	Medium	0
apo	164	173	EDGTRLGVEH	30	8	0.299	3.545		1	Medium	0
apo	164	173	EDGTRLGVEH	45	8	0.309	3.667		1	Medium	0
apo	164	173	EDGTRLGVEH	60	8	0.288	3.416		1	Medium	0
apo	164	173	EDGTRLGVEH	300	8	0.288	3.419		1	Medium	0
apo	164	173	EDGTRLGVEH	1500	8	0.492	5.837		1	Medium	0
apo	164	173	EDGTRLGVEH	3600	8	0.569	6.758		1	Medium	0
apo	164	173	EDGTRLGVEH	7200	8	0.903	10.729		1	Medium	0
apo	164	173	EDGTRLGVEH	14400	8	1.656	19.663		1	Medium	0
apo	166	173	GTRLGVEH	30	6	0.212	3.361		1	Medium	0
apo	166	173	GTRLGVEH	45	6	0.222	3.509		1	Medium	0
apo	166	173	GTRLGVEH	60	6	0.141	2.227		1	Medium	0
apo	166	173	GTRLGVEH	300	6	0.195	3.087		1	Medium	0
apo	166	173	GTRLGVEH	1500	6	0.196	3.097		1	Medium	0
apo	166	173	GTRLGVEH	3600	6	0.252	3.987		1	Medium	0
apo	166	173	GTRLGVEH	7200	6	0.325	5.153		1	Medium	0
apo	166	173	GTRLGVEH	14400	6	0.899	14.231		1	Medium	0
apo	166	174	GTRLGVEHL	30	7	0.033	0.451		1	Medium	0
apo	166	174	GTRLGVEHL	45	7	0.123	1.666		1	Medium	0
apo	166	174	GTRLGVEHL	60	7	0.117	1.59		1	Medium	0
apo	166	174	GTRLGVEHL	300	7	0.118	1.6		1	Medium	0
apo	166	174	GTRLGVEHL	1500	7	0.167	2.269		1	Medium	0
apo	166	174	GTRLGVEHL	3600	7	0.212	2.876		1	Medium	0
apo	166	174	GTRLGVEHL	7200	7	0.295	4.003		1	Medium	0
apo	166	174	GTRLGVEHL	14400	7	0.758	10.283		1	Medium	0
apo	169	174	LGVEHL	30	4	0.091	2.166		1	Medium	0
apo	169	174	LGVEHL	45	4	0.106	2.528		1	Medium	0
apo	169	174	LGVEHL	60	4	0.116	2.757		1	Medium	0
apo	169	174	LGVEHL	300	4	0.099	2.358		1	Medium	0
apo	169	174	LGVEHL	1500	4	0.108	2.56		1	Medium	0
apo	169	174	LGVEHL	3600	4	0.13	3.076		1	Medium	0
apo	169	174	LGVEHL	7200	4	0.152	3.622		1	Medium	0
apo	169	174	LGVEHL	14400	4	0.463	10.998		1	Medium	0
apo	170	174	GVEHL	30	3	0.091	2.886		1	Medium	0
apo	170	174	GVEHL	45	3	0.031	0.987		1	Medium	0
apo	170	174	GVEHL	60	3	-0.02	-0.622		1	Medium	0
apo	170	174	GVEHL	300	3	0.044	1.405		1	Medium	0
apo	170	174	GVEHL	1500	3	0.089	2.815		1	Medium	0
apo	170	174	GVEHL	3600	3	0.062	1.963		1	Medium	0
apo	170	174	GVEHL	7200	3	0.082	2.592		1	Medium	0
apo	170	174	GVEHL	14400	3	0.329	10.403		1	Medium	0
apo	171	174	VEHL	30	2	0.2	9.477		1	Medium	0
apo	171	174	VEHL	45	2	0.3	14.269		1	Medium	0
apo	171	174	VEHL	60	2	0.234	11.11		1	Medium	0
apo	171	174	VEHL	300	2	0.385	18.272		1	Medium	0
apo	171	174	VEHL	1500	2	0.561	26.67		1	Medium	0
apo	171	174	VEHL	3600	2	0.803	38.13		1	Medium	0
apo	171	174	VEHL	7200	2	0.809	38.417		1	Medium	0
apo	171	174	VEHL	14400	2	0.943	44.775		1	Medium	0
apo	171	184	VEHLVALGHQQIAL	30	12	0.955	7.563		1	Medium	0
apo	171	184	VEHLVALGHQQIAL	45	12	1.529	12.104		1	Medium	0
apo	171	184	VEHLVALGHQQIAL	60	12	1.446	11.448		1	Medium	0
apo	171	184	VEHLVALGHQQIAL	300	12
apo	171	184	VEHLVALGHQQIAL	1500	12	1.463	11.585		1	Medium	0
apo	171	184	VEHLVALGHQQIAL	3600	12
apo	171	184	VEHLVALGHQQIAL	7200	12	1.652	13.076		1	Medium	0
apo	171	184	VEHLVALGHQQIAL	14400	12
apo	174	177	LVAL	30	2	0.03	1.444		1	High	0
apo	174	177	LVAL	45	2	0.034	1.624		1	High	0
apo	174	177	LVAL	60	2	0.033	1.567		1	High	0
apo	174	177	LVAL	300	2	0.034	1.616		1	High	0
apo	174	177	LVAL	1500	2	0.047	2.24		1	High	0
apo	174	177	LVAL	3600	2	0.077	3.671		1	High	0
apo	174	177	LVAL	7200	2	0.13	6.168		1	High	0
apo	174	177	LVAL	14400	2	0.361	17.156		1	High	0
apo	174	181	LVALGHQQ	30	6	1.053	16.669	0.256	2	Medium	0.028	0.303963
apo	174	181	LVALGHQQ	45	6	1.162	18.402	0.017	2	Medium	0.002	0.937636
apo	174	181	LVALGHQQ	60	6	1.133	17.946	0.868	2	Medium	0.097	0.295981
apo	174	181	LVALGHQQ	300	6	1.08	17.094	0.419	2	Medium	0.047	0.0891574
apo	174	181	LVALGHQQ	1500	6	1.286	20.361	0.207	2	Medium	0.023	0.101297
apo	174	181	LVALGHQQ	3600	6	1.534	24.283	0.204	2	Medium	0.023	0.312985
apo	174	181	LVALGHQQ	7200	6	1.789	28.32	0.481	2	Medium	0.054	0.349375
apo	174	181	LVALGHQQ	14400	6	2.144	33.945	0.448	2	Medium	0.05	0.053518
apo	174	183	LVALGHQQIA	30	8	1.531	18.176		1	Medium	0
apo	174	183	LVALGHQQIA	45	8	1.471	17.469		1	Medium	0
apo	174	183	LVALGHQQIA	60	8	1.574	18.69		1	Medium	0
apo	174	183	LVALGHQQIA	300	8
apo	174	183	LVALGHQQIA	1500	8	1.649	19.584		1	Medium	0
apo	174	183	LVALGHQQIA	3600	8	1.835	21.794		1	Medium	0
apo	174	183	LVALGHQQIA	7200	8	1.799	21.365		1	Medium	0
apo	174	183	LVALGHQQIA	14400	8
apo	174	184	LVALGHQQIAL	30	9	1.16	12.25		1	High	0
apo	174	184	LVALGHQQIAL	45	9	1.267	13.377		1	High	0
apo	174	184	LVALGHQQIAL	60	9	1.291	13.624		1	High	0
apo	174	184	LVALGHQQIAL	300	9	1.175	12.405		1	High	0
apo	174	184	LVALGHQQIAL	1500	9	1.316	13.886		1	High	0
apo	174	184	LVALGHQQIAL	3600	9	1.542	16.28		1	High	0
apo	174	184	LVALGHQQIAL	7200	9	1.698	17.927		1	High	0
apo	174	184	LVALGHQQIAL	14400	9	2.325	24.54		1	High	0
apo	174	185	LVALGHQQIALL	30	10	0.747	7.1	4.413	2	Medium	0.491	0.186344
apo	174	185	LVALGHQQIALL	45	10	0.948	9.01	3.537	2	Medium	0.394	0.584197
apo	174	185	LVALGHQQIALL	60	10	1.259	11.958		1	High	0
apo	174	185	LVALGHQQIALL	300	10	0.922	8.755	2.905	2	Medium	0.323	0.31683
apo	174	185	LVALGHQQIALL	1500	10	1.267	12.037		1	High	0
apo	174	185	LVALGHQQIALL	3600	10	0.713	6.769	8.853	2	Medium	0.985	0.377333
apo	174	185	LVALGHQQIALL	7200	10	1.525	14.492	1.157	2	Medium	0.129	0.184502
apo	174	185	LVALGHQQIALL	14400	10	2.205	20.945	0.695	2	Medium	0.077	0.6562
apo	174	195	LVALGHQQIALLAGPLSSVSAR	30	19	3.718	18.592		1	Medium	0
apo	174	195	LVALGHQQIALLAGPLSSVSAR	45	19	5.124	25.622		1	Medium	0
apo	174	195	LVALGHQQIALLAGPLSSVSAR	60	19
apo	174	195	LVALGHQQIALLAGPLSSVSAR	300	19	4.904	24.52		1	Medium	0
apo	174	195	LVALGHQQIALLAGPLSSVSAR	1500	19	5.508	27.541		1	Medium	0
apo	174	195	LVALGHQQIALLAGPLSSVSAR	3600	19	7.403	37.016		1	Medium	0
apo	174	195	LVALGHQQIALLAGPLSSVSAR	7200	19	6.209	31.045		1	Medium	0
apo	174	195	LVALGHQQIALLAGPLSSVSAR	14400	19	6.595	32.973		1	Medium	0
apo	174	197	LVALGHQQIALLAGPLSSVSARLR	30	21	3.158	14.286	1.472	2	Medium	0.164	0.101394
apo	174	197	LVALGHQQIALLAGPLSSVSARLR	45	21	3.154	14.269	0.939	2	Medium	0.105	0.0774872
apo	174	197	LVALGHQQIALLAGPLSSVSARLR	60	21	3.828	17.317	1.29	2	Medium	0.144	0.0491015
apo	174	197	LVALGHQQIALLAGPLSSVSARLR	300	21	4.465	20.199	3.371	2	Medium	0.375	0.105598
apo	174	197	LVALGHQQIALLAGPLSSVSARLR	1500	21	5.256	23.776	2.854	2	Medium	0.318	0.11947
apo	174	197	LVALGHQQIALLAGPLSSVSARLR	3600	21	5.752	26.02	2.323	2	Medium	0.259	0.115598
apo	174	197	LVALGHQQIALLAGPLSSVSARLR	7200	21	5.924	26.799	5.095	2	Medium	0.567	0.426883
apo	174	197	LVALGHQQIALLAGPLSSVSARLR	14400	21	7.007	31.698	2.081	2	Medium	0.232	0.0803287
apo	174	203	LVALGHQQIALLAGPLSSVSARLRLAGWHK	30	27	3.097	10.895		1	Medium	0
apo	174	203	LVALGHQQIALLAGPLSSVSARLRLAGWHK	45	27	3.079	10.832		1	Medium	0
apo	174	203	LVALGHQQIALLAGPLSSVSARLRLAGWHK	60	27	3.43	12.067		1	Medium	0
apo	174	203	LVALGHQQIALLAGPLSSVSARLRLAGWHK	300	27
apo	174	203	LVALGHQQIALLAGPLSSVSARLRLAGWHK	1500	27
apo	174	203	LVALGHQQIALLAGPLSSVSARLRLAGWHK	3600	27	6.043	21.264		1	Medium	0
apo	174	203	LVALGHQQIALLAGPLSSVSARLRLAGWHK	7200	27	6.94	24.42		1	Medium	0
apo	174	203	LVALGHQQIALLAGPLSSVSARLRLAGWHK	14400	27
apo	175	181	VALGHQQ	30	5	1.032	19.599		1	Medium	0
apo	175	181	VALGHQQ	45	5	0.854	16.232		1	Medium	0
apo	175	181	VALGHQQ	60	5
apo	175	181	VALGHQQ	300	5	0.771	14.645		1	Medium	0
apo	175	181	VALGHQQ	1500	5	0.956	18.163		1	Medium	0
apo	175	181	VALGHQQ	3600	5	0.941	17.886		1	Medium	0
apo	175	181	VALGHQQ	7200	5	1.387	26.357		1	Medium	0
apo	175	181	VALGHQQ	14400	5	1.947	36.986		1	Medium	0
apo	175	183	VALGHQQIA	30	7	1.103	14.965		1	Medium	0
apo	175	183	VALGHQQIA	45	7
apo	175	183	VALGHQQIA	60	7
apo	175	183	VALGHQQIA	300	7
apo	175	183	VALGHQQIA	1500	7
apo	175	183	VALGHQQIA	3600	7
apo	175	183	VALGHQQIA	7200	7
apo	175	183	VALGHQQIA	14400	7	1.289	17.498		1	Medium	0
apo	175	184	VALGHQQIAL	30	8	0.762	9.054		1	Medium	0
apo	175	184	VALGHQQIAL	45	8
apo	175	184	VALGHQQIAL	60	8	1.945	23.099		1	Medium	0
apo	175	184	VALGHQQIAL	300	8	0.745	8.843		1	Medium	0
apo	175	184	VALGHQQIAL	1500	8
apo	175	184	VALGHQQIAL	3600	8
apo	175	184	VALGHQQIAL	7200	8
apo	175	184	VALGHQQIAL	14400	8
apo	175	185	VALGHQQIALL	30	9	1.102	11.635		1	High	0
apo	175	185	VALGHQQIALL	45	9	1.288	13.6		1	High	0
apo	175	185	VALGHQQIALL	60	9	1.313	13.864		1	High	0
apo	175	185	VALGHQQIALL	300	9	1.204	12.71		1	High	0
apo	175	185	VALGHQQIALL	1500	9	1.337	14.111		1	High	0
apo	175	185	VALGHQQIALL	3600	9	1.577	16.642		1	High	0
apo	175	185	VALGHQQIALL	7200	9	1.647	17.387		1	High	0
[truncated: 20,731 more rows]

## Sheet: FigS10-11
Protein State	Protein	Start	End	Sequence	Peptide Mass	RT (min)	Deut Time (sec)	maxD	Theor Uptake #D	#D	%D	Conf Interval (#D)	#Rep	Confidence	Stddev
DNA	P03023	7	12	YDVAEY	758.312	8.0294	0	4	0	0	0	n/a	1	Medium	0
DNA	P03023	7	12	YDVAEY	758.312	7.9341	30	4	0.035	0.478	11.949		1	Medium	0
DNA	P03023	7	12	YDVAEY	758.312	7.9341	300	4	0.333
DNA	P03023	7	12	YDVAEY	758.312	7.9525	1000	4	0.999	0.83	20.745		1	Medium	0
DNA	P03023	7	12	YDVAEY	758.312	7.9184	14400	4	3.883	1.872	46.796		1	Medium	0
DNA	P03023	11	22	EYAGVSYQTVSR	1358.65	7.3158	0	10	0	0	0	n/a	1	High	0
DNA	P03023	11	22	EYAGVSYQTVSR	1358.65	7.3052	30	10	0.08	1.233	12.332		1	Medium	0
DNA	P03023	11	22	EYAGVSYQTVSR	1358.65	7.3052	300	10	0.767
DNA	P03023	11	22	EYAGVSYQTVSR	1358.65	7.3309	1000	10	2.307	2.635	26.35		1	Medium	0
DNA	P03023	11	22	EYAGVSYQTVSR	1358.65	7.3142	14400	10	9.41	6.778	67.783		1	Medium	0
DNA	P03023	13	22	AGVSYQTVSR	1066.54	6.25	0	8	0	0	0	n/a	1	Medium	0
DNA	P03023	13	22	AGVSYQTVSR	1066.54	6.2226	30	8	0.055	2.233	27.917		1	Medium	0
DNA	P03023	13	22	AGVSYQTVSR	1066.54	6.2226	300	8	0.528
DNA	P03023	13	22	AGVSYQTVSR	1066.54	6.2574	1000	8	1.618	3.54	44.25		1	Medium	0
DNA	P03023	13	22	AGVSYQTVSR	1066.54	0	14400	8	7.415
DNA	P03023	15	22	VSYQTVSR	938.482	5.9535	0	6	0	0	0	n/a	1	Medium	0
DNA	P03023	15	22	VSYQTVSR	938.482	5.9879	30	6	0.039	1.571	26.191		1	High	0
DNA	P03023	15	22	VSYQTVSR	938.482	5.9879	300	6	0.382
DNA	P03023	15	22	VSYQTVSR	938.482	5.9553	1000	6	1.17	2.748	45.792		1	High	0
DNA	P03023	15	22	VSYQTVSR	938.482	5.9728	14400	6	5.475	4.756	79.26		1	High	0
DNA	P03023	16	23	SYQTVSRV	938.482	5.9227	0	6	0	0	0	n/a	1	Medium	0
DNA	P03023	16	23	SYQTVSRV	938.482	5.8874	30	6	0.036	1.56	26.003		1	High	0
DNA	P03023	16	23	SYQTVSRV	938.482	5.8874	300	6	0.346
DNA	P03023	16	23	SYQTVSRV	938.482	5.9553	1000	6	1.064	2.748	45.792		1	High	0
DNA	P03023	16	23	SYQTVSRV	938.482	5.9728	14400	6	5.243	4.756	79.26		1	High	0
DNA	P03023	35	53	REKVEAAMAELNYIPNRVA	2173.13	11.4025	0	16	0	0	0	n/a	1	Medium	0
DNA	P03023	35	53	REKVEAAMAELNYIPNRVA	2173.13	11.4238	30	16	0.148	0.493	3.081		1	Medium	0
DNA	P03023	35	53	REKVEAAMAELNYIPNRVA	2173.13	11.4238	300	16	1.4
DNA	P03023	35	53	REKVEAAMAELNYIPNRVA	2173.13	11.3819	1000	16	4.089	0.377	2.358		1	Medium	0
DNA	P03023	35	53	REKVEAAMAELNYIPNRVA	2173.13	11.2332	14400	16	14.725	0.282	1.764		1	Medium	0
DNA	P03023	36	43	EKVEAAMA	847.411	6.4974	0	6	0	0	0	n/a	1	Medium	0
DNA	P03023	36	43	EKVEAAMA	847.411	6.4827	30	6	0.069	-0.021	-0.342		1	Medium	0
DNA	P03023	36	43	EKVEAAMA	847.411	6.4827	300	6	0.642
DNA	P03023	36	43	EKVEAAMA	847.411	6.509	1000	6	1.814	0.129	2.148		1	Medium	0
DNA	P03023	36	43	EKVEAAMA	847.411	6.4674	14400	6	5.627	-0.083	-1.384		1	Medium	0
DNA	P03023	36	45	EKVEAAMAEL	1089.54	8.5117	0	8	0	0	0	n/a	1	Medium	0
DNA	P03023	36	45	EKVEAAMAEL	1089.54	8.5131	30	8	0.084	1.15	14.379		1	Medium	0
DNA	P03023	36	45	EKVEAAMAEL	1089.54	8.5131	300	8	0.785
DNA	P03023	36	45	EKVEAAMAEL	1089.54	8.4976	1000	8	2.248	1.553	19.411		1	Medium	0
DNA	P03023	36	45	EKVEAAMAEL	1089.54	8.4805	14400	8	7.517	1.715	21.433		1	Medium	0
DNA	P03023	43	55	AELNYIPNRVAQQ	1514.78	7.849	0	10	0	0	0	n/a	1	Medium	0
DNA	P03023	43	55	AELNYIPNRVAQQ	1514.78	7.8336	30	10	0.078	0.153	1.531		1	Medium	0
DNA	P03023	43	55	AELNYIPNRVAQQ	1514.78	7.8336	300	10	0.749
DNA	P03023	43	55	AELNYIPNRVAQQ	1514.78	0	1000	10	2.251
DNA	P03023	43	55	AELNYIPNRVAQQ	1514.78	0	14400	10	9.094
DNA	P03023	46	51	NYIPNR	775.398	6.1157	0	3	0	0	0	n/a	1	Medium	0
DNA	P03023	46	51	NYIPNR	775.398	6.1556	30	3	0.022	0.709	23.62		1	Medium	0
DNA	P03023	46	51	NYIPNR	775.398	6.1556	300	3	0.209
DNA	P03023	46	51	NYIPNR	775.398	5.9719	1000	3	0.625	1.736	57.852		1	Medium	0
DNA	P03023	46	51	NYIPNR	775.398	6.0231	14400	3	2.524	1.873	62.429		1	High	0
DNA	P03023	46	53	NYIPNRVA	945.503	6.8329	0	5	0	0	0	n/a	1	Medium	0
DNA	P03023	46	53	NYIPNRVA	945.503	6.7683	30	5	0.036	1.413	28.261		1	Medium	0
DNA	P03023	46	53	NYIPNRVA	945.503	6.7683	300	5	0.344
DNA	P03023	46	53	NYIPNRVA	945.503	6.7774	1000	5	1.028	2.828	56.561		1	Medium	0
DNA	P03023	46	53	NYIPNRVA	945.503	6.7944	14400	5	4.24	3.143	62.865		1	Medium	0
DNA	P03023	46	54	NYIPNRVAQ	1073.56	6.5154	0	6	0	0	0	n/a	1	High	0
DNA	P03023	46	54	NYIPNRVAQ	1073.56	6.4995	30	6	0.046	1.394	23.24		1	High	0
DNA	P03023	46	54	NYIPNRVAQ	1073.56	6.4995	300	6	0.438
DNA	P03023	46	54	NYIPNRVAQ	1073.56	6.4335	1000	6	1.308	3.944	65.74		1	High	0
DNA	P03023	46	54	NYIPNRVAQ	1073.56	6.4842	14400	6	5.232	4.275	71.242		1	High	0
DNA	P03023	46	55	NYIPNRVAQQ	1201.62	6.5127	0	7	0	0	0	n/a	1	Medium	0
DNA	P03023	46	55	NYIPNRVAQQ	1201.62	0	30	7	0.055
DNA	P03023	46	55	NYIPNRVAQQ	1201.62	0	300	7	0.525
DNA	P03023	46	55	NYIPNRVAQQ	1201.62	6.4587	1000	7	1.572	4.066	58.083		1	Medium	0
DNA	P03023	46	55	NYIPNRVAQQ	1201.62	6.5094	14400	7	6.219	4.222	60.311		1	Medium	0
DNA	P03023	46	56	NYIPNRVAQQL	1314.7	8.541	0	8	0	0	0	n/a	1	Medium	0
DNA	P03023	46	56	NYIPNRVAQQL	1314.7	8.5465	30	8	0.059	2.672	33.406		1	Medium	0
DNA	P03023	46	56	NYIPNRVAQQL	1314.7	8.5465	300	8	0.564
DNA	P03023	46	56	NYIPNRVAQQL	1314.7	8.548	1000	8	1.697	4.935	61.69		1	Medium	0
DNA	P03023	46	56	NYIPNRVAQQL	1314.7	8.5142	14400	8	7.072	5.568	69.6		1	Medium	0
DNA	P03023	46	62	NYIPNRVAQQLAGKQSL	1899.03	10.0846	0	14	0	0	0	n/a	1	Medium	0
DNA	P03023	46	62	NYIPNRVAQQLAGKQSL	1899.03	10.3672	30	14	0.128	3.982	28.445		1	Medium	0
DNA	P03023	46	62	NYIPNRVAQQLAGKQSL	1899.03	10.3672	300	14	1.215
DNA	P03023	46	62	NYIPNRVAQQLAGKQSL	1899.03	10.0829	1000	14	3.573	9.43	67.355		1	Medium	0
DNA	P03023	46	62	NYIPNRVAQQLAGKQSL	1899.03	10.0832	14400	14	12.878	10.328	73.774		1	Medium	0
DNA	P03023	52	62	VAQQLAGKQSL	1141.65	6.5854	0	9	0	0	0	n/a	1	Medium	0
DNA	P03023	52	62	VAQQLAGKQSL	1141.65	6.5583	30	9	0.092	2.948	32.755		1	Medium	0
DNA	P03023	52	62	VAQQLAGKQSL	1141.65	6.5583	300	9	0.872
DNA	P03023	52	62	VAQQLAGKQSL	1141.65	6.4839	1000	9	2.545	5.007	55.632		1	Medium	0
DNA	P03023	52	62	VAQQLAGKQSL	1141.65	6.5261	14400	9	8.638	5.61	62.33		1	Medium	0
DNA	P03023	52	63	VAQQLAGKQSLL	1254.73	8.1188	0	10	0	0	0	n/a	1	Medium	0
DNA	P03023	52	63	VAQQLAGKQSLL	1254.73	8.0432	30	10	0.096	3.805	38.048		1	High	0
DNA	P03023	52	63	VAQQLAGKQSLL	1254.73	8.0432	300	10	0.912
DNA	P03023	52	63	VAQQLAGKQSLL	1254.73	8.0196	1000	10	2.675	5.996	59.958		1	Medium	0
DNA	P03023	52	63	VAQQLAGKQSLL	1254.73	8.0023	14400	10	9.502	7.266	72.662		1	Medium	0
DNA	P03023	53	65	AQQLAGKQSLLIG	1325.77	9.2224	0	11	0	0	0	n/a	1	Medium	0
DNA	P03023	53	65	AQQLAGKQSLLIG	1325.77	9.4112	30	11	0.093	2.985	27.137		1	High	0
DNA	P03023	53	65	AQQLAGKQSLLIG	1325.77	9.4112	300	11	0.883
DNA	P03023	53	65	AQQLAGKQSLLIG	1325.77	8.9508	1000	11	2.602	4.123	37.479		1	Medium	0
DNA	P03023	53	65	AQQLAGKQSLLIG	1325.77	8.9171	14400	11	10.024	5.357	48.697		1	Medium	0
DNA	P03023	54	65	QQLAGKQSLLIG	1254.73	8.1188	0	10	0	0	0	n/a	1	Medium	0
DNA	P03023	54	65	QQLAGKQSLLIG	1254.73	8.0432	30	10	0.084	3.805	38.048		1	High	0
DNA	P03023	54	65	QQLAGKQSLLIG	1254.73	8.0432	300	10	0.796
DNA	P03023	54	65	QQLAGKQSLLIG	1254.73	8.0196	1000	10	2.338	5.996	59.958		1	Medium	0
DNA	P03023	54	65	QQLAGKQSLLIG	1254.73	8.0023	14400	10	9.037	7.266	72.662		1	Medium	0
DNA	P03023	55	63	QLAGKQSLL	956.566	7.9147	0	7	0	0	0	n/a	1	High	0
DNA	P03023	55	63	QLAGKQSLL	956.566	7.8503	30	7	0.073	3.062	43.737		1	High	0
DNA	P03023	55	63	QLAGKQSLL	956.566	7.8503	300	7	0.692
DNA	P03023	55	63	QLAGKQSLL	956.566	7.9022	1000	7	2.006	3.672	52.458		1	Medium	0
DNA	P03023	55	63	QLAGKQSLL	956.566	7.8514	14400	7	6.671	4.283	61.184		1	Medium	0
DNA	P03023	56	63	LAGKQSLL	828.507	7.7191	0	6	0	0	0	n/a	1	Medium	0
DNA	P03023	56	63	LAGKQSLL	828.507	7.7496	30	6	0.058	2.775	46.25		1	Medium	0
DNA	P03023	56	63	LAGKQSLL	828.507	7.7496	300	6	0.548
DNA	P03023	56	63	LAGKQSLL	828.507	7.6837	1000	6	1.602	3.458	57.641		1	Medium	0
DNA	P03023	56	63	LAGKQSLL	828.507	7.6753	14400	6	5.671	3.582	59.704		1	Medium	0
DNA	P03023	57	64	AGKQSLLI	828.507	7.7191	0	6	0	0	0	n/a	1	Medium	0
DNA	P03023	57	64	AGKQSLLI	828.507	7.7496	30	6	0.046	2.775	46.25		1	Medium	0
DNA	P03023	57	64	AGKQSLLI	828.507	7.7496	300	6	0.437
DNA	P03023	57	64	AGKQSLLI	828.507	7.6837	1000	6	1.295	3.458	57.641		1	Medium	0
DNA	P03023	57	64	AGKQSLLI	828.507	7.6753	14400	6	5.296	3.582	59.704		1	Medium	0
DNA	P03023	58	69	GKQSLLIGVATS	1172.68	8.0573	0	10	0	0	0	n/a	1	Medium	0
DNA	P03023	58	69	GKQSLLIGVATS	1172.68	7.9425	30	10	0.076	0.318	3.178		1	High	0
DNA	P03023	58	69	GKQSLLIGVATS	1172.68	7.9425	300	10	0.722
DNA	P03023	58	69	GKQSLLIGVATS	1172.68	7.9442	1000	10	2.155	0.344	3.442		1	High	0
DNA	P03023	58	69	GKQSLLIGVATS	1172.68	7.9352	14400	10	9.073	0.596	5.959		1	Medium	0
DNA	P03023	61	69	SLLIGVATS	859.501	8.9057	0	7	0	0	0	n/a	1	Medium	0
DNA	P03023	61	69	SLLIGVATS	859.501	8.9412	30	7	0.048	1.784	25.48		1	Medium	0
DNA	P03023	61	69	SLLIGVATS	859.501	8.9412	300	7	0.465
DNA	P03023	61	69	SLLIGVATS	859.501	8.9174	1000	7	1.4	2.535	36.213		1	Medium	0
DNA	P03023	61	69	SLLIGVATS	859.501	8.9252	14400	7	6.264	2.726	38.947		1	Medium	0
DNA	P03023	63	70	LIGVATSS	746.417	7.8741	0	6	0	0	0	n/a	1	High	0
DNA	P03023	63	70	LIGVATSS	746.417	7.867	30	6	0.06	1.694	28.227		1	High	0
DNA	P03023	63	70	LIGVATSS	746.417	7.867	300	6	0.567
DNA	P03023	63	70	LIGVATSS	746.417	7.8769	1000	6	1.651	2.013	33.553		1	High	0
DNA	P03023	63	70	LIGVATSS	746.417	7.9017	14400	6	5.775	2.281	38.019		1	High	0
DNA	P03023	63	71	LIGVATSSL	859.501	8.9057	0	7	0	0	0	n/a	1	Medium	0
DNA	P03023	63	71	LIGVATSSL	859.501	8.9412	30	7	0.064	1.784	25.48		1	Medium	0
DNA	P03023	63	71	LIGVATSSL	859.501	8.9412	300	7	0.603
DNA	P03023	63	71	LIGVATSSL	859.501	8.9174	1000	7	1.768	2.535	36.213		1	Medium	0
DNA	P03023	63	71	LIGVATSSL	859.501	8.9252	14400	7	6.607	2.726	38.947		1	Medium	0
DNA	P03023	64	71	IGVATSSL	746.417	7.8741	0	6	0	0	0	n/a	1	High	0
DNA	P03023	64	71	IGVATSSL	746.417	7.867	30	6	0.059	1.694	28.227		1	High	0
DNA	P03023	64	71	IGVATSSL	746.417	7.867	300	6	0.558
DNA	P03023	64	71	IGVATSSL	746.417	7.8769	1000	6	1.626	2.013	33.553		1	High	0
DNA	P03023	64	71	IGVATSSL	746.417	7.9017	14400	6	5.717	2.281	38.019		1	High	0
DNA	P03023	64	74	IGVATSSLALH	1067.6	7.8336	0	9	0	0	0	n/a	1	Medium	0
DNA	P03023	64	74	IGVATSSLALH	1067.6	7.7665	30	9	0.095	2.221	24.676		1	Medium	0
DNA	P03023	64	74	IGVATSSLALH	1067.6	7.7665	300	9	0.894
DNA	P03023	64	74	IGVATSSLALH	1067.6	7.8182	1000	9	2.591	2.913	32.365		1	Medium	0
DNA	P03023	64	74	IGVATSSLALH	1067.6	7.7592	14400	9	8.653	3.742	41.576		1	Medium	0
DNA	P03023	71	81	LALHAPSQIVA	1118.64	8.193	0	8	0	0	0	n/a	1	Medium	0
DNA	P03023	71	81	LALHAPSQIVA	1118.64	8.2529	30	8	0.081	1.195	14.941		1	Medium	0
DNA	P03023	71	81	LALHAPSQIVA	1118.64	8.2529	300	8	0.751
DNA	P03023	71	81	LALHAPSQIVA	1118.64	8.1707	1000	8	2.118	1.895	23.687		1	Medium	0
DNA	P03023	71	81	LALHAPSQIVA	1118.64	8.1616	14400	8	6.999	3.929	49.107		1	Medium	0
DNA	P03023	72	80	ALHAPSQIV	934.524	7.6814	0	6	0	0	0	n/a	1	Medium	0
DNA	P03023	72	80	ALHAPSQIV	934.524	7.5988	30	6	0.063	1.206	20.103		1	Medium	0
DNA	P03023	72	80	ALHAPSQIV	934.524	7.5988	300	6	0.586
DNA	P03023	72	80	ALHAPSQIV	934.524	7.5411	1000	6	1.625	1.589	26.481		1	Medium	0
DNA	P03023	72	80	ALHAPSQIV	934.524	7.608	14400	6	5.065	3.275	54.584		1	Medium	0
DNA	P03023	72	81	ALHAPSQIVA	1005.56	7.3803	0	7	0	0	0	n/a	1	High	0
DNA	P03023	72	81	ALHAPSQIVA	1005.56	7.3219	30	7	0.075	1.183	16.896		1	High	0
DNA	P03023	72	81	ALHAPSQIVA	1005.56	7.3219	300	7	0.695
DNA	P03023	72	81	ALHAPSQIVA	1005.56	7.2974	1000	7	1.943	1.575	22.498		1	High	0
DNA	P03023	72	81	ALHAPSQIVA	1005.56	7.3983	14400	7	6.061	3.252	46.455		1	Medium	0
DNA	P03023	72	82	ALHAPSQIVAA	1076.6	7.3662	0	8	0	0	0	n/a	1	High	0
DNA	P03023	72	82	ALHAPSQIVAA	1076.6	7.3219	30	8	0.096	1.129	14.108		1	High	0
DNA	P03023	72	82	ALHAPSQIVAA	1076.6	7.3219	300	8	0.888
DNA	P03023	72	82	ALHAPSQIVAA	1076.6	7.2974	1000	8	2.454	1.536	19.201		1	High	0
DNA	P03023	72	82	ALHAPSQIVAA	1076.6	7.2807	14400	8	7.061	3.335	41.682		1	Medium	0
DNA	P03023	73	81	LHAPSQIVA	934.524	7.6814	0	6	0	0	0	n/a	1	Medium	0
DNA	P03023	73	81	LHAPSQIVA	934.524	7.5988	30	6	0.06	1.206	20.103		1	Medium	0
DNA	P03023	73	81	LHAPSQIVA	934.524	7.5988	300	6	0.558
DNA	P03023	73	81	LHAPSQIVA	934.524	7.5411	1000	6	1.556	1.589	26.481		1	Medium	0
DNA	P03023	73	81	LHAPSQIVA	934.524	7.608	14400	6	5.062	3.275	54.584		1	Medium	0
DNA	P03023	73	82	LHAPSQIVAA	1005.56	7.3803	0	7	0	0	0	n/a	1	High	0
DNA	P03023	73	82	LHAPSQIVAA	1005.56	7.3219	30	7	0.081	1.183	16.896		1	High	0
DNA	P03023	73	82	LHAPSQIVAA	1005.56	7.3219	300	7	0.751
DNA	P03023	73	82	LHAPSQIVAA	1005.56	7.2974	1000	7	2.067	1.575	22.498		1	High	0
DNA	P03023	73	82	LHAPSQIVAA	1005.56	7.3983	14400	7	6.062	3.252	46.455		1	Medium	0
DNA	P03023	73	83	LHAPSQIVAAI	1118.64	8.193	0	8	0	0	0	n/a	1	Medium	0
DNA	P03023	73	83	LHAPSQIVAAI	1118.64	8.2529	30	8	0.084	1.195	14.941		1	Medium	0
DNA	P03023	73	83	LHAPSQIVAAI	1118.64	8.2529	300	8	0.779
DNA	P03023	73	83	LHAPSQIVAAI	1118.64	8.1707	1000	8	2.158	1.895	23.687		1	Medium	0
DNA	P03023	73	83	LHAPSQIVAAI	1118.64	8.1616	14400	8	6.807	3.929	49.107		1	Medium	0
DNA	P03023	74	83	HAPSQIVAAI	1005.56	7.3803	0	7	0	0	0	n/a	1	High	0
DNA	P03023	74	83	HAPSQIVAAI	1005.56	7.3219	30	7	0.057	1.183	16.896		1	High	0
DNA	P03023	74	83	HAPSQIVAAI	1005.56	7.3219	300	7	0.54
DNA	P03023	74	83	HAPSQIVAAI	1005.56	7.2974	1000	7	1.559	1.575	22.498		1	High	0
DNA	P03023	74	83	HAPSQIVAAI	1005.56	7.3983	14400	7	5.807	3.252	46.455		1	Medium	0
DNA	P03023	74	87	HAPSQIVAAIKSRA	1447.83	10.0639	0	11	0	0	0	n/a	1	Medium	0
DNA	P03023	74	87	HAPSQIVAAIKSRA	1447.83	9.9397	30	11	0.097	0.713	6.48		1	Medium	0
DNA	P03023	74	87	HAPSQIVAAIKSRA	1447.83	9.9397	300	11	0.917
DNA	P03023	74	87	HAPSQIVAAIKSRA	1447.83	10.0913	1000	11	2.662	1.914	17.398		1	Medium	0
DNA	P03023	74	87	HAPSQIVAAIKSRA	1447.83	10.1085	14400	11	9.559	3.896	35.415		1	Medium	0
DNA	P03023	75	84	APSQIVAAIK	996.597	7.4505	0	8	0	0	0	n/a	1	Medium	0
DNA	P03023	75	84	APSQIVAAIK	996.597	0	30	8	0.06
DNA	P03023	75	84	APSQIVAAIK	996.597	0	300	8	0.57
DNA	P03023	75	84	APSQIVAAIK	996.597	0	1000	8	1.655
DNA	P03023	75	84	APSQIVAAIK	996.597	0	14400	8	6.572
DNA	P03023	76	89	PSQIVAAIKSRADQ	1482.82	7.5259	0	12	0	0	0	n/a	1	High	0
DNA	P03023	76	89	PSQIVAAIKSRADQ	1482.82	7.3891	30	12	0.127	6.94	57.835		1	Medium	0
DNA	P03023	76	89	PSQIVAAIKSRADQ	1482.82	7.3891	300	12	1.188
DNA	P03023	76	89	PSQIVAAIKSRADQ	1482.82	7.4235	1000	12	3.367	9.184	76.532		1	Medium	0
DNA	P03023	76	89	PSQIVAAIKSRADQ	1482.82	7.1718	14400	12	10.575	9.978	83.15		1	Medium	0
DNA	P03023	76	90	PSQIVAAIKSRADQL	1595.9	8.6668	0	13	0	0	0	n/a	1	High	0
DNA	P03023	76	90	PSQIVAAIKSRADQL	1595.9	8.723	30	13	0.131	6.756	51.97		1	Medium	0
DNA	P03023	76	90	PSQIVAAIKSRADQL	1595.9	8.723	300	13	1.227
DNA	P03023	76	90	PSQIVAAIKSRADQL	1595.9	8.7159	1000	13	3.491	8.982	69.093		1	Medium	0
DNA	P03023	76	90	PSQIVAAIKSRADQL	1595.9	8.7154	14400	13	11.428	9.786	75.276		1	Medium	0
DNA	P03023	78	85	QIVAAIKS	828.507	7.7191	0	6	0	0	0	n/a	1	Medium	0
DNA	P03023	78	85	QIVAAIKS	828.507	7.7496	30	6	0.053	2.775	46.25		1	Medium	0
DNA	P03023	78	85	QIVAAIKS	828.507	7.7496	300	6	0.497
DNA	P03023	78	85	QIVAAIKS	828.507	7.6837	1000	6	1.415	3.458	57.641		1	Medium	0
DNA	P03023	78	85	QIVAAIKS	828.507	7.6753	14400	6	4.951	3.582	59.704		1	Medium	0
DNA	P03023	79	93	IVAAIKSRADQLGAS	1498.85	7.6477	0	13	0	0	0	n/a	1	Medium	0
DNA	P03023	79	93	IVAAIKSRADQLGAS	1498.85	7.6072	30	13	0.176	7.922	60.94		1	Medium	0
DNA	P03023	79	93	IVAAIKSRADQLGAS	1498.85	7.6072	300	13	1.622
DNA	P03023	79	93	IVAAIKSRADQLGAS	1498.85	7.6084	1000	13	4.449	9.996	76.894		1	Medium	0
DNA	P03023	79	93	IVAAIKSRADQLGAS	1498.85	7.5745	14400	13	12.336	11.936	91.818		1	Medium	0
DNA	P03023	81	91	AAIKSRADQLG	1128.63	6.8007	0	9	0	0	0	n/a	1	Medium	0
DNA	P03023	81	91	AAIKSRADQLG	1128.63	6.7347	30	9	0.095	1.414	15.707		1	Medium	0
DNA	P03023	81	91	AAIKSRADQLG	1128.63	6.7347	300	9	0.893
DNA	P03023	81	91	AAIKSRADQLG	1128.63	6.7186	1000	9	2.555	2.195	24.39		1	Medium	0
DNA	P03023	81	91	AAIKSRADQLG	1128.63	6.501	14400	9	8.342	4.877	54.191		1	Medium	0
DNA	P03023	81	93	AAIKSRADQLGAS	1286.69	6.4848	0	11	0	0	0	n/a	1	Medium	0
DNA	P03023	81	93	AAIKSRADQLGAS	1286.69	6.466	30	11	0.144	1.313	11.941		1	Medium	0
DNA	P03023	81	93	AAIKSRADQLGAS	1286.69	6.466	300	11	1.32
DNA	P03023	81	93	AAIKSRADQLGAS	1286.69	6.2406	1000	11	3.62	2.368	21.523		1	Medium	0
DNA	P03023	81	93	AAIKSRADQLGAS	1286.69	6.2915	14400	11	10.341	4.179	37.995		1	Medium	0
DNA	P03023	82	92	AIKSRADQLGA	1128.63	6.7699	0	9	0	0	0	n/a	1	Medium	0
DNA	P03023	82	92	AIKSRADQLGA	1128.63	6.357	30	9	0.127	3.897	43.302		1	Medium	0
DNA	P03023	82	92	AIKSRADQLGA	1128.63	6.357	300	9	1.16
DNA	P03023	82	92	AIKSRADQLGA	1128.63	6.5174	1000	9	3.153	3.576	39.732		1	Medium	0
DNA	P03023	82	92	AIKSRADQLGA	1128.63	6.3837	14400	9	8.597	4.963	55.139		1	Medium	0
DNA	P03023	82	93	AIKSRADQLGAS	1215.66	6.5856	0	10	0	0	0	n/a	1	High	0
DNA	P03023	82	93	AIKSRADQLGAS	1215.66	6.5919	30	10	0.141	0.971	9.706		1	High	0
DNA	P03023	82	93	AIKSRADQLGAS	1215.66	6.5919	300	10	1.292
DNA	P03023	82	93	AIKSRADQLGAS	1215.66	6.5929	1000	10	3.53	2.1	20.995		1	High	0
DNA	P03023	82	93	AIKSRADQLGAS	1215.66	6.5933	14400	10	9.596	3.909	39.086		1	High	0
DNA	P03023	82	94	AIKSRADQLGASV	1314.73	7.585	0	11	0	0	0	n/a	1	Medium	0
DNA	P03023	82	94	AIKSRADQLGASV	1314.73	7.2717	30	11	0.143	10.046	91.324		1	Medium	0
DNA	P03023	82	94	AIKSRADQLGASV	1314.73	7.2717	300	11	1.318
DNA	P03023	82	94	AIKSRADQLGASV	1314.73	7.3227	1000	11	3.614	3.278	29.796		1	Medium	0
DNA	P03023	82	94	AIKSRADQLGASV	1314.73	7.3058	14400	11	10.313	5.225	47.501		1	Medium	0
DNA	P03023	82	95	AIKSRADQLGASVV	1413.79	8.2558	0	12	0	0	0	n/a	1	Medium	0
DNA	P03023	82	95	AIKSRADQLGASVV	1413.79	8.2445	30	12	0.145	1.691	14.095		1	Medium	0
DNA	P03023	82	95	AIKSRADQLGASVV	1413.79	8.2445	300	12	1.339
DNA	P03023	82	95	AIKSRADQLGASVV	1413.79	8.1369	1000	12	3.682	3.089	25.74		1	Medium	0
DNA	P03023	82	95	AIKSRADQLGASVV	1413.79	8.4049	14400	12	10.954	5.12	42.671		1	Medium	0
DNA	P03023	83	93	IKSRADQLGAS	1144.62	6.3841	0	9	0	0	0	n/a	1	Medium	0
DNA	P03023	83	93	IKSRADQLGAS	1144.62	6.3819	30	9	0.138	0.955	10.616		1	Medium	0
DNA	P03023	83	93	IKSRADQLGAS	1144.62	6.3819	300	9	1.263
DNA	P03023	83	93	IKSRADQLGAS	1144.62	6.4083	1000	9	3.434	2.093	23.26		1	Medium	0
DNA	P03023	83	93	IKSRADQLGAS	1144.62	6.4423	14400	9	8.83	3.639	40.436		1	Medium	0
DNA	P03023	84	93	KSRADQLGAS	1031.54	7.979	0	8	0	0	0	n/a	1	Medium	0
DNA	P03023	84	93	KSRADQLGAS	1031.54	7.8922	30	8	0.124	0.38	4.753		1	High	0
DNA	P03023	84	93	KSRADQLGAS	1031.54	7.8922	300	8	1.137
DNA	P03023	84	93	KSRADQLGAS	1031.54	7.8769	1000	8	3.075	0.452	5.656		1	High	0
DNA	P03023	84	93	KSRADQLGAS	1031.54	7.8765	14400	8	7.832	0.518	6.472		1	High	0
DNA	P03023	84	98	KSRADQLGASVVVSM	1546.81	14.5993	0	13	0	0	0	n/a	1	High	0
DNA	P03023	84	98	KSRADQLGASVVVSM	1546.81	14.4785	30	13	0.148	0.129	0.994		1	Medium	0
DNA	P03023	84	98	KSRADQLGASVVVSM	1546.81	14.4785	300	13	1.367
DNA	P03023	84	98	KSRADQLGASVVVSM	1546.81	14.6033	1000	13	3.784	0.35	2.691		1	Medium	0
DNA	P03023	84	98	KSRADQLGASVVVSM	1546.81	14.6049	14400	13	11.795	0.547	4.208		1	Medium	0
DNA	P03023	96	103	VSMVERSG	863.417	10.6007	0	6	0	0	0	n/a	1	Medium	0
DNA	P03023	96	103	VSMVERSG	863.417	10.5599	30	6	0.055	1.166	19.437		1	Medium	0
DNA	P03023	96	103	VSMVERSG	863.417	10.5599	300	6	0.521
DNA	P03023	96	103	VSMVERSG	863.417	10.5356	1000	6	1.537	1.531	25.522		1	Medium	0
DNA	P03023	96	103	VSMVERSG	863.417	10.5447	14400	6	5.629	1.681	28.019		1	Medium	0
DNA	P03023	97	104	SMVERSGV	863.417	10.5965	0	6	0	0	0	n/a	1	Medium	0
DNA	P03023	97	104	SMVERSGV	863.417	10.5599	30	6	0.053	1.166	19.437		1	Medium	0
DNA	P03023	97	104	SMVERSGV	863.417	10.5599	300	6	0.507
DNA	P03023	97	104	SMVERSGV	863.417	10.5356	1000	6	1.497	1.531	25.522		1	Medium	0
DNA	P03023	97	104	SMVERSGV	863.417	10.5447	14400	6	5.606	1.681	28.019		1	Medium	0
DNA	P03023	98	108	MVERSGVEACK	1207.57	6.0234	0	9	0	0	0	n/a	1	Medium	0
DNA	P03023	98	108	MVERSGVEACK	1207.57	0	30	9	0.105
DNA	P03023	98	108	MVERSGVEACK	1207.57	0	300	9	0.99
DNA	P03023	98	108	MVERSGVEACK	1207.57	0	1000	9	2.849
DNA	P03023	98	108	MVERSGVEACK	1207.57	0	14400	9	8.846
DNA	P03023	98	109	MVERSGVEACKA	1278.61	6.4261	0	10	0	0	0	n/a	1	Medium	0
DNA	P03023	98	109	MVERSGVEACKA	1278.61	6.4493	30	10	0.119	9.006	90.056		1	Medium	0
DNA	P03023	98	109	MVERSGVEACKA	1278.61	6.4493	300	10	1.118
DNA	P03023	98	109	MVERSGVEACKA	1278.61	0	1000	10	3.213
DNA	P03023	98	109	MVERSGVEACKA	1278.61	0	14400	10	9.844
DNA	P03023	98	115	MVERSGVEACKAAVHNLL	1925.98	13.2482	0	16	0	0	0	n/a	1	Medium	0
DNA	P03023	98	115	MVERSGVEACKAAVHNLL	1925.98	12.7749	30	16	0.236	0.285	1.783		1	Medium	0
DNA	P03023	98	115	MVERSGVEACKAAVHNLL	1925.98	12.7749	300	16	2.09
DNA	P03023	98	115	MVERSGVEACKAAVHNLL	1925.98	13.0425	1000	16	5.459	2.39	14.939		1	Medium	0
DNA	P03023	98	115	MVERSGVEACKAAVHNLL	1925.98	13.3887	14400	16	15.486	1.864	11.649		1	Medium	0
DNA	P03023	99	114	VERSGVEACKAAVHNL	1681.86	6.1786	0	14	0	0	0	n/a	1	High	0
DNA	P03023	99	114	VERSGVEACKAAVHNL	1681.86	6.4491	30	14	0.225	0.156	1.115		1	High	0
DNA	P03023	99	114	VERSGVEACKAAVHNL	1681.86	6.4491	300	14	1.987
DNA	P03023	99	114	VERSGVEACKAAVHNL	1681.86	6.4252	1000	14	5.139	0.603	4.307		1	Medium	0
DNA	P03023	99	114	VERSGVEACKAAVHNL	1681.86	6.4759	14400	14	13.669	0.581	4.151		1	Medium	0
DNA	P03023	107	116	CKAAVHNLLA	1038.56	8.4767	0	8	0	0	0	n/a	1	Medium	0
DNA	P03023	107	116	CKAAVHNLLA	1038.56	8.8321	30	8	0.146	0.591	7.388		1	High	0
DNA	P03023	107	116	CKAAVHNLLA	1038.56	8.8321	300	8	1.243
DNA	P03023	107	116	CKAAVHNLLA	1038.56	8.1789	1000	8	3.014	1.866	23.327		1	High	0
DNA	P03023	107	116	CKAAVHNLLA	1038.56	8.1784	14400	8	7.64	2.624	32.797		1	High	0
DNA	P03023	109	114	AAVHNL	623.339	6.0906	0	4	0	0	0	n/a	1	Medium	0
DNA	P03023	109	114	AAVHNL	623.339	6.0718	30	4	0.092	0.18	4.501		1	Medium	0
DNA	P03023	109	114	AAVHNL	623.339	6.0718	300	4	0.738
DNA	P03023	109	114	AAVHNL	623.339	6.0642	1000	4	1.605	0.519	12.976		1	Medium	0
DNA	P03023	109	114	AAVHNL	623.339	6.0987	14400	4	3.777	0.966	24.156		1	Medium	0
DNA	P03023	109	115	AAVHNLL	736.423	8.2349	0	5	0	0	0	n/a	1	Medium	0
DNA	P03023	109	115	AAVHNLL	736.423	8.1354	30	5	0.096	0.318	6.359		1	High	0
DNA	P03023	109	115	AAVHNLL	736.423	8.1354	300	5	0.779
DNA	P03023	109	115	AAVHNLL	736.423	8.1202	1000	5	1.734	0.681	13.613		1	High	0
DNA	P03023	109	115	AAVHNLL	736.423	8.103	14400	5	4.642	1.123	22.465		1	High	0
DNA	P03023	109	121	AAVHNLLAQRVSG	1334.74	7.9204	0	11	0	0	0	n/a	1	Medium	0
DNA	P03023	109	121	AAVHNLLAQRVSG	1334.74	7.9175	30	11	0.152	0.706	6.416		1	Medium	0
DNA	P03023	109	121	AAVHNLLAQRVSG	1334.74	7.9175	300	11	1.309
DNA	P03023	109	121	AAVHNLLAQRVSG	1334.74	0	1000	11	3.302
DNA	P03023	109	121	AAVHNLLAQRVSG	1334.74	7.8933	14400	11	10.315	4.584	41.674		1	Medium	0
DNA	P03023	109	122	AAVHNLLAQRVSGL	1447.83	10.152	0	12	0	0	0	n/a	1	Medium	0
DNA	P03023	109	122	AAVHNLLAQRVSGL	1447.83	9.8892	30	12	0.161	0.721	6.012		1	Medium	0
DNA	P03023	109	122	AAVHNLLAQRVSGL	1447.83	9.8892	300	12	1.398
DNA	P03023	109	122	AAVHNLLAQRVSGL	1447.83	9.8566	1000	12	3.57	1.925	16.045		1	Medium	0
DNA	P03023	109	122	AAVHNLLAQRVSGL	1447.83	10.2175	14400	12	11.304	4.037	33.643		1	Medium	0
DNA	P03023	110	116	AVHNLLA	736.423	8.2349	0	5	0	0	0	n/a	1	Medium	0
DNA	P03023	110	116	AVHNLLA	736.423	8.1354	30	5	0.107	0.318	6.359		1	High	0
DNA	P03023	110	116	AVHNLLA	736.423	8.1354	300	5	0.884
DNA	P03023	110	116	AVHNLLA	736.423	8.1202	1000	5	2.014	0.681	13.613		1	High	0
DNA	P03023	110	116	AVHNLLA	736.423	8.103	14400	5	4.79	1.123	22.465		1	High	0
DNA	P03023	114	121	LLAQRVSG	842.497	6.9546	0	6	0	0	0	n/a	1	High	0
DNA	P03023	114	121	LLAQRVSG	842.497	6.9109	30	6	0.056	0.412	6.873		1	High	0
DNA	P03023	114	121	LLAQRVSG	842.497	6.9109	300	6	0.53
DNA	P03023	114	121	LLAQRVSG	842.497	6.8529	1000	6	1.568	1.134	18.907		1	High	0
DNA	P03023	114	121	LLAQRVSG	842.497	6.8782	14400	6	5.674	2.432	40.526		1	High	0
DNA	P03023	114	122	LLAQRVSGL	955.582	8.2014	0	7	0	0	0	n/a	1	Medium	0
DNA	P03023	114	122	LLAQRVSGL	955.582	8.2278	30	7	0.065	0.846	12.083		1	Medium	0
DNA	P03023	114	122	LLAQRVSGL	955.582	8.2278	300	7	0.62
DNA	P03023	114	122	LLAQRVSGL	955.582	8.2376	1000	7	1.836	1.799	25.701		1	Medium	0
DNA	P03023	114	122	LLAQRVSGL	955.582	8.2119	14400	7	6.663	3.222	46.029		1	Medium	0
DNA	P03023	115	121	LAQRVSG	729.413	6.4889	0	5	0	0	0	n/a	1	Medium	0
DNA	P03023	115	121	LAQRVSG	729.413	6.4827	30	5	0.04	0.355	7.104		1	High	0
DNA	P03023	115	121	LAQRVSG	729.413	6.4827	300	5	0.386
DNA	P03023	115	121	LAQRVSG	729.413	6.4168	1000	5	1.164	0.882	17.644		1	High	0
DNA	P03023	115	121	LAQRVSG	729.413	6.5261	14400	5	4.674	1.874	37.488		1	High	0
DNA	P03023	115	122	LAQRVSGL	842.497	6.9546	0	6	0	0	0	n/a	1	High	0
DNA	P03023	115	122	LAQRVSGL	842.497	6.9109	30	6	0.05	0.412	6.873		1	High	0
DNA	P03023	115	122	LAQRVSGL	842.497	6.9109	300	6	0.476
DNA	P03023	115	122	LAQRVSGL	842.497	6.8529	1000	6	1.432	1.134	18.907		1	High	0
DNA	P03023	115	122	LAQRVSGL	842.497	6.8782	14400	6	5.663	2.432	40.526		1	High	0
DNA	P03023	115	123	LAQRVSGLI	955.582	8.2014	0	7	0	0	0	n/a	1	Medium	0
DNA	P03023	115	123	LAQRVSGLI	955.582	8.2278	30	7	0.052	0.846	12.083		1	Medium	0
DNA	P03023	115	123	LAQRVSGLI	955.582	8.2278	300	7	0.496
DNA	P03023	115	123	LAQRVSGLI	955.582	8.2376	1000	7	1.498	1.799	25.701		1	Medium	0
DNA	P03023	115	123	LAQRVSGLI	955.582	8.2119	14400	7	6.287	3.222	46.029		1	Medium	0
DNA	P03023	116	122	AQRVSGL	729.413	6.4889	0	5	0	0	0	n/a	1	Medium	0
DNA	P03023	116	122	AQRVSGL	729.413	6.4827	30	5	0.04	0.355	7.104		1	High	0
DNA	P03023	116	122	AQRVSGL	729.413	6.4827	300	5	0.382
DNA	P03023	116	122	AQRVSGL	729.413	6.4168	1000	5	1.152	0.882	17.644		1	High	0
DNA	P03023	116	122	AQRVSGL	729.413	6.5261	14400	5	4.672	1.874	37.488		1	High	0
DNA	P03023	116	123	AQRVSGLI	842.497	6.9546	0	6	0	0	0	n/a	1	High	0
DNA	P03023	116	123	AQRVSGLI	842.497	6.9109	30	6	0.042	0.412	6.873		1	High	0
DNA	P03023	116	123	AQRVSGLI	842.497	6.9109	300	6	0.402
DNA	P03023	116	123	AQRVSGLI	842.497	6.8529	1000	6	1.217	1.134	18.907		1	High	0
DNA	P03023	116	123	AQRVSGLI	842.497	6.8782	14400	6	5.295	2.432	40.526		1	High	0
DNA	P03023	116	124	AQRVSGLII	955.582	8.2014	0	7	0	0	0	n/a	1	Medium	0
DNA	P03023	116	124	AQRVSGLII	955.582	8.2278	30	7	0.043	0.846	12.083		1	Medium	0
DNA	P03023	116	124	AQRVSGLII	955.582	8.2278	300	7	0.411
DNA	P03023	116	124	AQRVSGLII	955.582	8.2376	1000	7	1.248	1.799	25.701		1	Medium	0
DNA	P03023	116	124	AQRVSGLII	955.582	8.2119	14400	7	5.655	3.222	46.029		1	Medium	0
DNA	P03023	121	135	GLIINYPLDDQDAIA	1629.83	10.8988	0	12	0	0	0	n/a	1	Medium	0
DNA	P03023	121	135	GLIINYPLDDQDAIA	1629.83	10.8951	30	12	0.179	2.588	21.567		1	Medium	0
DNA	P03023	121	135	GLIINYPLDDQDAIA	1629.83	10.8951	300	12	1.553
DNA	P03023	121	135	GLIINYPLDDQDAIA	1629.83	10.9042	1000	12	3.851	3.477	28.977		1	Medium	0
DNA	P03023	121	135	GLIINYPLDDQDAIA	1629.83	10.7462	14400	12	10.461	4.578	38.149		1	Medium	0
DNA	P03023	122	131	LIINYPLDDQ	1202.62	9.8667	0	7	0	0	0	n/a	1	High	0
DNA	P03023	122	131	LIINYPLDDQ	1202.62	9.7888	30	7	0.115	1.268	18.12		1	High	0
DNA	P03023	122	131	LIINYPLDDQ	1202.62	9.7888	300	7	0.969
DNA	P03023	122	131	LIINYPLDDQ	1202.62	9.8397	1000	7	2.312	1.635	23.357		1	High	0
DNA	P03023	122	131	LIINYPLDDQ	1202.62	9.8401	14400	7	6.135	1.751	25.015		1	High	0
DNA	P03023	122	133	LIINYPLDDQDA	1388.68	10.0039	0	9	0	0	0	n/a	1	High	0
DNA	P03023	122	133	LIINYPLDDQDA	1388.68	9.99	30	9	0.168	1.532	17.026		1	High	0
DNA	P03023	122	133	LIINYPLDDQDA	1388.68	9.99	300	9	1.441
DNA	P03023	122	133	LIINYPLDDQDA	1388.68	10.0075	1000	9	3.498	1.941	21.564		1	High	0
DNA	P03023	122	133	LIINYPLDDQDA	1388.68	10.0246	14400	9	8.135	2.35	26.116		1	High	0
DNA	P03023	122	135	LIINYPLDDQDAIA	1572.8	10.552	0	11	0	0	0	n/a	1	High	0
DNA	P03023	122	135	LIINYPLDDQDAIA	1572.8	10.5683	30	11	0.177	1.593	14.48		1	High	0
DNA	P03023	122	135	LIINYPLDDQDAIA	1572.8	10.5683	300	11	1.533
DNA	P03023	122	135	LIINYPLDDQDAIA	1572.8	10.5272	1000	11	3.786	2.246	20.418		1	High	0
DNA	P03023	122	135	LIINYPLDDQDAIA	1572.8	10.5698	14400	11	9.837	3.444	31.309		1	High	0
DNA	P03023	123	131	IINYPLDDQ	1089.53	8.5159	0	6	0	0	0	n/a	1	Medium	0
DNA	P03023	123	131	IINYPLDDQ	1089.53	8.5131	30	6	0.114	1.154	19.226		1	Medium	0
DNA	P03023	123	131	IINYPLDDQ	1089.53	8.5131	300	6	0.959
DNA	P03023	123	131	IINYPLDDQ	1089.53	8.5732	1000	6	2.282	1.401	23.356		1	Medium	0
DNA	P03023	123	131	IINYPLDDQ	1089.53	8.5225	14400	6	5.775	1.716	28.604		1	Medium	0
DNA	P03023	123	133	IINYPLDDQDA	1275.6	8.7534	0	8	0	0	0	n/a	1	Medium	0
DNA	P03023	123	133	IINYPLDDQDA	1275.6	8.7817	30	8	0.167	1.576	19.706		1	High	0
DNA	P03023	123	133	IINYPLDDQDA	1275.6	8.7817	300	8	1.432
DNA	P03023	123	133	IINYPLDDQDA	1275.6	8.7662	1000	8	3.468	2.05	25.63		1	High	0
DNA	P03023	123	133	IINYPLDDQDA	1275.6	8.7744	14400	8	7.775	2.435	30.441		1	High	0
DNA	P03023	123	134	IINYPLDDQDAI	1388.68	10.0039	0	9	0	0	0	n/a	1	High	0
DNA	P03023	123	134	IINYPLDDQDAI	1388.68	9.99	30	9	0.17	1.532	17.026		1	High	0
DNA	P03023	123	134	IINYPLDDQDAI	1388.68	9.99	300	9	1.46
DNA	P03023	123	134	IINYPLDDQDAI	1388.68	10.0075	1000	9	3.558	1.941	21.564		1	High	0
DNA	P03023	123	134	IINYPLDDQDAI	1388.68	10.0246	14400	9	8.52	2.35	26.116		1	High	0
DNA	P03023	123	135	IINYPLDDQDAIA	1459.72	9.5335	0	10	0	0	0	n/a	1	High	0
DNA	P03023	123	135	IINYPLDDQDAIA	1459.72	9.5537	30	10	0.176	1.637	16.371		1	High	0
DNA	P03023	123	135	IINYPLDDQDAIA	1459.72	9.5537	300	10	1.524
DNA	P03023	123	135	IINYPLDDQDAIA	1459.72	9.4793	1000	10	3.755	2.359	23.585		1	High	0
DNA	P03023	123	135	IINYPLDDQDAIA	1459.72	9.538	14400	10	9.477	3.536	35.358		1	Medium	0
DNA	P03023	124	134	INYPLDDQDAI	1275.6	8.7534	0	8	0	0	0	n/a	1	Medium	0
DNA	P03023	124	134	INYPLDDQDAI	1275.6	8.7817	30	8	0.163	1.576	19.706		1	High	0
DNA	P03023	124	134	INYPLDDQDAI	1275.6	8.7817	300	8	1.392
DNA	P03023	124	134	INYPLDDQDAI	1275.6	8.7662	1000	8	3.348	2.05	25.63		1	High	0
DNA	P03023	124	134	INYPLDDQDAI	1275.6	8.7744	14400	8	7.553	2.435	30.441		1	High	0
DNA	P03023	124	135	INYPLDDQDAIA	1346.64	8.3706	0	9	0	0	0	n/a	1	Medium	0
DNA	P03023	124	135	INYPLDDQDAIA	1346.64	8.7312	30	9	0.169	2.163	24.028		1	Medium	0
DNA	P03023	124	135	INYPLDDQDAIA	1346.64	8.7312	300	9	1.455
DNA	P03023	124	135	INYPLDDQDAIA	1346.64	8.3383	1000	9	3.545	0.894	9.93		1	Medium	0
DNA	P03023	124	135	INYPLDDQDAIA	1346.64	8.3632	14400	9	8.51	1.492	16.578		1	Medium	0
DNA	P03023	126	135	YPLDDQDAIA	1119.51	8.323	0	8	0	0	0	n/a	1	Medium	0
DNA	P03023	126	135	YPLDDQDAIA	1119.51	8.3369	30	8	0.161	1.413	17.664		1	High	0
DNA	P03023	126	135	YPLDDQDAIA	1119.51	8.3369	300	8	1.37
DNA	P03023	126	135	YPLDDQDAIA	1119.51	8.3131	1000	8	3.289	2.128	26.605		1	High	0
DNA	P03023	126	135	YPLDDQDAIA	1119.51	8.3293	14400	8	7.525	3.227	40.336		1	High	0
DNA	P03023	136	146	VEAACTNVPAL	1086.54	8.7548	0	8	0	0	0	n/a	1	Medium	0
DNA	P03023	136	146	VEAACTNVPAL	1086.54	8.6892	30	8	0.108	2.067	25.839		1	Medium	0
DNA	P03023	136	146	VEAACTNVPAL	1086.54	8.6892	300	8	1.009
DNA	P03023	136	146	VEAACTNVPAL	1086.54	8.7412	1000	8	2.821	3.048	38.103		1	Medium	0
DNA	P03023	136	146	VEAACTNVPAL	1086.54	8.7241	14400	8	7.768	3.823	47.782		1	Medium	0
DNA	P03023	136	147	VEAACTNVPALF	1233.61	10.8443	0	9	0	0	0	n/a	1	High	0
DNA	P03023	136	147	VEAACTNVPALF	1233.61	10.8198	30	9	0.114	2.111	23.457		1	Medium	0
DNA	P03023	136	147	VEAACTNVPALF	1233.61	10.8198	300	9	1.06
DNA	P03023	136	147	VEAACTNVPALF	1233.61	10.7869	1000	9	2.982	3.287	36.525		1	Medium	0
DNA	P03023	136	147	VEAACTNVPALF	1233.61	10.8134	14400	9	8.688	4.106	45.622		1	Medium	0
DNA	P03023	136	148	VEAACTNVPALFL	1346.69	0	0	10	0	0	0	n/a	1	High	0
DNA	P03023	136	148	VEAACTNVPALFL	1346.69	0	30	10	0.116
DNA	P03023	136	148	VEAACTNVPALFL	1346.69	0	300	10	1.087
DNA	P03023	136	148	VEAACTNVPALFL	1346.69	0	1000	10	3.071
DNA	P03023	136	148	VEAACTNVPALFL	1346.69	0	14400	10	9.428
DNA	P03023	136	150	VEAACTNVPALFLDV	1560.79	11.7017	0	12	0	0	0	n/a	1	Medium	0
DNA	P03023	136	150	VEAACTNVPALFLDV	1560.79	11.6839	30	12	0.134	2.344	19.532		1	Medium	0
DNA	P03023	136	150	VEAACTNVPALFLDV	1560.79	11.6839	300	12	1.255
DNA	P03023	136	150	VEAACTNVPALFLDV	1560.79	11.6668	1000	12	3.568	3.5	29.165		1	Medium	0
DNA	P03023	136	150	VEAACTNVPALFLDV	1560.79	11.7112	14400	12	11.342	5.273	43.942		1	Medium	0
DNA	P03023	139	146	ACTNVPAL	787.39	8.2097	0	5	0	0	0	n/a	1	Medium	0
DNA	P03023	139	146	ACTNVPAL	787.39	8.2866	30	5	0.051	1.777	35.533		1	Medium	0
DNA	P03023	139	146	ACTNVPAL	787.39	8.2866	300	5	0.482
DNA	P03023	139	146	ACTNVPAL	787.39	8.3131	1000	5	1.399	2.236	44.72		1	Medium	0
DNA	P03023	139	146	ACTNVPAL	787.39	8.2874	14400	5	4.769	2.32	46.408		1	Medium	0
DNA	P03023	139	147	ACTNVPALF	934.458	10.6595	0	6	0	0	0	n/a	1	High	0
DNA	P03023	139	147	ACTNVPALF	934.458	10.6102	30	6	0.056	1.714	28.56		1	High	0
DNA	P03023	139	147	ACTNVPALF	934.458	10.6102	300	6	0.533
DNA	P03023	139	147	ACTNVPALF	934.458	10.611	1000	6	1.56	2.069	34.489		1	Medium	0
DNA	P03023	139	147	ACTNVPALF	934.458	10.6202	14400	6	5.688	2.254	37.563		1	Medium	0
DNA	P03023	139	148	ACTNVPALFL	1047.54	11.8388	0	7	0	0	0	n/a	1	Medium	0
DNA	P03023	139	148	ACTNVPALFL	1047.54	11.8266	30	7	0.059	2.665	38.072		1	Medium	0
DNA	P03023	139	148	ACTNVPALFL	1047.54	11.8266	300	7	0.561
DNA	P03023	139	148	ACTNVPALFL	1047.54	11.7925	1000	7	1.649	2.507	35.817		1	Medium	0
DNA	P03023	139	148	ACTNVPALFL	1047.54	11.7865	14400	7	6.429	2.767	39.535		1	Medium	0
DNA	P03023	139	159	ACTNVPALFLDVSDQTPINSI	2217.1	9.6735	0	17	0	0	0	n/a	1	Medium	0
DNA	P03023	139	159	ACTNVPALFLDVSDQTPINSI	2217.1	9.5201	30	17	0.174	0.311	1.83		1	High	0
DNA	P03023	139	159	ACTNVPALFLDVSDQTPINSI	2217.1	9.5201	300	17	1.62
DNA	P03023	139	159	ACTNVPALFLDVSDQTPINSI	2217.1	9.4541	1000	17	4.557	0.203	1.196		1	High	0
DNA	P03023	139	159	ACTNVPALFLDVSDQTPINSI	2217.1	9.4877	14400	17	15.448	0.15	0.881		1	High	0
DNA	P03023	140	147	CTNVPALF	863.421	10.5923	0	5	0	0	0	n/a	1	Medium	0
DNA	P03023	140	147	CTNVPALF	863.421	10.5683	30	5	0.045	1.441	28.829		1	Medium	0
DNA	P03023	140	147	CTNVPALF	863.421	10.5683	300	5	0.43
DNA	P03023	140	147	CTNVPALF	863.421	10.5356	1000	5	1.257	1.591	31.817		1	High	0
DNA	P03023	140	147	CTNVPALF	863.421	10.5447	14400	5	4.693	1.692	33.836		1	High	0
DNA	P03023	140	148	CTNVPALFL	976.505	11.8052	0	6	0	0	0	n/a	1	Medium	0
DNA	P03023	140	148	CTNVPALFL	976.505	10.4426	30	6	0.048	4.97	82.838		1	Medium	0
DNA	P03023	140	148	CTNVPALFL	976.505	10.4426	300	6	0.458
DNA	P03023	140	148	CTNVPALFL	976.505	10.745	1000	6	1.346	3.747	62.447		1	Medium	0
DNA	P03023	140	148	CTNVPALFL	976.505	10.9812	14400	6	5.434	3.926	65.437		1	Medium	0
DNA	P03023	142	147	NVPALF	659.364	10.5756	0	3	0	0	0	n/a	1	Medium	0
DNA	P03023	142	147	NVPALF	659.364	10.5432	30	3	0.024	0.379	12.62		1	High	0
DNA	P03023	142	147	NVPALF	659.364	10.5432	300	3	0.233
DNA	P03023	142	147	NVPALF	659.364	10.5272	1000	3	0.698	0.506	16.864		1	High	0
DNA	P03023	142	147	NVPALF	659.364	10.5279	14400	3	2.855	0.583	19.439		1	High	0
DNA	P03023	142	148	NVPALFL	772.448	11.8137	0	4	0	0	0	n/a	1	Medium	0
DNA	P03023	142	148	NVPALFL	772.448	11.7594	30	4	0.027	0.317	7.932		1	High	0
DNA	P03023	142	148	NVPALFL	772.448	11.7594	300	4	0.261
DNA	P03023	142	148	NVPALFL	772.448	11.7171	1000	4	0.787	0.491	12.281		1	High	0
DNA	P03023	142	148	NVPALFL	772.448	11.7531	14400	4	3.596	0.579	14.48		1	High	0
DNA	P03023	143	148	VPALFL	658.405	11.6835	0	4	0	0	0	n/a	1	Medium	0
DNA	P03023	143	148	VPALFL	658.405	11.6839	30	4	0.027	0.217	5.43		1	Medium	0
DNA	P03023	143	148	VPALFL	658.405	11.6839	300	4	0.261
DNA	P03023	143	148	VPALFL	658.405	11.6334	1000	4	0.787	0.406	10.155		1	High	0
DNA	P03023	143	148	VPALFL	658.405	11.6272	14400	4	3.596	0.506	12.645		1	High	0
DNA	P03023	143	150	VPALFLDV	872.501	7.2823	0	6	0	0	0	n/a	1	Medium	0
DNA	P03023	143	150	VPALFLDV	872.501	7.2464	30	6	0.045	0.228	3.798		1	High	0
DNA	P03023	143	150	VPALFLDV	872.501	7.2464	300	6	0.428
DNA	P03023	143	150	VPALFLDV	872.501	7.2134	1000	6	1.285	0.309	5.152		1	High	0
DNA	P03023	143	150	VPALFLDV	872.501	7.2472	14400	6	5.509	0.898	14.97		1	High	0
DNA	P03023	143	151	VPALFLDVS	959.533	6.8119	0	7	0	0	0	n/a	1	Medium	0
DNA	P03023	143	151	VPALFLDVS	959.533	6.8438	30	7	0.053	0.132	1.891		1	Medium	0
DNA	P03023	143	151	VPALFLDVS	959.533	6.8438	300	7	0.513
DNA	P03023	143	151	VPALFLDVS	959.533	0	1000	7	1.539
DNA	P03023	143	151	VPALFLDVS	959.533	0	14400	7	6.494
DNA	P03023	143	153	VPALFLDVSDQ	1202.62	9.8667	0	9	0	0	0	n/a	1	High	0
DNA	P03023	143	153	VPALFLDVSDQ	1202.62	9.7888	30	9	0.105	1.268	14.087		1	High	0
DNA	P03023	143	153	VPALFLDVSDQ	1202.62	9.7888	300	9	0.969
DNA	P03023	143	153	VPALFLDVSDQ	1202.62	9.8314	1000	9	2.68	1.639	18.217		1	High	0
DNA	P03023	143	153	VPALFLDVSDQ	1202.62	9.8401	14400	9	8.494	1.751	19.458		1	High	0
DNA	P03023	146	159	LFLDVSDQTPINSI	1560.8	11.6989	0	11	0	0	0	n/a	1	Medium	0
DNA	P03023	146	159	LFLDVSDQTPINSI	1560.8	11.6671	30	11	0.118	2.29	20.815		1	High	0
DNA	P03023	146	159	LFLDVSDQTPINSI	1560.8	11.6671	300	11	1.087
DNA	P03023	146	159	LFLDVSDQTPINSI	1560.8	11.6752	1000	11	2.997	3.312	30.108		1	Medium	0
DNA	P03023	146	159	LFLDVSDQTPINSI	1560.8	11.6441	14400	11	9.76	4.859	44.173		1	Medium	0
DNA	P03023	147	158	FLDVSDQTPINS	1334.64	8.6668	0	9	0	0	0	n/a	1	Medium	0
DNA	P03023	147	158	FLDVSDQTPINS	1334.64	8.6473	30	9	0.113	2.994	33.269		1	Medium	0
DNA	P03023	147	158	FLDVSDQTPINS	1334.64	8.6473	300	9	1.038
DNA	P03023	147	158	FLDVSDQTPINS	1334.64	8.6572	1000	9	2.84	4.657	51.742		1	Medium	0
DNA	P03023	147	158	FLDVSDQTPINS	1334.64	8.6319	14400	9	8.382	5.98	66.449		1	Medium	0
DNA	P03023	147	160	FLDVSDQTPINSII	1560.8	11.6989	0	11	0	0	0	n/a	1	Medium	0
DNA	P03023	147	160	FLDVSDQTPINSII	1560.8	11.6671	30	11	0.116	2.29	20.815		1	High	0
DNA	P03023	147	160	FLDVSDQTPINSII	1560.8	11.6671	300	11	1.068
DNA	P03023	147	160	FLDVSDQTPINSII	1560.8	11.6752	1000	11	2.938	3.312	30.108		1	Medium	0
DNA	P03023	147	160	FLDVSDQTPINSII	1560.8	11.6441	14400	11	9.38	4.859	44.173		1	Medium	0
DNA	P03023	148	157	LDVSDQTPIN	1100.54	7.1437	0	7	0	0	0	n/a	1	High	0
DNA	P03023	148	157	LDVSDQTPIN	1100.54	7.0702	30	7	0.08	2.28	32.574		1	High	0
DNA	P03023	148	157	LDVSDQTPIN	1100.54	7.0702	300	7	0.734
DNA	P03023	148	157	LDVSDQTPIN	1100.54	7.0457	1000	7	2.002	2.992	42.748		1	Medium	0
DNA	P03023	148	157	LDVSDQTPIN	1100.54	7.0711	14400	7	6.385	3.462	49.46		1	Medium	0
DNA	P03023	148	158	LDVSDQTPINS	1187.57	7.1001	0	8	0	0	0	n/a	1	High	0
DNA	P03023	148	158	LDVSDQTPINS	1187.57	7.129	30	8	0.101	2.352	29.404		1	High	0
DNA	P03023	148	158	LDVSDQTPINS	1187.57	7.129	300	8	0.921
DNA	P03023	148	158	LDVSDQTPINS	1187.57	7.0961	1000	8	2.5	3.302	41.27		1	Medium	0
DNA	P03023	148	158	LDVSDQTPINS	1187.57	7.1298	14400	8	7.385	4.169	52.113		1	Medium	0
DNA	P03023	148	160	LDVSDQTPINSII	1413.74	10.3744	0	10	0	0	0	n/a	1	Medium	0
DNA	P03023	148	160	LDVSDQTPINSII	1413.74	10.3756	30	10	0.104	2.789	27.886		1	Medium	0
DNA	P03023	148	160	LDVSDQTPINSII	1413.74	10.3756	300	10	0.951
DNA	P03023	148	160	LDVSDQTPINSII	1413.74	10.3512	1000	10	2.599	4.939	49.388		1	Medium	0
DNA	P03023	148	160	LDVSDQTPINSII	1413.74	10.3434	14400	10	8.382	5.198	51.979		1	Medium	0
DNA	P03023	148	161	LDVSDQTPINSIIF	1560.8	11.6989	0	11	0	0	0	n/a	1	Medium	0
DNA	P03023	148	161	LDVSDQTPINSIIF	1560.8	11.6671	30	11	0.106	2.29	20.815		1	High	0
DNA	P03023	148	161	LDVSDQTPINSIIF	1560.8	11.6671	300	11	0.976
DNA	P03023	148	161	LDVSDQTPINSIIF	1560.8	11.6752	1000	11	2.679	3.312	30.108		1	Medium	0
DNA	P03023	148	161	LDVSDQTPINSIIF	1560.8	11.6441	14400	11	9.084	4.859	44.173		1	Medium	0
DNA	P03023	149	159	DVSDQTPINSI	1187.57	7.1001	0	8	0	0	0	n/a	1	High	0
DNA	P03023	149	159	DVSDQTPINSI	1187.57	7.129	30	8	0.098	2.352	29.404		1	High	0
DNA	P03023	149	159	DVSDQTPINSI	1187.57	7.129	300	8	0.892
DNA	P03023	149	159	DVSDQTPINSI	1187.57	7.0961	1000	8	2.41	3.302	41.27		1	Medium	0
DNA	P03023	149	159	DVSDQTPINSI	1187.57	7.1298	14400	8	7.106	4.169	52.113		1	Medium	0
DNA	P03023	152	161	DQTPINSIIF	1146.59	11.2641	0	7	0	0	0	n/a	1	Medium	0
DNA	P03023	152	161	DQTPINSIIF	1146.59	11.2729	30	7	0.041	1.372	19.604		1	Medium	0
DNA	P03023	152	161	DQTPINSIIF	1146.59	11.2729	300	7	0.386
DNA	P03023	152	161	DQTPINSIIF	1146.59	11.2227	1000	7	1.126	1.986	28.378		1	Medium	0
DNA	P03023	152	161	DQTPINSIIF	1146.59	11.2164	14400	7	5.183	3.344	47.774		1	Medium	0
DNA	P03023	152	169	DQTPINSIIFSHEDGTRL	2042.01	11.0877	0	15	0	0	0	n/a	1	Medium	0
DNA	P03023	152	169	DQTPINSIIFSHEDGTRL	2042.01	11.1553	30	15	0.211	2.415	16.099		1	Medium	0
DNA	P03023	152	169	DQTPINSIIFSHEDGTRL	2042.01	11.1553	300	15	1.871
DNA	P03023	152	169	DQTPINSIIFSHEDGTRL	2042.01	10.9462	1000	15	4.754	2.869	19.128		1	Medium	0
DNA	P03023	152	169	DQTPINSIIFSHEDGTRL	2042.01	10.9647	14400	15	12.976	4.85	32.334		1	Medium	0
DNA	P03023	154	161	TPINSIIF	903.507	11.1634	0	6	0	0	0	n/a	1	Medium	0
DNA	P03023	154	161	TPINSIIF	903.507	11.0881	30	6	0.035	0.691	11.524		1	Medium	0
DNA	P03023	154	161	TPINSIIF	903.507	11.0881	300	6	0.328
DNA	P03023	154	161	TPINSIIF	903.507	11.0886	1000	6	0.945	1.185	19.745		1	Medium	0
DNA	P03023	154	161	TPINSIIF	903.507	11.0821	14400	6	4.24	2.45	40.831		1	Medium	0
DNA	P03023	158	169	SIIFSHEDGTRL	1373.69	10.4709	0	10	0	0	0	n/a	1	Medium	0
DNA	P03023	158	169	SIIFSHEDGTRL	1373.69	10.4762	30	10	0.174	0.689	6.892		1	Medium	0
DNA	P03023	158	169	SIIFSHEDGTRL	1373.69	10.4762	300	10	1.519
DNA	P03023	158	169	SIIFSHEDGTRL	1373.69	10.4434	1000	10	3.739	1.009	10.09		1	High	0
DNA	P03023	158	169	SIIFSHEDGTRL	1373.69	9.8568	14400	10	8.854	2.168	21.683		1	Medium	0
DNA	P03023	158	170	SIIFSHEDGTRLG	1430.72	13.0637	0	11	0	0	0	n/a	1	Medium	0
DNA	P03023	158	170	SIIFSHEDGTRLG	1430.72	0	30	11	0.184
DNA	P03023	158	170	SIIFSHEDGTRLG	1430.72	0	300	11	1.614
DNA	P03023	158	170	SIIFSHEDGTRLG	1430.72	0	1000	11	4.023
DNA	P03023	158	170	SIIFSHEDGTRLG	1430.72	0	14400	11	9.846
DNA	P03023	158	174	SIIFSHEDGTRLGVEHL	1908.97	14.3476	0	15	0	0	0	n/a	1	Medium	0
DNA	P03023	158	174	SIIFSHEDGTRLGVEHL	1908.97	14.3024	30	15	0.254	0.099	0.658		1	Medium	0
DNA	P03023	158	174	SIIFSHEDGTRLGVEHL	1908.97	14.3024	300	15	2.209
DNA	P03023	158	174	SIIFSHEDGTRLGVEHL	1908.97	14.3012	1000	15	5.441	0.161	1.073		1	Medium	0
DNA	P03023	158	174	SIIFSHEDGTRLGVEHL	1908.97	14.3029	14400	15	13.723	0.283	1.886		1	Medium	0
DNA	P03023	159	169	IIFSHEDGTRL	1286.66	9.892	0	9	0	0	0	n/a	1	Medium	0
DNA	P03023	159	169	IIFSHEDGTRL	1286.66	9.856	30	9	0.173	1.977	21.968		1	Medium	0
DNA	P03023	159	169	IIFSHEDGTRL	1286.66	9.856	300	9	1.51
DNA	P03023	159	169	IIFSHEDGTRL	1286.66	9.7391	1000	9	3.709	1.55	17.225		1	Medium	0
DNA	P03023	159	169	IIFSHEDGTRL	1286.66	9.7394	14400	9	8.494	2.33	25.891		1	Medium	0
DNA	P03023	159	174	IIFSHEDGTRLGVEHL	1821.94	14.8733	0	14	0	0	0	n/a	1	Medium	0
DNA	P03023	159	174	IIFSHEDGTRLGVEHL	1821.94	15.3678	30	14	0.253	0.1	0.715		1	High	0
DNA	P03023	159	174	IIFSHEDGTRLGVEHL	1821.94	15.3678	300	14	2.2
DNA	P03023	159	174	IIFSHEDGTRLGVEHL	1821.94	14.8633	1000	14	5.411	0.158	1.131		1	High	0
DNA	P03023	159	174	IIFSHEDGTRLGVEHL	1821.94	15.058	14400	14	13.363	0.097	0.695		1	High	0
DNA	P03023	162	179	SHEDGTRLGVEHLVALGH	1925.97	13.2482	0	16	0	0	0	n/a	1	Medium	0
DNA	P03023	162	179	SHEDGTRLGVEHLVALGH	1925.97	12.7581	30	16	0.263	0.249	1.559		1	Medium	0
DNA	P03023	162	179	SHEDGTRLGVEHLVALGH	1925.97	12.7581	300	16	2.311
DNA	P03023	162	179	SHEDGTRLGVEHLVALGH	1925.97	13.504	1000	16	5.823	2.312	14.448		1	Medium	0
DNA	P03023	162	179	SHEDGTRLGVEHLVALGH	1925.97	13.246	14400	16	15.338	1.964	12.275		1	Medium	0
DNA	P03023	169	174	LGVEHL	666.37	7.6309	0	4	0	0	0	n/a	1	Medium	0
DNA	P03023	169	174	LGVEHL	666.37	7.5988	30	4	0.07	0.094	2.339		1	Medium	0
DNA	P03023	169	174	LGVEHL	666.37	7.5988	300	4	0.595
DNA	P03023	169	174	LGVEHL	666.37	7.5662	1000	4	1.418	0.023	0.581		1	Medium	0
DNA	P03023	169	174	LGVEHL	666.37	7.5996	14400	4	3.877	0.183	4.57		1	Medium	0
DNA	P03023	172	183	EHLVALGHQQIA	1314.7	8.5662	0	10	0	0	0	n/a	1	Medium	0
DNA	P03023	172	183	EHLVALGHQQIA	1314.7	8.0768	30	10	0.116	2.668	26.68		1	Medium	0
DNA	P03023	172	183	EHLVALGHQQIA	1314.7	8.0768	300	10	1.061
DNA	P03023	172	183	EHLVALGHQQIA	1314.7	8.5396	1000	10	2.892	5.136	51.364		1	Medium	0
DNA	P03023	172	183	EHLVALGHQQIA	1314.7	8.5142	14400	10	9.232	5.796	57.962		1	Medium	0
DNA	P03023	174	180	LVALGHQ	736.423	8.2349	0	5	0	0	0	n/a	1	Medium	0
DNA	P03023	174	180	LVALGHQ	736.423	8.1354	30	5	0.088	0.318	6.359		1	High	0
DNA	P03023	174	180	LVALGHQ	736.423	8.1354	300	5	0.789
DNA	P03023	174	180	LVALGHQ	736.423	8.1202	1000	5	2.055	0.681	13.613		1	High	0
DNA	P03023	174	180	LVALGHQ	736.423	8.103	14400	5	4.925	1.123	22.465		1	High	0
DNA	P03023	174	183	LVALGHQQIA	1048.6	8.6193	0	8	0	0	0	n/a	1	High	0
DNA	P03023	174	183	LVALGHQQIA	1048.6	8.5718	30	8	0.106	1.198	14.972		1	High	0
DNA	P03023	174	183	LVALGHQQIA	1048.6	8.5718	300	8	0.962
DNA	P03023	174	183	LVALGHQQIA	1048.6	8.5816	1000	8	2.585	1.695	21.183		1	High	0
DNA	P03023	174	183	LVALGHQQIA	1048.6	8.5561	14400	8	7.515	2.607	32.585		1	Medium	0
DNA	P03023	174	184	LVALGHQQIAL	1161.69	9.2594	0	9	0	0	0	n/a	1	Medium	0
DNA	P03023	174	184	LVALGHQQIAL	1161.69	9.2098	30	9	0.111	1.312	14.576		1	Medium	0
DNA	P03023	174	184	LVALGHQQIAL	1161.69	9.2098	300	9	1.018
DNA	P03023	174	184	LVALGHQQIAL	1161.69	9.2194	1000	9	2.76	1.975	21.948		1	Medium	0
DNA	P03023	174	184	LVALGHQQIAL	1161.69	9.2275	14400	9	8.452	3.072	34.136		1	Medium	0
DNA	P03023	174	185	LVALGHQQIALL	1274.77	10.2738	0	10	0	0	0	n/a	1	Medium	0
DNA	P03023	174	185	LVALGHQQIALL	1274.77	10.2666	30	10	0.116	1.198	11.98		1	Medium	0
DNA	P03023	174	185	LVALGHQQIALL	1274.77	10.2666	300	10	1.059
DNA	P03023	174	185	LVALGHQQIALL	1274.77	10.2842	1000	10	2.89	1.516	15.157		1	Medium	0
DNA	P03023	174	185	LVALGHQQIALL	1274.77	0	14400	10	9.317
DNA	P03023	175	184	VALGHQQIAL	1048.6	8.6193	0	8	0	0	0	n/a	1	High	0
DNA	P03023	175	184	VALGHQQIAL	1048.6	8.5718	30	8	0.1	1.198	14.972		1	High	0
DNA	P03023	175	184	VALGHQQIAL	1048.6	8.5718	300	8	0.91
DNA	P03023	175	184	VALGHQQIAL	1048.6	8.5816	1000	8	2.442	1.695	21.183		1	High	0
DNA	P03023	175	184	VALGHQQIAL	1048.6	8.5561	14400	8	7.456	2.607	32.585		1	Medium	0
DNA	P03023	175	185	VALGHQQIALL	1161.69	9.2594	0	9	0	0	0	n/a	1	Medium	0
DNA	P03023	175	185	VALGHQQIALL	1161.69	9.2098	30	9	0.104	1.312	14.576		1	Medium	0
DNA	P03023	175	185	VALGHQQIALL	1161.69	9.2098	300	9	0.951
DNA	P03023	175	185	VALGHQQIALL	1161.69	9.2194	1000	9	2.572	1.975	21.948		1	Medium	0
DNA	P03023	175	185	VALGHQQIALL	1161.69	9.2275	14400	9	8.321	3.072	34.136		1	Medium	0
DNA	P03023	176	182	ALGHQQI	765.413	7.547	0	5	0	0	0	n/a	1	High	0
DNA	P03023	176	182	ALGHQQI	765.413	7.582	30	5	0.082	0.794	15.871		1	High	0
DNA	P03023	176	182	ALGHQQI	765.413	7.582	300	5	0.734
DNA	P03023	176	182	ALGHQQI	765.413	7.4907	1000	5	1.895	0.9	17.991		1	High	0
DNA	P03023	176	182	ALGHQQI	765.413	7.4906	14400	5	4.624	1.141	22.829		1	High	0
DNA	P03023	176	184	ALGHQQIAL	949.534	8.6878	0	7	0	0	0	n/a	1	Medium	0
DNA	P03023	176	184	ALGHQQIAL	949.534	8.6138	30	7	0.094	0.997	14.242		1	Medium	0
DNA	P03023	176	184	ALGHQQIAL	949.534	8.6138	300	7	0.854
DNA	P03023	176	184	ALGHQQIAL	949.534	8.6235	1000	7	2.267	1.094	15.629		1	Medium	0
DNA	P03023	176	184	ALGHQQIAL	949.534	8.6403	14400	7	6.519	1.27	18.139		1	Medium	0
DNA	P03023	177	183	LGHQQIA	765.413	7.547	0	5	0	0	0	n/a	1	High	0
DNA	P03023	177	183	LGHQQIA	765.413	7.582	30	5	0.079	0.794	15.871		1	High	0
DNA	P03023	177	183	LGHQQIA	765.413	7.582	300	5	0.702
DNA	P03023	177	183	LGHQQIA	765.413	7.4907	1000	5	1.808	0.9	17.991		1	High	0
DNA	P03023	177	183	LGHQQIA	765.413	7.4906	14400	5	4.59	1.141	22.829		1	High	0
DNA	P03023	177	184	LGHQQIAL	878.497	7.9454	0	6	0	0	0	n/a	1	High	0
DNA	P03023	177	184	LGHQQIAL	878.497	7.9005	30	6	0.084	0.999	16.649		1	High	0
DNA	P03023	177	184	LGHQQIAL	878.497	7.9005	300	6	0.759
DNA	P03023	177	184	LGHQQIAL	878.497	7.8686	1000	6	1.983	1.194	19.906		1	High	0
DNA	P03023	177	184	LGHQQIAL	878.497	7.8681	14400	6	5.527	1.522	25.371		1	High	0
DNA	P03023	177	185	LGHQQIALL	991.582	9.4174	0	7	0	0	0	n/a	1	Medium	0
DNA	P03023	177	185	LGHQQIALL	991.582	9.4446	30	7	0.089	0.985	14.073		1	Medium	0
DNA	P03023	177	185	LGHQQIALL	991.582	9.4446	300	7	0.799
DNA	P03023	177	185	LGHQQIALL	991.582	9.4541	1000	7	2.113	1.101	15.733		1	Medium	0
DNA	P03023	177	185	LGHQQIALL	991.582	9.4122	14400	7	6.392	1.446	20.66		1	Medium	0
DNA	P03023	177	191	LGHQQIALLAGPLSS	1503.84	12.2923	0	12	0	0	0	n/a	1	Medium	0
DNA	P03023	177	191	LGHQQIALLAGPLSS	1503.84	0	30	12	0.149
DNA	P03023	177	191	LGHQQIALLAGPLSS	1503.84	0	300	12	1.363
DNA	P03023	177	191	LGHQQIALLAGPLSS	1503.84	12.7825	1000	12	3.724	0.042	0.349		1	Medium	0
DNA	P03023	177	191	LGHQQIALLAGPLSS	1503.84	12.9105	14400	12	11.205	0.996	8.303		1	Medium	0
DNA	P03023	178	184	GHQQIAL	765.413	7.547	0	5	0	0	0	n/a	1	High	0
DNA	P03023	178	184	GHQQIAL	765.413	7.582	30	5	0.05	0.794	15.871		1	High	0
DNA	P03023	178	184	GHQQIAL	765.413	7.582	300	5	0.465
DNA	P03023	178	184	GHQQIAL	765.413	7.4907	1000	5	1.297	0.9	17.991		1	High	0
DNA	P03023	178	184	GHQQIAL	765.413	7.4906	14400	5	4.527	1.141	22.829		1	High	0
DNA	P03023	178	185	GHQQIALL	878.497	7.9454	0	6	0	0	0	n/a	1	High	0
DNA	P03023	178	185	GHQQIALL	878.497	7.9005	30	6	0.054	0.999	16.649		1	High	0
DNA	P03023	178	185	GHQQIALL	878.497	7.9005	300	6	0.505
DNA	P03023	178	185	GHQQIALL	878.497	7.8686	1000	6	1.427	1.194	19.906		1	High	0
DNA	P03023	178	185	GHQQIALL	878.497	7.8681	14400	6	5.392	1.522	25.371		1	High	0
DNA	P03023	178	186	GHQQIALLA	949.534	8.6878	0	7	0	0	0	n/a	1	Medium	0
DNA	P03023	178	186	GHQQIALLA	949.534	8.6138	30	7	0.07	0.997	14.242		1	Medium	0
DNA	P03023	178	186	GHQQIALLA	949.534	8.6138	300	7	0.649
DNA	P03023	178	186	GHQQIALLA	949.534	8.6235	1000	7	1.83	1.094	15.629		1	Medium	0
DNA	P03023	178	186	GHQQIALLA	949.534	8.6403	14400	7	6.392	1.27	18.139		1	Medium	0
DNA	P03023	179	187	HQQIALLAG	949.534	8.6878	0	7	0	0	0	n/a	1	Medium	0
DNA	P03023	179	187	HQQIALLAG	949.534	8.6138	30	7	0.057	0.997	14.242		1	Medium	0
DNA	P03023	179	187	HQQIALLAG	949.534	8.6138	300	7	0.544
DNA	P03023	179	187	HQQIALLAG	949.534	8.6235	1000	7	1.611	1.094	15.629		1	Medium	0
DNA	P03023	179	187	HQQIALLAG	949.534	8.6403	14400	7	6.39	1.27	18.139		1	Medium	0
DNA	P03023	181	193	QIALLAGPLSSVS	1254.72	8.1188	0	10	0	0	0	n/a	1	Medium	0
DNA	P03023	181	193	QIALLAGPLSSVS	1254.72	8.0432	30	10	0.088	3.805	38.055		1	Medium	0
DNA	P03023	181	193	QIALLAGPLSSVS	1254.72	8.0432	300	10	0.835
DNA	P03023	181	193	QIALLAGPLSSVS	1254.72	8.028	1000	10	2.451	6.013	60.128		1	Medium	0
DNA	P03023	181	193	QIALLAGPLSSVS	1254.72	8.019	14400	10	9.276	7.624	76.237		1	Medium	0
DNA	P03023	184	195	LLAGPLSSVSAR	1169.68	9.6428	0	9	0	0	0	n/a	1	High	0
DNA	P03023	184	195	LLAGPLSSVSAR	1169.68	9.621	30	9	0.094	3.158	35.089		1	High	0
DNA	P03023	184	195	LLAGPLSSVSAR	1169.68	9.621	300	9	0.886
DNA	P03023	184	195	LLAGPLSSVSAR	1169.68	9.5379	1000	9	2.567	4.359	48.438		1	Medium	0
DNA	P03023	184	195	LLAGPLSSVSAR	1169.68	9.5548	14400	9	8.498	5.333	59.258		1	Medium	0
DNA	P03023	184	197	LLAGPLSSVSARLR	1438.86	12.2334	0	11	0	0	0	n/a	1	Medium	0
DNA	P03023	184	197	LLAGPLSSVSARLR	1438.86	12.2631	30	11	0.103	2.805	25.497		1	Medium	0
DNA	P03023	184	197	LLAGPLSSVSARLR	1438.86	12.2631	300	11	0.979
DNA	P03023	184	197	LLAGPLSSVSARLR	1438.86	12.2959	1000	11	2.862	3.859	35.082		1	Medium	0
DNA	P03023	184	197	LLAGPLSSVSARLR	1438.86	0	14400	11	10.274
DNA	P03023	185	193	LAGPLSSVS	829.455	8.4027	0	6	0	0	0	n/a	1	High	0
DNA	P03023	185	193	LAGPLSSVS	829.455	8.1271	30	6	0.056	2.576	42.926		1	High	0
DNA	P03023	185	193	LAGPLSSVS	829.455	8.1271	300	6	0.531
DNA	P03023	185	193	LAGPLSSVS	829.455	8.3385	1000	6	1.545	3.359	55.983		1	Medium	0
DNA	P03023	185	193	LAGPLSSVS	829.455	8.0778	14400	6	5.516	3.729	62.153		1	Medium	0
DNA	P03023	185	194	LAGPLSSVSA	900.492	8.5872	0	7	0	0	0	n/a	1	Medium	0
DNA	P03023	185	194	LAGPLSSVSA	900.492	8.4543	30	7	0.07	3.004	42.909		1	High	0
DNA	P03023	185	194	LAGPLSSVSA	900.492	8.4543	300	7	0.66
DNA	P03023	185	194	LAGPLSSVSA	900.492	8.2965	1000	7	1.916	4.14	59.144		1	Medium	0
DNA	P03023	185	194	LAGPLSSVSA	900.492	8.2961	14400	7	6.515	4.428	63.252		1	Medium	0
DNA	P03023	185	195	LAGPLSSVSAR	1056.59	7.7078	0	8	0	0	0	n/a	1	Medium	0
DNA	P03023	185	195	LAGPLSSVSAR	1056.59	7.6323	30	8	0.078	2.866	35.822		1	Medium	0
DNA	P03023	185	195	LAGPLSSVSAR	1056.59	7.6323	300	8	0.742
DNA	P03023	185	195	LAGPLSSVSAR	1056.59	7.6168	1000	8	2.163	4.039	50.493		1	Medium	0
DNA	P03023	185	195	LAGPLSSVSAR	1056.59	7.5745	14400	8	7.499	4.73	59.119		1	Medium	0
DNA	P03023	185	196	LAGPLSSVSARL	1169.68	9.64	0	9	0	0	0	n/a	1	High	0
DNA	P03023	185	196	LAGPLSSVSARL	1169.68	9.621	30	9	0.082	3.158	35.089		1	High	0
DNA	P03023	185	196	LAGPLSSVSARL	1169.68	9.621	300	9	0.779
DNA	P03023	185	196	LAGPLSSVSARL	1169.68	9.5379	1000	9	2.281	4.359	48.438		1	Medium	0
DNA	P03023	185	196	LAGPLSSVSARL	1169.68	9.5548	14400	9	8.335	5.333	59.258		1	Medium	0
DNA	P03023	185	197	LAGPLSSVSARLR	1325.78	9.2686	0	10	0	0	0	n/a	1	Medium	0
DNA	P03023	185	197	LAGPLSSVSARLR	1325.78	9.4112	30	10	0.088	2.983	29.826		1	High	0
DNA	P03023	185	197	LAGPLSSVSARLR	1325.78	9.4112	300	10	0.836
DNA	P03023	185	197	LAGPLSSVSARLR	1325.78	8.9508	1000	10	2.458	4.124	41.242		1	Medium	0
DNA	P03023	185	197	LAGPLSSVSARLR	1325.78	8.9171	14400	10	9.274	5.336	53.357		1	Medium	0
DNA	P03023	185	198	LAGPLSSVSARLRL	1438.86	12.5858	0	11	0	0	0	n/a	1	Medium	0
DNA	P03023	185	198	LAGPLSSVSARLRL	1438.86	12.0952	30	11	0.092	2.809	25.534		1	Medium	0
DNA	P03023	185	198	LAGPLSSVSARLRL	1438.86	12.0952	300	11	0.873
DNA	P03023	185	198	LAGPLSSVSARLRL	1438.86	12.5811	1000	11	2.576	3.812	34.651		1	Medium	0
DNA	P03023	185	198	LAGPLSSVSARLRL	1438.86	0	14400	11	10.11
DNA	P03023	186	196	AGPLSSVSARL	1056.59	9.0944	0	8	0	0	0	n/a	1	Medium	0
DNA	P03023	186	196	AGPLSSVSARL	1056.59	8.9411	30	8	0.068	2.821	35.258		1	Medium	0
DNA	P03023	186	196	AGPLSSVSARL	1056.59	8.9411	300	8	0.648
DNA	P03023	186	196	AGPLSSVSARL	1056.59	8.8503	1000	8	1.908	4.638	57.972		1	Medium	0
DNA	P03023	186	196	AGPLSSVSARL	1056.59	8.9925	14400	8	7.336	5.433	67.911		1	Medium	0
DNA	P03023	186	197	AGPLSSVSARLR	1212.69	8.7338	0	9	0	0	0	n/a	1	Medium	0
DNA	P03023	186	197	AGPLSSVSARLR	1212.69	8.815	30	9	0.074	2.642	29.36		1	Medium	0
DNA	P03023	186	197	AGPLSSVSARLR	1212.69	8.815	300	9	0.705
DNA	P03023	186	197	AGPLSSVSARLR	1212.69	8.7159	1000	9	2.085	3.522	39.136		1	Medium	0
DNA	P03023	186	197	AGPLSSVSARLR	1212.69	8.6148	14400	9	8.275	4.887	54.299		1	Medium	0
DNA	P03023	186	198	AGPLSSVSARLRL	1325.78	9.433	0	10	0	0	0	n/a	1	Medium	0
DNA	P03023	186	198	AGPLSSVSARLRL	1325.78	9.344	30	10	0.078	3.009	30.086		1	High	0
DNA	P03023	186	198	AGPLSSVSARLRL	1325.78	9.344	300	10	0.742
DNA	P03023	186	198	AGPLSSVSARLRL	1325.78	9.4877	1000	10	2.203	3.886	38.856		1	Medium	0
DNA	P03023	186	198	AGPLSSVSARLRL	1325.78	9.4793	14400	10	9.112	5.09	50.897		1	Medium	0
DNA	P03023	187	199	GPLSSVSARLRLA	1325.78	9.4721	0	11	0	0	0	n/a	1	Medium	0
DNA	P03023	187	199	GPLSSVSARLRLA	1325.78	9.6209	30	11	0.093	2.891	26.284		1	High	0
DNA	P03023	187	199	GPLSSVSARLRLA	1325.78	9.6209	300	11	0.886
DNA	P03023	187	199	GPLSSVSARLRLA	1325.78	9.4877	1000	11	2.607	3.891	35.375		1	Medium	0
DNA	P03023	187	199	GPLSSVSARLRLA	1325.78	9.7143	14400	11	10.111	4.98	45.272		1	Medium	0
DNA	P03023	188	200	PLSSVSARLRLAG	1325.78	9.5672	0	11	0	0	0	n/a	1	Medium	0
DNA	P03023	188	200	PLSSVSARLRLAG	1325.78	9.6209	30	11	0.103	2.901	26.369		1	High	0
DNA	P03023	188	200	PLSSVSARLRLAG	1325.78	9.6209	300	11	0.981
DNA	P03023	188	200	PLSSVSARLRLAG	1325.78	9.6972	1000	11	2.866	3.849	34.991		1	Medium	0
DNA	P03023	188	200	PLSSVSARLRLAG	1325.78	9.7143	14400	11	10.285	4.989	45.357		1	Medium	0
DNA	P03023	204	211	YLTRNQIQ	1034.55	6.5015	0	6	0	0	0	n/a	1	Medium	0
DNA	P03023	204	211	YLTRNQIQ	1034.55	6.4575	30	6	0.048	1.769	29.485		1	High	0
DNA	P03023	204	211	YLTRNQIQ	1034.55	6.4575	300	6	0.458
DNA	P03023	204	211	YLTRNQIQ	1034.55	6.3497	1000	6	1.337	2.896	48.265		1	High	0
DNA	P03023	204	211	YLTRNQIQ	1034.55	6.4926	14400	6	5.299	3.989	66.485		1	Medium	0
DNA	P03023	204	214	YLTRNQIQPIA	1315.72	7.7918	0	8	0	0	0	n/a	1	Medium	0
DNA	P03023	204	214	YLTRNQIQPIA	1315.72	7.7246	30	8	0.057	1.912	23.895		1	Medium	0
DNA	P03023	204	214	YLTRNQIQPIA	1315.72	7.7246	300	8	0.539
DNA	P03023	204	214	YLTRNQIQPIA	1315.72	7.7006	1000	8	1.592	4.133	51.66		1	Medium	0
DNA	P03023	204	214	YLTRNQIQPIA	1315.72	7.8262	14400	8	6.831	6.294	78.674		1	Medium	0
DNA	P03023	204	220	YLTRNQIQPIAEREGDW	2088.04	15.1278	0	14	0	0	0	n/a	1	High	0
DNA	P03023	204	220	YLTRNQIQPIAEREGDW	2088.04	15.1245	30	14	0.143	0.849	6.065		1	Medium	0
DNA	P03023	204	220	YLTRNQIQPIAEREGDW	2088.04	15.1245	300	14	1.337
DNA	P03023	204	220	YLTRNQIQPIAEREGDW	2088.04	15.1151	1000	14	3.807	3.386	24.185		1	Medium	0
DNA	P03023	204	220	YLTRNQIQPIAEREGDW	2088.04	15.125	14400	14	12.808	0.323	2.31		1	Medium	0
DNA	P03023	205	214	LTRNQIQPIA	1152.66	7.0217	0	7	0	0	0	n/a	1	Medium	0
DNA	P03023	205	214	LTRNQIQPIA	1152.66	7.045	30	7	0.053	1.999	28.552		1	Medium	0
DNA	P03023	205	214	LTRNQIQPIA	1152.66	7.045	300	7	0.501
DNA	P03023	205	214	LTRNQIQPIA	1152.66	6.9619	1000	7	1.47	4.179	59.704		1	Medium	0
DNA	P03023	205	214	LTRNQIQPIA	1152.66	7.0208	14400	7	5.985	5.512	78.739		1	Medium	0
DNA	P03023	205	220	LTRNQIQPIAEREGDW	1924.98	0	0	13	0	0	0	n/a	1	High	0
DNA	P03023	205	220	LTRNQIQPIAEREGDW	1924.98	0	30	13	0.139
DNA	P03023	205	220	LTRNQIQPIAEREGDW	1924.98	0	300	13	1.299
DNA	P03023	205	220	LTRNQIQPIAEREGDW	1924.98	0	1000	13	3.685
DNA	P03023	205	220	LTRNQIQPIAEREGDW	1924.98	0	14400	13	11.962
DNA	P03023	208	218	NQIQPIAEREG	1253.64	6.5687	0	8	0	0	0	n/a	1	Medium	0
DNA	P03023	208	218	NQIQPIAEREG	1253.64	6.7011	30	8	0.061	1.753	21.91		1	Medium	0
DNA	P03023	208	218	NQIQPIAEREG	1253.64	6.7011	300	8	0.582
DNA	P03023	208	218	NQIQPIAEREG	1253.64	0	1000	8	1.733
DNA	P03023	208	218	NQIQPIAEREG	1253.64	0	14400	8	6.996
DNA	P03023	208	220	NQIQPIAEREGDW	1554.74	9.1699	0	10	0	0	0	n/a	1	Medium	0
DNA	P03023	208	220	NQIQPIAEREGDW	1554.74	9.2265	30	10	0.1	3.058	30.582		1	Medium	0
DNA	P03023	208	220	NQIQPIAEREGDW	1554.74	9.2265	300	10	0.938
DNA	P03023	208	220	NQIQPIAEREGDW	1554.74	9.211	1000	10	2.657	5.554	55.538		1	Medium	0
DNA	P03023	208	220	NQIQPIAEREGDW	1554.74	0	14400	10	8.99
DNA	P03023	208	223	NQIQPIAEREGDWSAM	1843.85	9.4133	0	13	0	0	0	n/a	1	High	0
DNA	P03023	208	223	NQIQPIAEREGDWSAM	1843.85	9.4698	30	13	0.13	3.35	25.769		1	Medium	0
DNA	P03023	208	223	NQIQPIAEREGDWSAM	1843.85	9.4698	300	13	1.217
DNA	P03023	208	223	NQIQPIAEREGDWSAM	1843.85	9.3954	1000	13	3.486	5.061	38.931		1	Medium	0
DNA	P03023	208	223	NQIQPIAEREGDWSAM	1843.85	9.4457	14400	13	11.94	6.723	51.715		1	Medium	0
DNA	P03023	208	225	NQIQPIAEREGDWSAMSG	1987.91	8.9686	0	15	0	0	0	n/a	1	Medium	0
DNA	P03023	208	225	NQIQPIAEREGDWSAMSG	1987.91	8.9914	30	15	0.153	3.067	20.447		1	High	0
DNA	P03023	208	225	NQIQPIAEREGDWSAMSG	1987.91	8.9914	300	15	1.441
DNA	P03023	208	225	NQIQPIAEREGDWSAMSG	1987.91	8.9678	1000	15	4.137	0.7	4.669		1	High	0
DNA	P03023	208	225	NQIQPIAEREGDWSAMSG	1987.91	8.892	14400	15	13.932	0.723	4.822		1	High	0
DNA	P03023	212	230	PIAEREGDWSAMSGFQQTM	2139.94	9.2496	0	17	0	0	0	n/a	1	Medium	0
DNA	P03023	212	230	PIAEREGDWSAMSGFQQTM	2139.94	9.2265	30	17	0.185	1.914	11.26		1	High	0
DNA	P03023	212	230	PIAEREGDWSAMSGFQQTM	2139.94	9.2265	300	17	1.748
DNA	P03023	212	230	PIAEREGDWSAMSGFQQTM	2139.94	9.2277	1000	17	5.052	2.613	15.371		1	High	0
DNA	P03023	212	230	PIAEREGDWSAMSGFQQTM	2139.94	9.2274	14400	17	16.716	3.19	18.763		1	High	0
DNA	P03023	221	232	SAMSGFQQTMQM	1345.55	9.8457	0	10	0	0	0	n/a	1	Medium	0
DNA	P03023	221	232	SAMSGFQQTMQM	1345.55	9.8558	30	10	0.086	0.817	8.17		1	High	0
DNA	P03023	221	232	SAMSGFQQTMQM	1345.55	9.8558	300	10	0.824
DNA	P03023	221	232	SAMSGFQQTMQM	1345.55	9.8146	1000	10	2.477	1.64	16.397		1	High	0
DNA	P03023	221	232	SAMSGFQQTMQM	1345.55	9.7981	14400	10	9.749	3.171	31.711		1	High	0
DNA	P03023	223	231	MSGFQQTMQ	1056.44	8.8554	0	7	0	0	0	n/a	1	Medium	0
DNA	P03023	223	231	MSGFQQTMQ	1056.44	8.8572	30	7	0.058	0.269	3.843		1	Medium	0
DNA	P03023	223	231	MSGFQQTMQ	1056.44	8.8572	300	7	0.56
DNA	P03023	223	231	MSGFQQTMQ	1056.44	8.7831	1000	7	1.689	0.565	8.071		1	Medium	0
DNA	P03023	223	231	MSGFQQTMQ	1056.44	8.8331	14400	7	6.811	1.724	24.635		1	Medium	0
DNA	P03023	223	232	MSGFQQTMQM	1187.48	9.4552	0	8	0	0	0	n/a	1	Medium	0
DNA	P03023	223	232	MSGFQQTMQM	1187.48	9.4698	30	8	0.065	0.259	3.243		1	High	0
DNA	P03023	223	232	MSGFQQTMQM	1187.48	9.4698	300	8	0.63
DNA	P03023	223	232	MSGFQQTMQM	1187.48	9.4206	1000	8	1.904	0.453	5.659		1	High	0
DNA	P03023	223	232	MSGFQQTMQM	1187.48	9.4456	14400	8	7.78	1.743	21.781		1	High	0
DNA	P03023	224	232	SGFQQTMQM	1056.44	8.8554	0	7	0	0	0	n/a	1	Medium	0
DNA	P03023	224	232	SGFQQTMQM	1056.44	8.8572	30	7	0.055	0.269	3.843		1	Medium	0
DNA	P03023	224	232	SGFQQTMQM	1056.44	8.8572	300	7	0.53
DNA	P03023	224	232	SGFQQTMQM	1056.44	8.7831	1000	7	1.609	0.565	8.071		1	Medium	0
DNA	P03023	224	232	SGFQQTMQM	1056.44	8.8331	14400	7	6.786	1.724	24.635		1	Medium	0
DNA	P03023	226	232	FQQTMQM	912.383	8.2056	0	5	0	0	0	n/a	1	Medium	0
DNA	P03023	226	232	FQQTMQM	912.383	8.2445	30	5	0.037	0.216	4.317		1	High	0
DNA	P03023	226	232	FQQTMQM	912.383	8.2445	300	5	0.355
DNA	P03023	226	232	FQQTMQM	912.383	8.1623	1000	5	1.085	0.392	7.837		1	High	0
DNA	P03023	226	232	FQQTMQM	912.383	8.2371	14400	5	4.832	1.537	30.736		1	High	0
DNA	P03023	231	244	QMLNEGIVPTAMLV	1514.78	7.87	0	11	0	0	0	n/a	1	Medium	0
DNA	P03023	231	244	QMLNEGIVPTAMLV	1514.78	7.7833	30	11	0.076	0.564	5.125		1	Medium	0
DNA	P03023	231	244	QMLNEGIVPTAMLV	1514.78	7.7833	300	11	0.726
DNA	P03023	231	244	QMLNEGIVPTAMLV	1514.78	0	1000	11	2.174
DNA	P03023	231	244	QMLNEGIVPTAMLV	1514.78	0	14400	11	9.507
DNA	P03023	232	241	MLNEGIVPTA	1043.53	9.0022	0	7	0	0	0	n/a	1	Medium	0
DNA	P03023	232	241	MLNEGIVPTA	1043.53	9.0336	30	7	0.058	1.21	17.293		1	Medium	0
DNA	P03023	232	241	MLNEGIVPTA	1043.53	9.0336	300	7	0.555
DNA	P03023	232	241	MLNEGIVPTA	1043.53	8.9509	1000	7	1.635	2.612	37.312		1	Medium	0
DNA	P03023	232	241	MLNEGIVPTA	1043.53	8.959	14400	7	6.132	2.876	41.093		1	Medium	0
DNA	P03023	232	242	MLNEGIVPTAM	1174.57	9.5686	0	8	0	0	0	n/a	1	Medium	0
DNA	P03023	232	242	MLNEGIVPTAM	1174.57	9.495	30	8	0.066	1.513	18.918		1	Medium	0
DNA	P03023	232	242	MLNEGIVPTAM	1174.57	9.495	300	8	0.626
DNA	P03023	232	242	MLNEGIVPTAM	1174.57	9.4625	1000	8	1.852	2.867	35.841		1	Medium	0
DNA	P03023	232	242	MLNEGIVPTAM	1174.57	9.4708	14400	8	7.102	3.516	43.945		1	Medium	0
DNA	P03023	232	243	MLNEGIVPTAML	1287.66	11.0374	0	9	0	0	0	n/a	1	Medium	0
DNA	P03023	232	243	MLNEGIVPTAML	1287.66	11.0043	30	9	0.069	1.441	16.015		1	High	0
DNA	P03023	232	243	MLNEGIVPTAML	1287.66	11.0043	300	9	0.662
DNA	P03023	232	243	MLNEGIVPTAML	1287.66	11.0886	1000	9	1.967	2.674	29.71		1	High	0
DNA	P03023	232	243	MLNEGIVPTAML	1287.66	11.0568	14400	9	7.931	3.272	36.351		1	High	0
DNA	P03023	233	242	LNEGIVPTAM	1043.53	9.0022	0	7	0	0	0	n/a	1	Medium	0
DNA	P03023	233	242	LNEGIVPTAM	1043.53	9.0336	30	7	0.056	1.21	17.293		1	Medium	0
DNA	P03023	233	242	LNEGIVPTAM	1043.53	9.0336	300	7	0.534
DNA	P03023	233	242	LNEGIVPTAM	1043.53	8.9509	1000	7	1.576	2.612	37.312		1	Medium	0
DNA	P03023	233	242	LNEGIVPTAM	1043.53	8.959	14400	7	6.112	2.876	41.093		1	Medium	0
DNA	P03023	233	243	LNEGIVPTAML	1156.62	10.5799	0	8	0	0	0	n/a	1	High	0
DNA	P03023	233	243	LNEGIVPTAML	1156.62	10.5431	30	8	0.06	1.244	15.554		1	High	0
DNA	P03023	233	243	LNEGIVPTAML	1156.62	10.5431	300	8	0.57
DNA	P03023	233	243	LNEGIVPTAML	1156.62	10.544	1000	8	1.691	2.683	33.538		1	High	0
DNA	P03023	233	243	LNEGIVPTAML	1156.62	10.5614	14400	8	6.941	2.988	37.353		1	Medium	0
DNA	P03023	234	243	NEGIVPTAML	1043.53	9.0022	0	7	0	0	0	n/a	1	Medium	0
DNA	P03023	234	243	NEGIVPTAML	1043.53	9.0336	30	7	0.045	1.21	17.293		1	Medium	0
DNA	P03023	234	243	NEGIVPTAML	1043.53	9.0336	300	7	0.43
DNA	P03023	234	243	NEGIVPTAML	1043.53	8.9509	1000	7	1.297	2.612	37.312		1	Medium	0
DNA	P03023	234	243	NEGIVPTAML	1043.53	8.959	14400	7	5.942	2.876	41.093		1	Medium	0
DNA	P03023	235	242	EGIVPTAM	816.405	8.7465	0	5	0	0	0	n/a	1	Medium	0
DNA	P03023	235	242	EGIVPTAM	816.405	8.706	30	5	0.028	1.048	20.967		1	Medium	0
DNA	P03023	235	242	EGIVPTAM	816.405	8.706	300	5	0.269
DNA	P03023	235	242	EGIVPTAM	816.405	8.6824	1000	5	0.823	1.841	36.828		1	Medium	0
DNA	P03023	235	242	EGIVPTAM	816.405	8.7158	14400	5	4.114	1.926	38.52		1	Medium	0
DNA	P03023	235	243	EGIVPTAML	929.489	10.4079	0	6	0	0	0	n/a	1	High	0
DNA	P03023	235	243	EGIVPTAML	929.489	10.3756	30	6	0.032	0.786	13.103		1	High	0
DNA	P03023	235	243	EGIVPTAML	929.489	10.3756	300	6	0.305
DNA	P03023	235	243	EGIVPTAML	929.489	10.3596	1000	6	0.938	1.706	28.426		1	High	0
DNA	P03023	235	243	EGIVPTAML	929.489	10.3769	14400	6	4.943	1.85	30.825		1	High	0
DNA	P03023	237	243	IVPTAML	743.425	9.6064	0	4	0	0	0	n/a	1	Medium	0
DNA	P03023	237	243	IVPTAML	743.425	9.5201	30	4	0.026	0.299	7.485		1	High	0
DNA	P03023	237	243	IVPTAML	743.425	9.5201	300	4	0.248
DNA	P03023	237	243	IVPTAML	743.425	9.5547	1000	4	0.756	0.514	12.845		1	Medium	0
DNA	P03023	237	243	IVPTAML	743.425	9.5129	14400	4	3.607	0.559	13.969		1	High	0
DNA	P03023	237	244	IVPTAMLV	842.494	6.9587	0	5	0	0	0	n/a	1	Medium	0
DNA	P03023	237	244	IVPTAMLV	842.494	6.9109	30	5	0.029	0.416	8.316		1	High	0
DNA	P03023	237	244	IVPTAMLV	842.494	6.9109	300	5	0.276
DNA	P03023	237	244	IVPTAMLV	842.494	6.8529	1000	5	0.847	1.146	22.928		1	Medium	0
DNA	P03023	237	244	IVPTAMLV	842.494	6.9286	14400	5	4.354	2.486	49.723		1	Medium	0
DNA	P03023	238	245	VPTAMLVA	800.447	10.3199	0	6	0	0	0	n/a	1	High	0
DNA	P03023	238	245	VPTAMLVA	800.447	10.2833	30	6	0.04	0.501	8.354		1	High	0
DNA	P03023	238	245	VPTAMLVA	800.447	10.2833	300	6	0.385
DNA	P03023	238	245	VPTAMLVA	800.447	10.2506	1000	6	1.165	1.12	18.667		1	High	0
DNA	P03023	238	245	VPTAMLVA	800.447	10.3098	14400	6	5.35	1.255	20.914		1	High	0
DNA	P03023	241	250	AMLVANDQMA	1062.48	8.1748	0	8	0	0	0	n/a	1	High	0
DNA	P03023	241	250	AMLVANDQMA	1062.48	8.2025	30	8	0.108	0.428	5.355		1	High	0
DNA	P03023	241	250	AMLVANDQMA	1062.48	8.2025	300	8	0.984
DNA	P03023	241	250	AMLVANDQMA	1062.48	8.1706	1000	8	2.665	0.467	5.835		1	High	0
DNA	P03023	241	250	AMLVANDQMA	1062.48	8.1699	14400	8	7.539	0.522	6.522		1	High	0
DNA	P03023	241	252	AMLVANDQMALG	1232.59	9.5307	0	10	0	0	0	n/a	1	Medium	0
DNA	P03023	241	252	AMLVANDQMALG	1232.59	9.5453	30	10	0.123	0.521	5.211		1	High	0
DNA	P03023	241	252	AMLVANDQMALG	1232.59	9.5453	300	10	1.135
DNA	P03023	241	252	AMLVANDQMALG	1232.59	9.4793	1000	10	3.124	0.757	7.566		1	High	0
DNA	P03023	241	252	AMLVANDQMALG	1232.59	9.5296	14400	10	9.468	1.346	13.456		1	High	0
DNA	P03023	242	253	MLVANDQMALGA	1232.59	9.5307	0	10	0	0	0	n/a	1	Medium	0
DNA	P03023	242	253	MLVANDQMALGA	1232.59	9.5453	30	10	0.154	0.521	5.211		1	High	0
DNA	P03023	242	253	MLVANDQMALGA	1232.59	9.5453	300	10	1.393
DNA	P03023	242	253	MLVANDQMALGA	1232.59	9.4793	1000	10	3.696	0.757	7.566		1	High	0
DNA	P03023	242	253	MLVANDQMALGA	1232.59	9.5296	14400	10	9.639	1.346	13.456		1	High	0
DNA	P03023	243	251	LVANDQMAL	973.49	8.8512	0	7	0	0	0	n/a	1	High	0
DNA	P03023	243	251	LVANDQMAL	973.49	8.8572	30	7	0.107	0.435	6.209		1	Medium	0
DNA	P03023	243	251	LVANDQMAL	973.49	8.8572	300	7	0.975
DNA	P03023	243	251	LVANDQMAL	973.49	8.7999	1000	7	2.634	0.564	8.056		1	High	0
DNA	P03023	243	251	LVANDQMAL	973.49	8.8333	14400	7	6.9	1.169	16.705		1	High	0
DNA	P03023	243	253	LVANDQMALGA	1101.55	8.1469	0	9	0	0	0	n/a	1	High	0
DNA	P03023	243	253	LVANDQMALGA	1101.55	8.0851	30	9	0.151	0.519	5.764		1	High	0
DNA	P03023	243	253	LVANDQMALGA	1101.55	8.0851	300	9	1.365
DNA	P03023	243	253	LVANDQMALGA	1101.55	8.1706	1000	9	3.605	0.72	8.002		1	High	0
DNA	P03023	243	253	LVANDQMALGA	1101.55	8.128	14400	9	8.892	1.319	14.661		1	High	0
DNA	P03023	243	254	LVANDQMALGAM	1232.59	9.5307	0	10	0	0	0	n/a	1	Medium	0
DNA	P03023	243	254	LVANDQMALGAM	1232.59	9.5453	30	10	0.158	0.521	5.211		1	High	0
DNA	P03023	243	254	LVANDQMALGAM	1232.59	9.5453	300	10	1.436
DNA	P03023	243	254	LVANDQMALGAM	1232.59	9.4793	1000	10	3.822	0.757	7.566		1	High	0
DNA	P03023	243	254	LVANDQMALGAM	1232.59	9.5296	14400	10	9.862	1.346	13.456		1	High	0
DNA	P03023	243	255	LVANDQMALGAMR	1388.69	8.4529	0	11	0	0	0	n/a	1	Medium	0
DNA	P03023	243	255	LVANDQMALGAMR	1388.69	8.941	30	11	0.166	1.786	16.233		1	Medium	0
DNA	P03023	243	255	LVANDQMALGAMR	1388.69	8.941	300	11	1.507
DNA	P03023	243	255	LVANDQMALGAMR	1388.69	8.9594	1000	11	4.041	1.874	17.037		1	Medium	0
DNA	P03023	243	255	LVANDQMALGAMR	1388.69	8.9506	14400	11	10.834	2.145	19.497		1	Medium	0
DNA	P03023	243	256	LVANDQMALGAMRA	1459.73	8.8219	0	12	0	0	0	n/a	1	High	0
DNA	P03023	243	256	LVANDQMALGAMRA	1459.73	8.8908	30	12	0.18	0.716	5.967		1	High	0
DNA	P03023	243	256	LVANDQMALGAMRA	1459.73	8.8908	300	12	1.639
DNA	P03023	243	256	LVANDQMALGAMRA	1459.73	8.8586	1000	12	4.415	0.983	8.189		1	High	0
DNA	P03023	243	256	LVANDQMALGAMRA	1459.73	8.85	14400	12	11.832	1.589	13.243		1	High	0
DNA	P03023	244	254	VANDQMALGAM	1119.51	9.0482	0	9	0	0	0	n/a	1	Medium	0
DNA	P03023	244	254	VANDQMALGAM	1119.51	9.0168	30	9	0.147	0.565	6.277		1	High	0
DNA	P03023	244	254	VANDQMALGAM	1119.51	9.0168	300	9	1.327
DNA	P03023	244	254	VANDQMALGAM	1119.51	9.0348	1000	9	3.504	0.752	8.354		1	High	0
DNA	P03023	244	254	VANDQMALGAM	1119.51	8.9926	14400	9	8.866	1.307	14.526		1	High	0
DNA	P03023	244	256	VANDQMALGAMRA	1346.64	8.3818	0	11	0	0	0	n/a	1	Medium	0
DNA	P03023	244	256	VANDQMALGAMRA	1346.64	8.3537	30	11	0.168	0.645	5.864		1	Medium	0
DNA	P03023	244	256	VANDQMALGAMRA	1346.64	8.3537	300	11	1.53
DNA	P03023	244	256	VANDQMALGAMRA	1346.64	8.3383	1000	11	4.097	0.886	8.053		1	Medium	0
DNA	P03023	244	256	VANDQMALGAMRA	1346.64	8.3293	14400	11	10.836	1.469	13.356		1	Medium	0
DNA	P03023	244	257	VANDQMALGAMRAI	1459.73	8.8219	0	12	0	0	0	n/a	1	High	0
DNA	P03023	244	257	VANDQMALGAMRAI	1459.73	8.8908	30	12	0.171	0.716	5.967		1	High	0
DNA	P03023	244	257	VANDQMALGAMRAI	1459.73	8.8908	300	12	1.558
DNA	P03023	244	257	VANDQMALGAMRAI	1459.73	8.8586	1000	12	4.188	0.983	8.189		1	High	0
DNA	P03023	244	257	VANDQMALGAMRAI	1459.73	8.85	14400	12	11.581	1.589	13.243		1	High	0
DNA	P03023	244	261	VANDQMALGAMRAITESG	1833.87	9.9044	0	16	0	0	0	n/a	1	Medium	0
DNA	P03023	244	261	VANDQMALGAMRAITESG	1833.87	9.7469	30	16	0.216	0.758	4.739		1	Medium	0
DNA	P03023	244	261	VANDQMALGAMRAITESG	1833.87	9.7469	300	16	1.978
DNA	P03023	244	261	VANDQMALGAMRAITESG	1833.87	9.9152	1000	16	5.373	0.671	4.193		1	Medium	0
DNA	P03023	244	261	VANDQMALGAMRAITESG	1833.87	9.7897	14400	16	15.25	0.549	3.431		1	Medium	0
DNA	P03023	245	255	ANDQMALGAMR	1176.54	8.2279	0	9	0	0	0	n/a	1	Medium	0
DNA	P03023	245	255	ANDQMALGAMR	1176.54	8.253	30	9	0.14	0.524	5.825		1	Medium	0
DNA	P03023	245	255	ANDQMALGAMR	1176.54	8.253	300	9	1.262
DNA	P03023	245	255	ANDQMALGAMR	1176.54	8.1707	1000	9	3.334	0.743	8.26		1	Medium	0
DNA	P03023	245	255	ANDQMALGAMR	1176.54	8.2706	14400	9	8.838	1.134	12.596		1	Medium	0
DNA	P03023	246	254	NDQMALGAM	949.4	8.9728	0	7	0	0	0	n/a	1	Medium	0
DNA	P03023	246	254	NDQMALGAM	949.4	8.9327	30	7	0.097	0.453	6.468		1	Medium	0
DNA	P03023	246	254	NDQMALGAM	949.4	8.9327	300	7	0.892
DNA	P03023	246	254	NDQMALGAM	949.4	8.9174	1000	7	2.422	0.706	10.084		1	Medium	0
DNA	P03023	246	254	NDQMALGAM	949.4	8.9171	14400	7	6.867	1.216	17.373		1	Medium	0
DNA	P03023	246	256	NDQMALGAMRA	1176.54	8.2279	0	9	0	0	0	n/a	1	Medium	0
DNA	P03023	246	256	NDQMALGAMRA	1176.54	8.253	30	9	0.119	0.524	5.825		1	Medium	0
DNA	P03023	246	256	NDQMALGAMRA	1176.54	8.253	300	9	1.095
DNA	P03023	246	256	NDQMALGAMRA	1176.54	8.1707	1000	9	3.016	0.743	8.26		1	Medium	0
DNA	P03023	246	256	NDQMALGAMRA	1176.54	8.2706	14400	9	8.837	1.134	12.596		1	Medium	0
DNA	P03023	247	254	DQMALGAM	835.357	8.9476	0	6	0	0	0	n/a	1	Medium	0
DNA	P03023	247	254	DQMALGAM	835.357	8.9411	30	6	0.078	0.304	5.074		1	Medium	0
DNA	P03023	247	254	DQMALGAM	835.357	8.9411	300	6	0.715
DNA	P03023	247	254	DQMALGAM	835.357	8.9676	1000	6	1.945	0.319	5.31		1	Medium	0
DNA	P03023	247	254	DQMALGAM	835.357	8.9506	14400	6	5.867	0.359	5.987		1	Medium	0
DNA	P03023	247	256	DQMALGAMRA	1062.49	8.1748	0	8	0	0	0	n/a	1	High	0
DNA	P03023	247	256	DQMALGAMRA	1062.49	8.2025	30	8	0.1	0.426	5.321		1	High	0
DNA	P03023	247	256	DQMALGAMRA	1062.49	8.2025	300	8	0.918
DNA	P03023	247	256	DQMALGAMRA	1062.49	8.1873	1000	8	2.538	0.466	5.821		1	High	0
DNA	P03023	247	256	DQMALGAMRA	1062.49	8.1699	14400	8	7.837	0.516	6.449		1	High	0
DNA	P03023	247	257	DQMALGAMRAI	1175.58	8.5746	0	9	0	0	0	n/a	1	Medium	0
DNA	P03023	247	257	DQMALGAMRAI	1175.58	8.7731	30	9	0.102	0.165	1.835		1	Medium	0
DNA	P03023	247	257	DQMALGAMRAI	1175.58	8.7731	300	9	0.946
DNA	P03023	247	257	DQMALGAMRAI	1175.58	8.3887	1000	9	2.629	1.585	17.607		1	Medium	0
DNA	P03023	247	257	DQMALGAMRAI	1175.58	8.279	14400	9	8.582	2.108	23.426		1	Medium	0
DNA	P03023	249	256	MALGAMRA	819.409	7.8322	0	6	0	0	0	n/a	1	Medium	0
DNA	P03023	249	256	MALGAMRA	819.409	7.8084	30	6	0.079	0.371	6.187		1	High	0
DNA	P03023	249	256	MALGAMRA	819.409	7.8084	300	6	0.72
DNA	P03023	249	256	MALGAMRA	819.409	7.8014	1000	6	1.957	0.36	6.006		1	High	0
DNA	P03023	249	256	MALGAMRA	819.409	7.8095	14400	6	5.87	0.484	8.06		1	Medium	0
DNA	P03023	250	256	ALGAMRA	688.369	6.5435	0	5	0	0	0	n/a	1	Medium	0
DNA	P03023	250	256	ALGAMRA	688.369	6.5079	30	5	0.073	0.375	7.501		1	Medium	0
DNA	P03023	250	256	ALGAMRA	688.369	6.5079	300	5	0.663
DNA	P03023	250	256	ALGAMRA	688.369	6.618	1000	5	1.782	0.72	14.395		1	Medium	0
DNA	P03023	250	256	ALGAMRA	688.369	6.6433	14400	5	4.932	0.735	14.698		1	Medium	0
DNA	P03023	251	260	LGAMRAITES	1047.54	11.8388	0	8	0	0	0	n/a	1	Medium	0
DNA	P03023	251	260	LGAMRAITES	1047.54	11.8266	30	8	0.1	2.71	33.874		1	Medium	0
DNA	P03023	251	260	LGAMRAITES	1047.54	11.8266	300	8	0.917
DNA	P03023	251	260	LGAMRAITES	1047.54	11.7925	1000	8	2.479	2.486	31.081		1	Medium	0
DNA	P03023	251	260	LGAMRAITES	1047.54	11.7865	14400	8	7.361	2.546	31.822		1	Medium	0
DNA	P03023	252	260	GAMRAITES	934.454	10.6553	0	7	0	0	0	n/a	1	High	0
DNA	P03023	252	260	GAMRAITES	934.454	10.6186	30	7	0.066	1.711	24.449		1	High	0
DNA	P03023	252	260	GAMRAITES	934.454	10.6186	300	7	0.622
DNA	P03023	252	260	GAMRAITES	934.454	10.611	1000	7	1.791	2.068	29.541		1	Medium	0
DNA	P03023	252	260	GAMRAITES	934.454	10.6202	14400	7	6.361	2.262	32.311		1	Medium	0
DNA	P03023	253	261	AMRAITESG	934.454	10.6553	0	7	0	0	0	n/a	1	High	0
DNA	P03023	253	261	AMRAITESG	934.454	10.6186	30	7	0.069	1.711	24.449		1	High	0
DNA	P03023	253	261	AMRAITESG	934.454	10.6186	300	7	0.651
DNA	P03023	253	261	AMRAITESG	934.454	10.611	1000	7	1.869	2.068	29.541		1	Medium	0
DNA	P03023	253	261	AMRAITESG	934.454	10.6202	14400	7	6.384	2.262	32.311		1	Medium	0
DNA	P03023	253	262	AMRAITESGL	1047.54	11.8388	0	8	0	0	0	n/a	1	Medium	0
DNA	P03023	253	262	AMRAITESGL	1047.54	11.8266	30	8	0.079	2.71	33.874		1	Medium	0
DNA	P03023	253	262	AMRAITESGL	1047.54	11.8266	300	8	0.74
DNA	P03023	253	262	AMRAITESGL	1047.54	11.7925	1000	8	2.138	2.486	31.081		1	Medium	0
DNA	P03023	253	262	AMRAITESGL	1047.54	11.7865	14400	8	7.373	2.546	31.822		1	Medium	0
DNA	P03023	254	261	MRAITESG	863.417	10.6007	0	6	0	0	0	n/a	1	Medium	0
DNA	P03023	254	261	MRAITESG	863.417	10.5599	30	6	0.062	1.166	19.437		1	Medium	0
DNA	P03023	254	261	MRAITESG	863.417	10.5599	300	6	0.579
DNA	P03023	254	261	MRAITESG	863.417	10.5356	1000	6	1.65	1.531	25.522		1	Medium	0
DNA	P03023	254	261	MRAITESG	863.417	10.5447	14400	6	5.412	1.681	28.019		1	Medium	0
DNA	P03023	254	262	MRAITESGL	976.501	11.7968	0	7	0	0	0	n/a	1	Medium	0
DNA	P03023	254	262	MRAITESGL	976.501	10.7276	30	7	0.071	4.97	71.003		1	Medium	0
DNA	P03023	254	262	MRAITESGL	976.501	10.7276	300	7	0.669
DNA	P03023	254	262	MRAITESGL	976.501	0	1000	7	1.919
DNA	P03023	254	262	MRAITESGL	976.501	10.9812	14400	7	6.401	4.145	59.214		1	Medium	0
DNA	P03023	255	262	RAITESGL	845.461	7.3495	0	6	0	0	0	n/a	1	Medium	0
DNA	P03023	255	262	RAITESGL	845.461	7.364	30	6	0.057	0.756	12.599		1	High	0
DNA	P03023	255	262	RAITESGL	845.461	7.364	300	6	0.538
DNA	P03023	255	262	RAITESGL	845.461	7.0793	1000	6	1.544	0.934	15.568		1	Medium	0
DNA	P03023	255	262	RAITESGL	845.461	7.331	14400	6	5.402	1.482	24.698		1	High	0
DNA	P03023	255	263	RAITESGLR	1001.56	0	0	7	0	0	0	n/a	1	High	0
DNA	P03023	255	263	RAITESGLR	1001.56	0	30	7	0.063
DNA	P03023	255	263	RAITESGLR	1001.56	0	300	7	0.594
DNA	P03023	255	263	RAITESGLR	1001.56	0	1000	7	1.721
DNA	P03023	255	263	RAITESGLR	1001.56	0	14400	7	6.342
DNA	P03023	256	263	AITESGLR	845.461	7.3495	0	6	0	0	0	n/a	1	Medium	0
DNA	P03023	256	263	AITESGLR	845.461	7.364	30	6	0.06	0.756	12.599		1	High	0
DNA	P03023	256	263	AITESGLR	845.461	7.364	300	6	0.566
DNA	P03023	256	263	AITESGLR	845.461	7.0793	1000	6	1.631	0.934	15.568		1	Medium	0
DNA	P03023	256	263	AITESGLR	845.461	7.331	14400	6	5.597	1.482	24.698		1	High	0
DNA	P03023	257	264	ITESGLRV	873.492	11.6877	0	6	0	0	0	n/a	1	High	0
DNA	P03023	257	264	ITESGLRV	873.492	11.6587	30	6	0.06	0.789	13.158		1	High	0
DNA	P03023	257	264	ITESGLRV	873.492	11.6587	300	6	0.569
DNA	P03023	257	264	ITESGLRV	873.492	11.6417	1000	6	1.639	1.122	18.694		1	High	0
DNA	P03023	257	264	ITESGLRV	873.492	11.6357	14400	6	5.635	1.252	20.875		1	High	0
DNA	P03023	258	264	TESGLRV	760.408	10.4707	0	5	0	0	0	n/a	1	Medium	0
DNA	P03023	258	264	TESGLRV	760.408	10.5014	30	5	0.05	0.705	14.098		1	High	0
DNA	P03023	258	264	TESGLRV	760.408	10.5014	300	5	0.47
DNA	P03023	258	264	TESGLRV	760.408	10.5021	1000	5	1.346	1.005	20.11		1	High	0
DNA	P03023	258	264	TESGLRV	760.408	10.5027	14400	5	4.642	1.096	21.925		1	High	0
DNA	P03023	258	268	TESGLRVGADI	1116.58	6.9629	0	9	0	0	0	n/a	1	High	0
DNA	P03023	258	268	TESGLRVGADI	1116.58	6.9948	30	9	0.115	1.711	19.012		1	High	0
DNA	P03023	258	268	TESGLRVGADI	1116.58	6.9948	300	9	1.056
DNA	P03023	258	268	TESGLRVGADI	1116.58	6.9199	1000	9	2.865	2.209	24.544		1	High	0
DNA	P03023	258	268	TESGLRVGADI	1116.58	6.9787	14400	9	8.48	3.9	43.335		1	Medium	0
DNA	P03023	259	264	ESGLRV	659.36	10.5756	0	4	0	0	0	n/a	1	Medium	0
DNA	P03023	259	264	ESGLRV	659.36	10.5432	30	4	0.028	0.379	9.466		1	High	0
DNA	P03023	259	264	ESGLRV	659.36	10.5432	300	4	0.272
DNA	P03023	259	264	ESGLRV	659.36	10.5272	1000	4	0.825	0.505	12.634		1	High	0
DNA	P03023	259	264	ESGLRV	659.36	10.5279	14400	4	3.642	0.583	14.573		1	High	0
DNA	P03023	261	272	GLRVGADISVVG	1141.65	6.5854	0	10	0	0	0	n/a	1	Medium	0
DNA	P03023	261	272	GLRVGADISVVG	1141.65	6.5583	30	10	0.092	2.949	29.491		1	Medium	0
DNA	P03023	261	272	GLRVGADISVVG	1141.65	6.5583	300	10	0.85
DNA	P03023	261	272	GLRVGADISVVG	1141.65	6.4923	1000	10	2.345	4.988	49.877		1	Medium	0
DNA	P03023	261	272	GLRVGADISVVG	1141.65	6.5261	14400	10	8.779	5.604	56.04		1	Medium	0
DNA	P03023	262	279	LRVGADISVVGYDDTEDS	1909.89	9.0483	0	16	0	0	0	n/a	1	Medium	0
DNA	P03023	262	279	LRVGADISVVGYDDTEDS	1909.89	9.0336	30	16	0.28	1.289	8.054		1	High	0
DNA	P03023	262	279	LRVGADISVVGYDDTEDS	1909.89	9.0336	300	16	2.427
DNA	P03023	262	279	LRVGADISVVGYDDTEDS	1909.89	8.9258	1000	16	5.981	1.935	12.093		1	High	0
DNA	P03023	262	279	LRVGADISVVGYDDTEDS	1909.89	8.9925	14400	16	14.83	2.374	14.84		1	High	0
DNA	P03023	263	273	RVGADISVVGY	1134.6	9.9535	0	9	0	0	0	n/a	1	Medium	0
DNA	P03023	263	273	RVGADISVVGY	1134.6	10.0488	30	9	0.098	0.798	8.863		1	High	0
DNA	P03023	263	273	RVGADISVVGY	1134.6	10.0488	300	9	0.9
DNA	P03023	263	273	RVGADISVVGY	1134.6	10.0494	1000	9	2.462	1.34	14.886		1	High	0
DNA	P03023	263	273	RVGADISVVGY	1134.6	10.0497	14400	9	8.118	2.217	24.635		1	High	0
DNA	P03023	274	288	DDTEDSSCYIPPLTT	1655.69	9.2789	0	11	0	0	0	n/a	1	Medium	0
DNA	P03023	274	288	DDTEDSSCYIPPLTT	1655.69	9.2852	30	11	0.167	1.493	13.575		1	High	0
DNA	P03023	274	288	DDTEDSSCYIPPLTT	1655.69	9.2852	300	11	1.489
DNA	P03023	274	288	DDTEDSSCYIPPLTT	1655.69	9.2362	1000	11	3.845	2.188	19.893		1	High	0
DNA	P03023	274	288	DDTEDSSCYIPPLTT	1655.69	9.2528	14400	11	10.113	2.485	22.589		1	High	0
DNA	P03023	274	290	DDTEDSSCYIPPLTTIK	1896.87	9.3545	0	13	0	0	0	n/a	1	Medium	0
DNA	P03023	274	290	DDTEDSSCYIPPLTTIK	1896.87	9.4026	30	13	0.171	1.548	11.907		1	Medium	0
DNA	P03023	274	290	DDTEDSSCYIPPLTTIK	1896.87	9.4026	300	13	1.535
DNA	P03023	274	290	DDTEDSSCYIPPLTTIK	1896.87	9.3199	1000	13	3.996	2.035	15.652		1	Medium	0
DNA	P03023	274	290	DDTEDSSCYIPPLTTIK	1896.87	9.3953	14400	13	11.439	2.36	18.154		1	Medium	0
DNA	P03023	274	291	DDTEDSSCYIPPLTTIKQ	2024.92	9.1405	0	14	0	0	0	n/a	1	High	0
DNA	P03023	274	291	DDTEDSSCYIPPLTTIKQ	2024.92	9.1174	30	14	0.179	1.486	10.614		1	High	0
DNA	P03023	274	291	DDTEDSSCYIPPLTTIKQ	2024.92	9.1174	300	14	1.613
DNA	P03023	274	291	DDTEDSSCYIPPLTTIKQ	2024.92	9.1103	1000	14	4.231	2.142	15.303		1	High	0
DNA	P03023	274	291	DDTEDSSCYIPPLTTIKQ	2024.92	9.0847	14400	14	12.418	2.701	19.294		1	High	0
DNA	P03023	274	293	DDTEDSSCYIPPLTTIKQDF	2287.02	10.8065	0	16	0	0	0	n/a	1	High	0
DNA	P03023	274	293	DDTEDSSCYIPPLTTIKQDF	2287.02	10.7946	30	16	0.217	2.405	15.034		1	High	0
DNA	P03023	274	293	DDTEDSSCYIPPLTTIKQDF	2287.02	10.7946	300	16	1.958
DNA	P03023	274	293	DDTEDSSCYIPPLTTIKQDF	2287.02	10.8037	1000	16	5.146	3.508	21.923		1	High	0
DNA	P03023	274	293	DDTEDSSCYIPPLTTIKQDF	2287.02	10.805	14400	16	14.415	4.166	26.04		1	High	0
DNA	P03023	274	295	DDTEDSSCYIPPLTTIKQDFRL	2556.21	12.8065	0	18	0	0	0	n/a	1	Medium	0
DNA	P03023	274	295	DDTEDSSCYIPPLTTIKQDFRL	2556.21	13.95	30	18	0.227	12.038	66.875		1	Medium	0
DNA	P03023	274	295	DDTEDSSCYIPPLTTIKQDFRL	2556.21	13.95	300	18	2.055
DNA	P03023	274	295	DDTEDSSCYIPPLTTIKQDFRL	2556.21	12.8327	1000	18	5.45	4.368	24.265		1	Medium	0
DNA	P03023	274	295	DDTEDSSCYIPPLTTIKQDFRL	2556.21	12.8095	14400	18	16.2	5.502	30.568		1	Medium	0
DNA	P03023	281	288	CYIPPLTT	906.452	8.6458	0	4	0	0	0	n/a	1	Medium	0
DNA	P03023	281	288	CYIPPLTT	906.452	8.7228	30	4	0.015	0.321	8.014		1	Medium	0
DNA	P03023	281	288	CYIPPLTT	906.452	8.7228	300	4	0.142
DNA	P03023	281	288	CYIPPLTT	906.452	8.7243	1000	4	0.453	0.187	4.663		1	Medium	0
DNA	P03023	281	288	CYIPPLTT	906.452	8.7325	14400	4	3.138	0.691	17.282		1	Medium	0
DNA	P03023	284	294	PPLTTIKQDFR	1314.73	7.4588	0	9	0	0	0	n/a	1	Medium	0
DNA	P03023	284	294	PPLTTIKQDFR	1314.73	0	30	9	0.07
DNA	P03023	284	294	PPLTTIKQDFR	1314.73	0	300	9	0.656
DNA	P03023	284	294	PPLTTIKQDFR	1314.73	7.4655	1000	9	1.887	3.953	43.927		1	Medium	0
DNA	P03023	284	294	PPLTTIKQDFR	1314.73	7.4654	14400	9	7.846	5.693	63.255		1	Medium	0
DNA	P03023	288	295	TIKQDFRL	1019.58	9.4833	0	6	0	0	0	n/a	1	Medium	0
DNA	P03023	288	295	TIKQDFRL	1019.58	9.5286	30	6	0.059	0.317	5.279		1	High	0
DNA	P03023	288	295	TIKQDFRL	1019.58	9.5286	300	6	0.55
DNA	P03023	288	295	TIKQDFRL	1019.58	9.4038	1000	6	1.55	0.738	12.304		1	High	0
DNA	P03023	288	295	TIKQDFRL	1019.58	9.4541	14400	6	5.525	1.692	28.194		1	High	0
DNA	P03023	289	301	IKQDFRLLGQTSV	1503.84	13.1645	0	11	0	0	0	n/a	1	Medium	0
DNA	P03023	289	301	IKQDFRLLGQTSV	1503.84	0	30	11	0.108
DNA	P03023	289	301	IKQDFRLLGQTSV	1503.84	0	300	11	1.018
DNA	P03023	289	301	IKQDFRLLGQTSV	1503.84	13.6635	1000	11	2.917	2.838	25.799		1	Medium	0
DNA	P03023	289	301	IKQDFRLLGQTSV	1503.84	13.6572	14400	11	10.276	3.465	31.496		1	Medium	0
DNA	P03023	292	301	DFRLLGQTSV	1134.6	9.9172	0	8	0	0	0	n/a	1	Medium	0
DNA	P03023	292	301	DFRLLGQTSV	1134.6	9.9732	30	8	0.062	0.789	9.865		1	High	0
DNA	P03023	292	301	DFRLLGQTSV	1134.6	9.9732	300	8	0.595
DNA	P03023	292	301	DFRLLGQTSV	1134.6	9.9488	1000	8	1.767	1.339	16.732		1	High	0
DNA	P03023	292	301	DFRLLGQTSV	1134.6	9.9407	14400	8	7.3	2.22	27.752		1	High	0
DNA	P03023	292	304	DFRLLGQTSVDRL	1518.82	12.1619	0	11	0	0	0	n/a	1	Medium	0
DNA	P03023	292	304	DFRLLGQTSVDRL	1518.82	12.1538	30	11	0.098	0.759	6.9		1	High	0
DNA	P03023	292	304	DFRLLGQTSVDRL	1518.82	12.1538	300	11	0.927
DNA	P03023	292	304	DFRLLGQTSVDRL	1518.82	12.4719	1000	11	2.708	1.234	11.22		1	Medium	0
DNA	P03023	292	304	DFRLLGQTSVDRL	1518.82	12.1556	14400	11	10.135	1.945	17.686		1	Medium	0
DNA	P03023	294	301	RLLGQTSV	872.508	7.2865	0	6	0	0	0	n/a	1	High	0
DNA	P03023	294	301	RLLGQTSV	872.508	7.2464	30	6	0.052	0.228	3.804		1	High	0
DNA	P03023	294	301	RLLGQTSV	872.508	7.2464	300	6	0.498
DNA	P03023	294	301	RLLGQTSV	872.508	7.2134	1000	6	1.463	0.309	5.157		1	High	0
DNA	P03023	294	301	RLLGQTSV	872.508	7.2472	14400	6	5.516	0.899	14.979		1	High	0
DNA	P03023	295	303	LLGQTSVDR	987.535	7.3943	0	7	0	0	0	n/a	1	High	0
DNA	P03023	295	303	LLGQTSVDR	987.535	7.3471	30	7	0.08	0.318	4.547		1	High	0
DNA	P03023	295	303	LLGQTSVDR	987.535	7.3471	300	7	0.753
DNA	P03023	295	303	LLGQTSVDR	987.535	7.2722	1000	7	2.156	0.411	5.869		1	High	0
DNA	P03023	295	303	LLGQTSVDR	987.535	7.2974	14400	7	6.649	0.921	13.156		1	High	0
DNA	P03023	295	304	LLGQTSVDRL	1100.62	8.4991	0	8	0	0	0	n/a	1	Medium	0
DNA	P03023	295	304	LLGQTSVDRL	1100.62	8.5214	30	8	0.084	0.418	5.22		1	Medium	0
DNA	P03023	295	304	LLGQTSVDRL	1100.62	8.5214	300	8	0.79
DNA	P03023	295	304	LLGQTSVDRL	1100.62	8.422	1000	8	2.274	0.341	4.268		1	Medium	0
DNA	P03023	295	304	LLGQTSVDRL	1100.62	8.4048	14400	8	7.485	0.911	11.392		1	Medium	0
DNA	P03023	296	303	LGQTSVDR	874.451	6.8119	0	6	0	0	0	n/a	1	Medium	0
DNA	P03023	296	303	LGQTSVDR	874.451	7.8754	30	6	0.07	5.474	91.237		1	Medium	0
DNA	P03023	296	303	LGQTSVDR	874.451	7.8754	300	6	0.657
DNA	P03023	296	303	LGQTSVDR	874.451	7.8435	1000	6	1.872	5.7	95.004		1	Medium	0
DNA	P03023	296	303	LGQTSVDR	874.451	7.8597	14400	6	5.657	6.007	100.123		1	Medium	0
DNA	P03023	296	304	LGQTSVDRL	987.535	7.3943	0	7	0	0	0	n/a	1	High	0
DNA	P03023	296	304	LGQTSVDRL	987.535	7.3471	30	7	0.074	0.318	4.547		1	High	0
DNA	P03023	296	304	LGQTSVDRL	987.535	7.3471	300	7	0.694
DNA	P03023	296	304	LGQTSVDRL	987.535	7.2722	1000	7	1.99	0.411	5.869		1	High	0
DNA	P03023	296	304	LGQTSVDRL	987.535	7.2974	14400	7	6.493	0.921	13.156		1	High	0
DNA	P03023	296	305	LGQTSVDRLL	1100.62	8.4991	0	8	0	0	0	n/a	1	Medium	0
DNA	P03023	296	305	LGQTSVDRLL	1100.62	8.5214	30	8	0.078	0.418	5.22		1	Medium	0
DNA	P03023	296	305	LGQTSVDRLL	1100.62	8.5214	300	8	0.735
DNA	P03023	296	305	LGQTSVDRLL	1100.62	8.422	1000	8	2.12	0.341	4.268		1	Medium	0
DNA	P03023	296	305	LGQTSVDRLL	1100.62	8.4048	14400	8	7.358	0.911	11.392		1	Medium	0
DNA	P03023	297	304	GQTSVDRL	874.451	6.8119	0	6	0	0	0	n/a	1	Medium	0
DNA	P03023	297	304	GQTSVDRL	874.451	7.8754	30	6	0.058	5.474	91.237		1	Medium	0
DNA	P03023	297	304	GQTSVDRL	874.451	7.8754	300	6	0.549
DNA	P03023	297	304	GQTSVDRL	874.451	7.8435	1000	6	1.583	5.7	95.004		1	Medium	0
DNA	P03023	297	304	GQTSVDRL	874.451	7.8597	14400	6	5.494	6.007	100.123		1	Medium	0
DNA	P03023	297	305	GQTSVDRLL	987.535	7.3943	0	7	0	0	0	n/a	1	High	0
DNA	P03023	297	305	GQTSVDRLL	987.535	7.3471	30	7	0.062	0.318	4.547		1	High	0
DNA	P03023	297	305	GQTSVDRLL	987.535	7.3471	300	7	0.59
DNA	P03023	297	305	GQTSVDRLL	987.535	7.2722	1000	7	1.713	0.411	5.869		1	High	0
DNA	P03023	297	305	GQTSVDRLL	987.535	7.2974	14400	7	6.359	0.921	13.156		1	High	0
DNA	P03023	297	308	GQTSVDRLLQLS	1315.71	7.8575	0	10	0	0	0	n/a	1	Medium	0
DNA	P03023	297	308	GQTSVDRLLQLS	1315.71	7.7162	30	10	0.083	1.936	19.361		1	Medium	0
DNA	P03023	297	308	GQTSVDRLLQLS	1315.71	7.7162	300	10	0.787
DNA	P03023	297	308	GQTSVDRLLQLS	1315.71	7.726	1000	10	2.315	4.105	41.051		1	Medium	0
DNA	P03023	297	308	GQTSVDRLLQLS	1315.71	7.8262	14400	10	9.164	6.296	62.956		1	Medium	0
DNA	P03023	299	310	TSVDRLLQLSQG	1315.71	7.8575	0	10	0	0	0	n/a	1	Medium	0
DNA	P03023	299	310	TSVDRLLQLSQG	1315.71	7.8502	30	10	0.083	1.901	19.01		1	High	0
DNA	P03023	299	310	TSVDRLLQLSQG	1315.71	7.8502	300	10	0.792
DNA	P03023	299	310	TSVDRLLQLSQG	1315.71	7.8854	1000	10	2.338	3.726	37.265		1	Medium	0
DNA	P03023	299	310	TSVDRLLQLSQG	1315.71	7.734	14400	10	9.208	5.317	53.173		1	Medium	0
DNA	P03023	304	317	LLQLSQGQAVKGNQ	1482.82	7.5259	0	12	0	0	0	n/a	1	High	0
DNA	P03023	304	317	LLQLSQGQAVKGNQ	1482.82	7.3891	30	12	0.124	6.94	57.835		1	Medium	0
DNA	P03023	304	317	LLQLSQGQAVKGNQ	1482.82	7.3891	300	12	1.17
DNA	P03023	304	317	LLQLSQGQAVKGNQ	1482.82	7.4235	1000	12	3.389	9.184	76.532		1	Medium	0
DNA	P03023	304	317	LLQLSQGQAVKGNQ	1482.82	7.1718	14400	12	11.521	9.978	83.15		1	Medium	0
DNA	P03023	304	318	LLQLSQGQAVKGNQL	1595.9	8.6668	0	13	0	0	0	n/a	1	High	0
DNA	P03023	304	318	LLQLSQGQAVKGNQL	1595.9	8.723	30	13	0.128	6.756	51.97		1	Medium	0
DNA	P03023	304	318	LLQLSQGQAVKGNQL	1595.9	8.723	300	13	1.209
DNA	P03023	304	318	LLQLSQGQAVKGNQL	1595.9	8.7159	1000	13	3.514	8.982	69.093		1	Medium	0
DNA	P03023	304	318	LLQLSQGQAVKGNQL	1595.9	8.7154	14400	13	12.373	9.786	75.276		1	Medium	0
DNA	P03023	305	315	LQLSQGQAVKG	1127.63	6.3799	0	9	0	0	0	n/a	1	Medium	0
DNA	P03023	305	315	LQLSQGQAVKG	1127.63	6.382	30	9	0.082	4.906	54.515		1	Medium	0
DNA	P03023	305	315	LQLSQGQAVKG	1127.63	6.382	300	9	0.785
DNA	P03023	305	315	LQLSQGQAVKG	1127.63	0	1000	9	2.318
DNA	P03023	305	315	LQLSQGQAVKG	1127.63	6.3753	14400	9	8.56	5.973	66.369		1	Medium	0
DNA	P03023	305	316	LQLSQGQAVKGN	1241.67	7.5288	0	10	0	0	0	n/a	1	Medium	0
DNA	P03023	305	316	LQLSQGQAVKGN	1241.67	7.5484	30	10	0.105	5.057	50.574		1	Medium	0
DNA	P03023	305	316	LQLSQGQAVKGN	1241.67	7.5484	300	10	0.988
DNA	P03023	305	316	LQLSQGQAVKGN	1241.67	7.4823	1000	10	2.848	5.686	56.862		1	Medium	0
DNA	P03023	305	316	LQLSQGQAVKGN	1241.67	7.457	14400	10	9.56	6.018	60.178		1	Medium	0
DNA	P03023	305	318	LQLSQGQAVKGNQL	1482.82	7.5259	0	12	0	0	0	n/a	1	High	0
DNA	P03023	305	318	LQLSQGQAVKGNQL	1482.82	7.3891	30	12	0.121	6.94	57.835		1	Medium	0
DNA	P03023	305	318	LQLSQGQAVKGNQL	1482.82	7.3891	300	12	1.143
DNA	P03023	305	318	LQLSQGQAVKGNQL	1482.82	7.4235	1000	12	3.309	9.184	76.532		1	Medium	0
DNA	P03023	305	318	LQLSQGQAVKGNQL	1482.82	7.1718	14400	12	11.411	9.978	83.15		1	Medium	0
DNA	P03023	305	319	LQLSQGQAVKGNQLL	1595.9	8.6668	0	13	0	0	0	n/a	1	High	0
DNA	P03023	305	319	LQLSQGQAVKGNQLL	1595.9	8.723	30	13	0.125	6.756	51.97		1	Medium	0
DNA	P03023	305	319	LQLSQGQAVKGNQLL	1595.9	8.723	300	13	1.184
DNA	P03023	305	319	LQLSQGQAVKGNQLL	1595.9	8.7159	1000	13	3.439	8.982	69.093		1	Medium	0
DNA	P03023	305	319	LQLSQGQAVKGNQLL	1595.9	8.7154	14400	13	12.275	9.786	75.276		1	Medium	0
DNA	P03023	306	319	QLSQGQAVKGNQLL	1482.82	7.5259	0	12	0	0	0	n/a	1	High	0
DNA	P03023	306	319	QLSQGQAVKGNQLL	1482.82	7.3891	30	12	0.121	6.94	57.835		1	Medium	0
DNA	P03023	306	319	QLSQGQAVKGNQLL	1482.82	7.3891	300	12	1.145
DNA	P03023	306	319	QLSQGQAVKGNQLL	1482.82	7.4235	1000	12	3.314	9.184	76.532		1	Medium	0
DNA	P03023	306	319	QLSQGQAVKGNQLL	1482.82	7.1718	14400	12	11.423	9.978	83.15		1	Medium	0
DNA	P03023	307	318	LSQGQAVKGNQL	1241.67	7.5288	0	10	0	0	0	n/a	1	Medium	0
DNA	P03023	307	318	LSQGQAVKGNQL	1241.67	7.5484	30	10	0.108	5.057	50.574		1	Medium	0
DNA	P03023	307	318	LSQGQAVKGNQL	1241.67	7.5484	300	10	1.012
DNA	P03023	307	318	LSQGQAVKGNQL	1241.67	7.4823	1000	10	2.911	5.686	56.862		1	Medium	0
DNA	P03023	307	318	LSQGQAVKGNQL	1241.67	7.457	14400	10	9.568	6.018	60.178		1	Medium	0
DNA	P03023	307	322	LSQGQAVKGNQLLPVS	1637.91	9.7435	0	13	0	0	0	n/a	1	Medium	0
DNA	P03023	307	322	LSQGQAVKGNQLLPVS	1637.91	9.7634	30	13	0.123	5.396	41.508		1	Medium	0
DNA	P03023	307	322	LSQGQAVKGNQLLPVS	1637.91	9.7634	300	13	1.162
DNA	P03023	307	322	LSQGQAVKGNQLLPVS	1637.91	9.7643	1000	13	3.375	7.514	57.801		1	Medium	0
DNA	P03023	307	322	LSQGQAVKGNQLLPVS	1637.91	9.7058	14400	13	12.116	8.966	68.971		1	Medium	0
DNA	P03023	308	319	SQGQAVKGNQLL	1241.67	7.5288	0	10	0	0	0	n/a	1	Medium	0
DNA	P03023	308	319	SQGQAVKGNQLL	1241.67	7.5484	30	10	0.102	5.057	50.574		1	Medium	0
DNA	P03023	308	319	SQGQAVKGNQLL	1241.67	7.5484	300	10	0.959
DNA	P03023	308	319	SQGQAVKGNQLL	1241.67	7.4823	1000	10	2.76	5.686	56.862		1	Medium	0
DNA	P03023	308	319	SQGQAVKGNQLL	1241.67	7.457	14400	10	9.441	6.018	60.178		1	Medium	0
DNA	P03023	308	322	SQGQAVKGNQLLPVS	1524.83	7.7526	0	12	0	0	0	n/a	1	Medium	0
DNA	P03023	308	322	SQGQAVKGNQLLPVS	1524.83	7.6408	30	12	0.113	5.121	42.676		1	Medium	0
DNA	P03023	308	322	SQGQAVKGNQLLPVS	1524.83	7.6408	300	12	1.068
DNA	P03023	308	322	SQGQAVKGNQLLPVS	1524.83	7.5914	1000	12	3.094	6.298	52.484		1	Medium	0
DNA	P03023	308	322	SQGQAVKGNQLLPVS	1524.83	7.6164	14400	12	11.125	7.557	62.978		1	Medium	0
DNA	P03023	308	323	SQGQAVKGNQLLPVSL	1637.91	9.7435	0	13	0	0	0	n/a	1	Medium	0
DNA	P03023	308	323	SQGQAVKGNQLLPVSL	1637.91	9.7634	30	13	0.117	5.396	41.508		1	Medium	0
DNA	P03023	308	323	SQGQAVKGNQLLPVSL	1637.91	9.7634	300	13	1.104
DNA	P03023	308	323	SQGQAVKGNQLLPVSL	1637.91	9.7643	1000	13	3.21	7.514	57.801		1	Medium	0
DNA	P03023	308	323	SQGQAVKGNQLLPVSL	1637.91	9.7058	14400	13	11.956	8.966	68.971		1	Medium	0
DNA	P03023	310	323	GQAVKGNQLLPVSL	1422.82	9.7533	0	11	0	0	0	n/a	1	Medium	0
DNA	P03023	310	323	GQAVKGNQLLPVSL	1422.82	9.688	30	11	0.091	5.119	46.536		1	Medium	0
DNA	P03023	310	323	GQAVKGNQLLPVSL	1422.82	9.688	300	11	0.858
DNA	P03023	310	323	GQAVKGNQLLPVSL	1422.82	9.714	1000	11	2.504	6.203	56.388		1	Medium	0
DNA	P03023	310	323	GQAVKGNQLLPVSL	1422.82	9.6974	14400	11	9.963	7.682	69.833		1	Medium	0
DNA	P03023	326	335	RKTTLAPNTQ	1128.63	6.7699	0	7	0	0	0	n/a	1	Medium	0
DNA	P03023	326	335	RKTTLAPNTQ	1128.63	6.4408	30	7	0.054	3.787	54.093		1	Medium	0
DNA	P03023	326	335	RKTTLAPNTQ	1128.63	6.4408	300	7	0.513
DNA	P03023	326	335	RKTTLAPNTQ	1128.63	6.6683	1000	7	1.542	2.537	36.246		1	Medium	0
DNA	P03023	326	335	RKTTLAPNTQ	1128.63	6.3837	14400	7	6.547	4.978	71.111		1	Medium	0
DNA	P03023	327	337	KTTLAPNTQTA	1144.61	6.8244	0	8	0	0	0	n/a	1	Medium	0
DNA	P03023	327	337	KTTLAPNTQTA	1144.61	6.827	30	8	0.066	0.912	11.403		1	Medium	0
DNA	P03023	327	337	KTTLAPNTQTA	1144.61	6.827	300	8	0.628
DNA	P03023	327	337	KTTLAPNTQTA	1144.61	6.8276	1000	8	1.879	1.886	23.57		1	Medium	0
DNA	P03023	327	337	KTTLAPNTQTA	1144.61	6.8279	14400	8	7.57	3.234	40.421		1	Medium	0
DNA	P03023	341	350	ALADSLMQLA	1031.53	8.0335	0	8	0	0	0	n/a	1	Medium	0
DNA	P03023	341	350	ALADSLMQLA	1031.53	7.8922	30	8	0.105	0.404	5.049		1	High	0
DNA	P03023	341	350	ALADSLMQLA	1031.53	7.8922	300	8	0.961
DNA	P03023	341	350	ALADSLMQLA	1031.53	7.8854	1000	8	2.603	0.478	5.973		1	High	0
DNA	P03023	341	350	ALADSLMQLA	1031.53	7.8849	14400	8	7.573	0.535	6.688		1	High	0
DNA	P03023	353	360	VSRLESGQ	874.451	6.8119	0	6	0	0	0	n/a	1	Medium	0
DNA	P03023	353	360	VSRLESGQ	874.451	6.9025	30	6	0.064	0.293	4.883		1	Medium	0
DNA	P03023	353	360	VSRLESGQ	874.451	6.9025	300	6	0.604
DNA	P03023	353	360	VSRLESGQ	874.451	0	1000	6	1.737
DNA	P03023	353	360	VSRLESGQ	874.451	0	14400	6	5.778
IPTGDNA	P03023	7	12	YDVAEY	758.312	7.9889	0	4	0	0	0	n/a	1	Medium	0
IPTGDNA	P03023	7	12	YDVAEY	758.312	7.9545	30	4	0.035	1.635	40.867		1	Medium	0
IPTGDNA	P03023	7	12	YDVAEY	758.312	7.9034	300	4	0.333	2.711	67.778		1	Medium	0
IPTGDNA	P03023	7	12	YDVAEY	758.312	7.9177	1000	4	0.999	2.821	70.517		1	Medium	0
IPTGDNA	P03023	7	12	YDVAEY	758.312	7.9432	14400	4	3.883	2.837	70.929		1	Medium	0
IPTGDNA	P03023	11	22	EYAGVSYQTVSR	1358.65	7.3302	0	10	0	0	0	n/a	1	High	0
IPTGDNA	P03023	11	22	EYAGVSYQTVSR	1358.65	7.224	30	10	0.08	5.541	55.414		1	Medium	0
IPTGDNA	P03023	11	22	EYAGVSYQTVSR	1358.65	7.3077	300	10	0.767	7.373	73.726		1	Medium	0
IPTGDNA	P03023	11	22	EYAGVSYQTVSR	1358.65	7.2215	1000	10	2.307	7.433	74.326		1	Medium	0
IPTGDNA	P03023	11	22	EYAGVSYQTVSR	1358.65	7.2466	14400	10	9.41	7.489	74.888		1	High	0
IPTGDNA	P03023	13	22	AGVSYQTVSR	1066.54	6.2732	0	8	0	0	0	n/a	1	Medium	0
IPTGDNA	P03023	13	22	AGVSYQTVSR	1066.54	0	30	8	0.055
IPTGDNA	P03023	13	22	AGVSYQTVSR	1066.54	0	300	8	0.528
IPTGDNA	P03023	13	22	AGVSYQTVSR	1066.54	0	1000	8	1.618
IPTGDNA	P03023	13	22	AGVSYQTVSR	1066.54	0	14400	8	7.415
IPTGDNA	P03023	15	22	VSYQTVSR	938.482	5.9568	0	6	0	0	0	n/a	1	Medium	0
IPTGDNA	P03023	15	22	VSYQTVSR	938.482	5.8981	30	6	0.039	3.715	61.925		1	Medium	0
IPTGDNA	P03023	15	22	VSYQTVSR	938.482	5.8971	300	6	0.382	4.6	76.661		1	Medium	0
IPTGDNA	P03023	15	22	VSYQTVSR	938.482	5.8886	1000	6	1.17	4.602	76.697		1	Medium	0
IPTGDNA	P03023	15	22	VSYQTVSR	938.482	5.9372	14400	6	5.475	4.605	76.749		1	Medium	0
IPTGDNA	P03023	16	23	SYQTVSRV	938.482	5.9205	0	6	0	0	0	n/a	1	Medium	0
IPTGDNA	P03023	16	23	SYQTVSRV	938.482	5.8981	30	6	0.036	3.702	61.702		1	Medium	0
IPTGDNA	P03023	16	23	SYQTVSRV	938.482	5.8971	300	6	0.346	4.587	76.442		1	Medium	0
IPTGDNA	P03023	16	23	SYQTVSRV	938.482	5.8886	1000	6	1.064	4.59	76.504		1	Medium	0
IPTGDNA	P03023	16	23	SYQTVSRV	938.482	5.9791	14400	6	5.243	4.594	76.559		1	Medium	0
IPTGDNA	P03023	35	53	REKVEAAMAELNYIPNRVA	2173.13	11.4086	0	16	0	0	0	n/a	1	Medium	0
IPTGDNA	P03023	35	53	REKVEAAMAELNYIPNRVA	2173.13	11.4379	30	16	0.148	0.869	5.434		1	Medium	0
IPTGDNA	P03023	35	53	REKVEAAMAELNYIPNRVA	2173.13	11.3775	300	16	1.4	0.612	3.825		1	Medium	0
IPTGDNA	P03023	35	53	REKVEAAMAELNYIPNRVA	2173.13	11.3161	1000	16	4.089	0.399	2.496		1	Medium	0
IPTGDNA	P03023	35	53	REKVEAAMAELNYIPNRVA	2173.13	11.3745	14400	16	14.725	0.492	3.073		1	Medium	0
IPTGDNA	P03023	36	43	EKVEAAMA	847.411	6.4957	0	6	0	0	0	n/a	1	Medium	0
IPTGDNA	P03023	36	43	EKVEAAMA	847.411	6.4857	30	6	0.069	0.218	3.629		1	Medium	0
IPTGDNA	P03023	36	43	EKVEAAMA	847.411	6.4432	300	6	0.642	0.509	8.482		1	Medium	0
IPTGDNA	P03023	36	43	EKVEAAMA	847.411	6.4505	1000	6	1.814	0.162	2.697		1	Medium	0
IPTGDNA	P03023	36	43	EKVEAAMA	847.411	6.4573	14400	6	5.627	0.201	3.342		1	Medium	0
IPTGDNA	P03023	36	45	EKVEAAMAEL	1089.54	8.4758	0	8	0	0	0	n/a	1	Medium	0
IPTGDNA	P03023	36	45	EKVEAAMAEL	1089.54	8.5167	30	8	0.084	1.041	13.01		1	Medium	0
IPTGDNA	P03023	36	45	EKVEAAMAEL	1089.54	8.491	300	8	0.785	1.229	15.365		1	Medium	0
IPTGDNA	P03023	36	45	EKVEAAMAEL	1089.54	8.5554	1000	8	2.248	1.31	16.37		1	Medium	0
IPTGDNA	P03023	36	45	EKVEAAMAEL	1089.54	8.5889	14400	8	7.517	1.618	20.22		1	Medium	0
IPTGDNA	P03023	43	55	AELNYIPNRVAQQ	1514.78	7.8337	0	10	0	0	0	n/a	1	Medium	0
IPTGDNA	P03023	43	55	AELNYIPNRVAQQ	1514.78	7.8707	30	10	0.078	4.036	40.36		1	Medium	0
IPTGDNA	P03023	43	55	AELNYIPNRVAQQ	1514.78	7.8364	300	10	0.749	4.426	44.26		1	Medium	0
IPTGDNA	P03023	43	55	AELNYIPNRVAQQ	1514.78	7.8339	1000	10	2.251	5.005	50.045		1	Medium	0
IPTGDNA	P03023	43	55	AELNYIPNRVAQQ	1514.78	0	14400	10	9.094
IPTGDNA	P03023	46	51	NYIPNR	775.398	6.0801	0	3	0	0	0	n/a	1	Medium	0
IPTGDNA	P03023	46	51	NYIPNR	775.398	6.0492	30	3	0.022	1.291	43.028		1	Medium	0
IPTGDNA	P03023	46	51	NYIPNR	775.398	6.0236	300	3	0.209	1.655	55.181		1	Medium	0
IPTGDNA	P03023	46	51	NYIPNR	775.398	6.0143	1000	3	0.625	1.67	55.653		1	Medium	0
IPTGDNA	P03023	46	51	NYIPNR	775.398	6.0293	14400	3	2.524	1.696	56.544		1	Medium	0
IPTGDNA	P03023	46	53	NYIPNRVA	945.503	6.8269	0	5	0	0	0	n/a	1	Medium	0
IPTGDNA	P03023	46	53	NYIPNRVA	945.503	6.8967	30	5	0.036	2.173	43.464		1	Medium	0
IPTGDNA	P03023	46	53	NYIPNRVA	945.503	6.8963	300	5	0.344	2.488	49.768		1	Medium	0
IPTGDNA	P03023	46	53	NYIPNRVA	945.503	6.8946	1000	5	1.028	2.503	50.063		1	Medium	0
IPTGDNA	P03023	46	53	NYIPNRVA	945.503	6.7261	14400	5	4.24	2.697	53.93		1	Medium	0
IPTGDNA	P03023	46	54	NYIPNRVAQ	1073.56	6.539	0	6	0	0	0	n/a	1	Medium	0
IPTGDNA	P03023	46	54	NYIPNRVAQ	1073.56	6.4857	30	6	0.046	3.197	53.28		1	Medium	0
IPTGDNA	P03023	46	54	NYIPNRVAQ	1073.56	6.5439	300	6	0.438	3.763	62.714		1	Medium	0
IPTGDNA	P03023	46	54	NYIPNRVAQ	1073.56	6.4588	1000	6	1.308	3.796	63.272		1	High	0
IPTGDNA	P03023	46	54	NYIPNRVAQ	1073.56	6.4826	14400	6	5.232	3.76	62.667		1	Medium	0
IPTGDNA	P03023	46	55	NYIPNRVAQQ	1201.62	6.5836	0	7	0	0	0	n/a	1	Medium	0
IPTGDNA	P03023	46	55	NYIPNRVAQQ	1201.62	6.5108	30	7	0.055	3.66	52.292		1	Medium	0
IPTGDNA	P03023	46	55	NYIPNRVAQQ	1201.62	6.544	300	7	0.525	4.113	58.751		1	Medium	0
IPTGDNA	P03023	46	55	NYIPNRVAQQ	1201.62	6.4588	1000	7	1.572	4.133	59.048		1	Medium	0
IPTGDNA	P03023	46	55	NYIPNRVAQQ	1201.62	6.5918	14400	7	6.219	3.912	55.879		1	Medium	0
IPTGDNA	P03023	46	56	NYIPNRVAQQL	1314.7	8.547	0	8	0	0	0	n/a	1	Medium	0
IPTGDNA	P03023	46	56	NYIPNRVAQQL	1314.7	8.3069	30	8	0.059	3.692	46.151		1	Medium	0
IPTGDNA	P03023	46	56	NYIPNRVAQQL	1314.7	8.3232	300	8	0.564	4.63	57.872		1	Medium	0
IPTGDNA	P03023	46	56	NYIPNRVAQQL	1314.7	8.2198	1000	8	1.697	4.832	60.406		1	Medium	0
IPTGDNA	P03023	46	56	NYIPNRVAQQL	1314.7	8.0103	14400	8	7.072	5.557	69.463		1	Medium	0
IPTGDNA	P03023	46	62	NYIPNRVAQQLAGKQSL	1899.03	10.162	0	14	0	0	0	n/a	1	Medium	0
IPTGDNA	P03023	46	62	NYIPNRVAQQLAGKQSL	1899.03	10.7999	30	14	0.128	6.971	49.796		1	Medium	0
IPTGDNA	P03023	46	62	NYIPNRVAQQLAGKQSL	1899.03	9.8582	300	14	1.215	9.654	68.955		1	Medium	0
IPTGDNA	P03023	46	62	NYIPNRVAQQLAGKQSL	1899.03	10.1666	1000	14	3.573	9.089	64.919		1	Medium	0
IPTGDNA	P03023	46	62	NYIPNRVAQQLAGKQSL	1899.03	10.174	14400	14	12.878	9.542	68.156		1	Medium	0
IPTGDNA	P03023	52	62	VAQQLAGKQSL	1141.65	6.5922	0	9	0	0	0	n/a	1	Medium	0
IPTGDNA	P03023	52	62	VAQQLAGKQSL	1141.65	6.5862	30	9	0.092	4.326	48.064		1	Medium	0
IPTGDNA	P03023	52	62	VAQQLAGKQSL	1141.65	6.5691	300	9	0.872	4.909	54.541		1	Medium	0
IPTGDNA	P03023	52	62	VAQQLAGKQSL	1141.65	0	1000	9	2.545
IPTGDNA	P03023	52	62	VAQQLAGKQSL	1141.65	6.5413	14400	9	8.638	5.218	57.983		1	Medium	0
IPTGDNA	P03023	52	63	VAQQLAGKQSLL	1254.73	8.0883	0	10	0	0	0	n/a	1	Medium	0
IPTGDNA	P03023	52	63	VAQQLAGKQSLL	1254.73	8.03	30	10	0.096	5.173	51.734		1	Medium	0
IPTGDNA	P03023	52	63	VAQQLAGKQSLL	1254.73	8.0463	300	10	0.912	7.537	75.372		1	Medium	0
IPTGDNA	P03023	52	63	VAQQLAGKQSLL	1254.73	8.0352	1000	10	2.675	7.365	73.646		1	Medium	0
IPTGDNA	P03023	52	63	VAQQLAGKQSLL	1254.73	8.0941	14400	10	9.502	6.886	68.857		1	Medium	0
IPTGDNA	P03023	53	65	AQQLAGKQSLLIG	1325.77	9.1258	0	11	0	0	0	n/a	1	Medium	0
IPTGDNA	P03023	53	65	AQQLAGKQSLLIG	1325.77	9.1462	30	11	0.093	1.535	13.957		1	Medium	0
IPTGDNA	P03023	53	65	AQQLAGKQSLLIG	1325.77	9.2291	300	11	0.883	2.65	24.088		1	Medium	0
IPTGDNA	P03023	53	65	AQQLAGKQSLLIG	1325.77	9.2602	1000	11	2.602	3.512	31.931		1	Medium	0
IPTGDNA	P03023	53	65	AQQLAGKQSLLIG	1325.77	9.1511	14400	11	10.024	5.156	46.87		1	Medium	0
IPTGDNA	P03023	54	65	QQLAGKQSLLIG	1254.73	8.0883	0	10	0	0	0	n/a	1	Medium	0
IPTGDNA	P03023	54	65	QQLAGKQSLLIG	1254.73	8.03	30	10	0.084	5.173	51.734		1	Medium	0
IPTGDNA	P03023	54	65	QQLAGKQSLLIG	1254.73	8.0463	300	10	0.796	7.537	75.372		1	Medium	0
IPTGDNA	P03023	54	65	QQLAGKQSLLIG	1254.73	8.0352	1000	10	2.338	7.365	73.646		1	Medium	0
IPTGDNA	P03023	54	65	QQLAGKQSLLIG	1254.73	8.0941	14400	10	9.037	6.886	68.857		1	Medium	0
IPTGDNA	P03023	55	63	QLAGKQSLL	956.566	7.9009	0	7	0	0	0	n/a	1	Medium	0
IPTGDNA	P03023	55	63	QLAGKQSLL	956.566	7.8623	30	7	0.073	3.397	48.534		1	High	0
IPTGDNA	P03023	55	63	QLAGKQSLL	956.566	7.8028	300	7	0.692	3.992	57.034		1	Medium	0
IPTGDNA	P03023	55	63	QLAGKQSLL	956.566	7.8338	1000	7	2.006	4.029	57.551		1	Medium	0
IPTGDNA	P03023	55	63	QLAGKQSLL	956.566	7.8593	14400	7	6.671	3.996	57.088		1	Medium	0
IPTGDNA	P03023	56	63	LAGKQSLL	828.507	7.7077	0	6	0	0	0	n/a	1	Medium	0
IPTGDNA	P03023	56	63	LAGKQSLL	828.507	7.753	30	6	0.058	2.75	45.837		1	Medium	0
IPTGDNA	P03023	56	63	LAGKQSLL	828.507	7.6853	300	6	0.548	3.217	53.623		1	Medium	0
IPTGDNA	P03023	56	63	LAGKQSLL	828.507	7.6577	1000	6	1.602	3.337	55.622		1	Medium	0
IPTGDNA	P03023	56	63	LAGKQSLL	828.507	7.6832	14400	6	5.671	3.376	56.26		1	Medium	0
IPTGDNA	P03023	57	64	AGKQSLLI	828.507	7.7077	0	6	0	0	0	n/a	1	Medium	0
IPTGDNA	P03023	57	64	AGKQSLLI	828.507	7.753	30	6	0.046	2.75	45.837		1	Medium	0
IPTGDNA	P03023	57	64	AGKQSLLI	828.507	7.6853	300	6	0.437	3.217	53.623		1	Medium	0
IPTGDNA	P03023	57	64	AGKQSLLI	828.507	7.6577	1000	6	1.295	3.337	55.622		1	Medium	0
IPTGDNA	P03023	57	64	AGKQSLLI	828.507	7.6832	14400	6	5.296	3.376	56.26		1	Medium	0
IPTGDNA	P03023	58	69	GKQSLLIGVATS	1172.68	7.9988	0	10	0	0	0	n/a	1	Medium	0
IPTGDNA	P03023	58	69	GKQSLLIGVATS	1172.68	7.9629	30	10	0.076	0.332	3.319		1	High	0
IPTGDNA	P03023	58	69	GKQSLLIGVATS	1172.68	7.9119	300	10	0.722	0.429	4.29		1	Medium	0
IPTGDNA	P03023	58	69	GKQSLLIGVATS	1172.68	7.9261	1000	10	2.155	0.474	4.736		1	High	0
IPTGDNA	P03023	58	69	GKQSLLIGVATS	1172.68	7.9515	14400	10	9.073	0.865	8.65		1	High	0
IPTGDNA	P03023	61	69	SLLIGVATS	859.501	8.9454	0	7	0	0	0	n/a	1	Medium	0
IPTGDNA	P03023	61	69	SLLIGVATS	859.501	8.995	30	7	0.048	2.086	29.794		1	Medium	0
IPTGDNA	P03023	61	69	SLLIGVATS	859.501	8.9189	300	7	0.465	2.421	34.585		1	Medium	0
IPTGDNA	P03023	61	69	SLLIGVATS	859.501	8.9077	1000	7	1.4	2.455	35.075		1	Medium	0
IPTGDNA	P03023	61	69	SLLIGVATS	859.501	8.9328	14400	7	6.264	2.681	38.299		1	Medium	0
IPTGDNA	P03023	63	70	LIGVATSS	746.417	7.9093	0	6	0	0	0	n/a	1	High	0
IPTGDNA	P03023	63	70	LIGVATSS	746.417	7.8789	30	6	0.06	1.737	28.949		1	High	0
IPTGDNA	P03023	63	70	LIGVATSS	746.417	7.8279	300	6	0.567	1.988	33.14		1	High	0
IPTGDNA	P03023	63	70	LIGVATSS	746.417	7.8422	1000	6	1.651	1.988	33.131		1	High	0
IPTGDNA	P03023	63	70	LIGVATSS	746.417	7.8929	14400	6	5.775	2.199	36.658		1	High	0
IPTGDNA	P03023	63	71	LIGVATSSL	859.501	8.9454	0	7	0	0	0	n/a	1	Medium	0
IPTGDNA	P03023	63	71	LIGVATSSL	859.501	8.995	30	7	0.064	2.086	29.794		1	Medium	0
IPTGDNA	P03023	63	71	LIGVATSSL	859.501	8.9189	300	7	0.603	2.421	34.585		1	Medium	0
IPTGDNA	P03023	63	71	LIGVATSSL	859.501	8.9077	1000	7	1.768	2.455	35.075		1	Medium	0
IPTGDNA	P03023	63	71	LIGVATSSL	859.501	8.9328	14400	7	6.607	2.681	38.299		1	Medium	0
IPTGDNA	P03023	64	71	IGVATSSL	746.417	7.9093	0	6	0	0	0	n/a	1	High	0
IPTGDNA	P03023	64	71	IGVATSSL	746.417	7.8789	30	6	0.059	1.737	28.949		1	High	0
IPTGDNA	P03023	64	71	IGVATSSL	746.417	7.8279	300	6	0.558	1.988	33.14		1	High	0
IPTGDNA	P03023	64	71	IGVATSSL	746.417	7.8422	1000	6	1.626	1.988	33.131		1	High	0
IPTGDNA	P03023	64	71	IGVATSSL	746.417	7.8929	14400	6	5.717	2.199	36.658		1	High	0
IPTGDNA	P03023	64	74	IGVATSSLALH	1067.6	7.8225	0	9	0	0	0	n/a	1	Medium	0
IPTGDNA	P03023	64	74	IGVATSSLALH	1067.6	7.7532	30	9	0.095	2.714	30.16		1	Medium	0
IPTGDNA	P03023	64	74	IGVATSSLALH	1067.6	7.7944	300	9	0.894	3.145	34.943		1	Medium	0
IPTGDNA	P03023	64	74	IGVATSSLALH	1067.6	7.8255	1000	9	2.591	3.05	33.888		1	Medium	0
IPTGDNA	P03023	64	74	IGVATSSLALH	1067.6	7.8174	14400	9	8.653	3.521	39.122		1	Medium	0
IPTGDNA	P03023	71	81	LALHAPSQIVA	1118.64	8.1696	0	8	0	0	0	n/a	1	Medium	0
IPTGDNA	P03023	71	81	LALHAPSQIVA	1118.64	8.139	30	8	0.081	1.265	15.819		1	Medium	0
IPTGDNA	P03023	71	81	LALHAPSQIVA	1118.64	8.0799	300	8	0.751	2.159	26.989		1	Medium	0
IPTGDNA	P03023	71	81	LALHAPSQIVA	1118.64	8.203	1000	8	2.118	2.396	29.955		1	Medium	0
IPTGDNA	P03023	71	81	LALHAPSQIVA	1118.64	8.2367	14400	8	6.999	3.48	43.502		1	Medium	0
IPTGDNA	P03023	72	80	ALHAPSQIV	934.524	7.6237	0	6	0	0	0	n/a	1	Medium	0
IPTGDNA	P03023	72	80	ALHAPSQIV	934.524	7.6103	30	6	0.063	0.989	16.476		1	Medium	0
IPTGDNA	P03023	72	80	ALHAPSQIV	934.524	7.5846	300	6	0.586	1.633	27.219		1	Medium	0
IPTGDNA	P03023	72	80	ALHAPSQIV	934.524	7.5989	1000	6	1.625	1.882	31.365		1	Medium	0
IPTGDNA	P03023	72	80	ALHAPSQIV	934.524	7.5489	14400	6	5.065	2.945	49.082		1	Medium	0
IPTGDNA	P03023	72	81	ALHAPSQIVA	1005.56	7.3806	0	7	0	0	0	n/a	1	High	0
IPTGDNA	P03023	72	81	ALHAPSQIVA	1005.56	7.3667	30	7	0.075	0.982	14.034		1	High	0
IPTGDNA	P03023	72	81	ALHAPSQIVA	1005.56	7.2825	300	7	0.695	1.633	23.33		1	High	0
IPTGDNA	P03023	72	81	ALHAPSQIVA	1005.56	7.1042	1000	7	1.943	1.948	27.829		1	High	0
IPTGDNA	P03023	72	81	ALHAPSQIVA	1005.56	7.3139	14400	7	6.061	2.885	41.207		1	High	0
IPTGDNA	P03023	72	82	ALHAPSQIVAA	1076.6	7.3358	0	8	0	0	0	n/a	1	High	0
IPTGDNA	P03023	72	82	ALHAPSQIVAA	1076.6	7.3415	30	8	0.096	0.974	12.177		1	High	0
IPTGDNA	P03023	72	82	ALHAPSQIVAA	1076.6	7.2909	300	8	0.888	1.626	20.329		1	High	0
IPTGDNA	P03023	72	82	ALHAPSQIVAA	1076.6	7.297	1000	8	2.454	1.979	24.732		1	High	0
IPTGDNA	P03023	72	82	ALHAPSQIVAA	1076.6	7.3139	14400	8	7.061	2.962	37.024		1	High	0
IPTGDNA	P03023	73	81	LHAPSQIVA	934.524	7.6237	0	6	0	0	0	n/a	1	Medium	0
IPTGDNA	P03023	73	81	LHAPSQIVA	934.524	7.6103	30	6	0.06	0.989	16.476		1	Medium	0
IPTGDNA	P03023	73	81	LHAPSQIVA	934.524	7.5846	300	6	0.558	1.633	27.219		1	Medium	0
IPTGDNA	P03023	73	81	LHAPSQIVA	934.524	7.5989	1000	6	1.556	1.882	31.365		1	Medium	0
IPTGDNA	P03023	73	81	LHAPSQIVA	934.524	7.5489	14400	6	5.062	2.945	49.082		1	Medium	0
IPTGDNA	P03023	73	82	LHAPSQIVAA	1005.56	7.3806	0	7	0	0	0	n/a	1	High	0
IPTGDNA	P03023	73	82	LHAPSQIVAA	1005.56	7.3667	30	7	0.081	0.982	14.034		1	High	0
IPTGDNA	P03023	73	82	LHAPSQIVAA	1005.56	7.2825	300	7	0.751	1.633	23.33		1	High	0
IPTGDNA	P03023	73	82	LHAPSQIVAA	1005.56	7.1042	1000	7	2.067	1.948	27.829		1	High	0
IPTGDNA	P03023	73	82	LHAPSQIVAA	1005.56	7.3139	14400	7	6.062	2.885	41.207		1	High	0
IPTGDNA	P03023	73	83	LHAPSQIVAAI	1118.64	8.1696	0	8	0	0	0	n/a	1	Medium	0
IPTGDNA	P03023	73	83	LHAPSQIVAAI	1118.64	8.139	30	8	0.084	1.265	15.819		1	Medium	0
IPTGDNA	P03023	73	83	LHAPSQIVAAI	1118.64	8.0799	300	8	0.779	2.159	26.989		1	Medium	0
IPTGDNA	P03023	73	83	LHAPSQIVAAI	1118.64	8.203	1000	8	2.158	2.396	29.955		1	Medium	0
IPTGDNA	P03023	73	83	LHAPSQIVAAI	1118.64	8.2367	14400	8	6.807	3.48	43.502		1	Medium	0
IPTGDNA	P03023	74	83	HAPSQIVAAI	1005.56	7.3806	0	7	0	0	0	n/a	1	High	0
IPTGDNA	P03023	74	83	HAPSQIVAAI	1005.56	7.3667	30	7	0.057	0.982	14.034		1	High	0
IPTGDNA	P03023	74	83	HAPSQIVAAI	1005.56	7.2825	300	7	0.54	1.633	23.33		1	High	0
IPTGDNA	P03023	74	83	HAPSQIVAAI	1005.56	7.1042	1000	7	1.559	1.948	27.829		1	High	0
IPTGDNA	P03023	74	83	HAPSQIVAAI	1005.56	7.3139	14400	7	5.807	2.885	41.207		1	High	0
IPTGDNA	P03023	74	87	HAPSQIVAAIKSRA	1447.83	10.1872	0	11	0	0	0	n/a	1	Medium	0
IPTGDNA	P03023	74	87	HAPSQIVAAIKSRA	1447.83	10.12	30	11	0.097	1.538	13.98		1	Medium	0
IPTGDNA	P03023	74	87	HAPSQIVAAIKSRA	1447.83	10.1184	300	11	0.917	2.999	27.264		1	Medium	0
IPTGDNA	P03023	74	87	HAPSQIVAAIKSRA	1447.83	10.1413	1000	11	2.662	3.447	31.341		1	Medium	0
IPTGDNA	P03023	74	87	HAPSQIVAAIKSRA	1447.83	10.1236	14400	11	9.559	5.856	53.237		1	Medium	0
IPTGDNA	P03023	75	84	APSQIVAAIK	996.597	7.4308	0	8	0	0	0	n/a	1	Medium	0
IPTGDNA	P03023	75	84	APSQIVAAIK	996.597	0	30	8	0.06
IPTGDNA	P03023	75	84	APSQIVAAIK	996.597	0	300	8	0.57
IPTGDNA	P03023	75	84	APSQIVAAIK	996.597	0	1000	8	1.655
IPTGDNA	P03023	75	84	APSQIVAAIK	996.597	0	14400	8	6.572
IPTGDNA	P03023	76	89	PSQIVAAIKSRADQ	1482.82	7.4224	0	12	0	0	0	n/a	1	High	0
IPTGDNA	P03023	76	89	PSQIVAAIKSRADQ	1482.82	7.3247	30	12	0.127	6.708	55.896		1	Medium	0
IPTGDNA	P03023	76	89	PSQIVAAIKSRADQ	1482.82	7.2657	300	12	1.188	9.197	76.638		1	Medium	0
IPTGDNA	P03023	76	89	PSQIVAAIKSRADQ	1482.82	7.4144	1000	12	3.367	9.293	77.44		1	Medium	0
IPTGDNA	P03023	76	89	PSQIVAAIKSRADQ	1482.82	7.2048	14400	12	10.575	9.868	82.232		1	Medium	0
IPTGDNA	P03023	76	90	PSQIVAAIKSRADQL	1595.9	8.6729	0	13	0	0	0	n/a	1	High	0
IPTGDNA	P03023	76	90	PSQIVAAIKSRADQL	1595.9	8.693	30	13	0.131	6.479	49.836		1	Medium	0
IPTGDNA	P03023	76	90	PSQIVAAIKSRADQL	1595.9	8.7008	300	13	1.227	8.82	67.848		1	Medium	0
IPTGDNA	P03023	76	90	PSQIVAAIKSRADQL	1595.9	8.7148	1000	13	3.491	9.349	71.914		1	Medium	0
IPTGDNA	P03023	76	90	PSQIVAAIKSRADQL	1595.9	8.6896	14400	13	11.428	9.028	69.443		1	Medium	0
IPTGDNA	P03023	78	85	QIVAAIKS	828.507	7.7077	0	6	0	0	0	n/a	1	Medium	0
IPTGDNA	P03023	78	85	QIVAAIKS	828.507	7.753	30	6	0.053	2.75	45.837		1	Medium	0
IPTGDNA	P03023	78	85	QIVAAIKS	828.507	7.6853	300	6	0.497	3.217	53.623		1	Medium	0
IPTGDNA	P03023	78	85	QIVAAIKS	828.507	7.6577	1000	6	1.415	3.337	55.622		1	Medium	0
IPTGDNA	P03023	78	85	QIVAAIKS	828.507	7.6832	14400	6	4.951	3.376	56.26		1	Medium	0
IPTGDNA	P03023	79	93	IVAAIKSRADQLGAS	1498.85	7.7329	0	13	0	0	0	n/a	1	Medium	0
IPTGDNA	P03023	79	93	IVAAIKSRADQLGAS	1498.85	7.4506	30	13	0.176	1.489	11.454		1	Medium	0
IPTGDNA	P03023	79	93	IVAAIKSRADQLGAS	1498.85	7.5678	300	13	1.622	9.432	72.554		1	Medium	0
IPTGDNA	P03023	79	93	IVAAIKSRADQLGAS	1498.85	7.5486	1000	13	4.449	5.27	40.541		1	Medium	0
IPTGDNA	P03023	79	93	IVAAIKSRADQLGAS	1498.85	7.6076	14400	13	12.336	11.51	88.541		1	Medium	0
IPTGDNA	P03023	81	91	AAIKSRADQLG	1128.63	6.8856	0	9	0	0	0	n/a	1	Medium	0
IPTGDNA	P03023	81	91	AAIKSRADQLG	1128.63	7.3247	30	9	0.095	7.894	87.708		1	Medium	0
IPTGDNA	P03023	81	91	AAIKSRADQLG	1128.63	6.8963	300	9	0.893	4.585	50.943		1	Medium	0
IPTGDNA	P03023	81	91	AAIKSRADQLG	1128.63	7.079	1000	9	2.555	5.958	66.195		1	Medium	0
IPTGDNA	P03023	81	91	AAIKSRADQLG	1128.63	6.4489	14400	9	8.342	4.601	51.124		1	Medium	0
IPTGDNA	P03023	81	93	AAIKSRADQLGAS	1286.69	6.5795	0	11	0	0	0	n/a	1	Medium	0
IPTGDNA	P03023	81	93	AAIKSRADQLGAS	1286.69	6.5192	30	11	0.144	1.811	16.46		1	Medium	0
IPTGDNA	P03023	81	93	AAIKSRADQLGAS	1286.69	6.2166	300	11	1.32	2.432	22.108		1	Medium	0
IPTGDNA	P03023	81	93	AAIKSRADQLGAS	1286.69	6.3329	1000	11	3.62	3.186	28.961		1	Medium	0
IPTGDNA	P03023	81	93	AAIKSRADQLGAS	1286.69	6.8857	14400	11	10.341	1.574	14.312		1	Medium	0
IPTGDNA	P03023	82	92	AIKSRADQLGA	1128.63	6.8941	0	9	0	0	0	n/a	1	Medium	0
IPTGDNA	P03023	82	92	AIKSRADQLGA	1128.63	0	30	9	0.127
IPTGDNA	P03023	82	92	AIKSRADQLGA	1128.63	7.0307	300	9	1.16	1.856	20.623		1	Medium	0
IPTGDNA	P03023	82	92	AIKSRADQLGA	1128.63	7.037	1000	9	3.153	2.372	26.36		1	Medium	0
IPTGDNA	P03023	82	92	AIKSRADQLGA	1128.63	0	14400	9	8.597
IPTGDNA	P03023	82	93	AIKSRADQLGAS	1215.66	6.7151	0	10	0	0	0	n/a	1	Medium	0
IPTGDNA	P03023	82	93	AIKSRADQLGAS	1215.66	6.6785	30	10	0.141	1.202	12.019		1	High	0
IPTGDNA	P03023	82	93	AIKSRADQLGAS	1215.66	6.6447	300	10	1.292	2.196	21.957		1	High	0
IPTGDNA	P03023	82	93	AIKSRADQLGAS	1215.66	6.6432	1000	10	3.53	2.823	28.234		1	High	0
IPTGDNA	P03023	82	93	AIKSRADQLGAS	1215.66	6.0966	14400	10	9.596	4.845	48.451		1	Medium	0
IPTGDNA	P03023	82	94	AIKSRADQLGASV	1314.73	7.5398	0	11	0	0	0	n/a	1	Medium	0
IPTGDNA	P03023	82	94	AIKSRADQLGASV	1314.73	8.7348	30	11	0.143	4.106	37.33		1	Medium	0
IPTGDNA	P03023	82	94	AIKSRADQLGASV	1314.73	7.5426	300	11	1.318	3.824	34.765		1	Medium	0
IPTGDNA	P03023	82	94	AIKSRADQLGASV	1314.73	7.406	1000	11	3.614	4.179	37.993		1	Medium	0
IPTGDNA	P03023	82	94	AIKSRADQLGASV	1314.73	7.5405	14400	11	10.313	6.11	55.546		1	Medium	0
IPTGDNA	P03023	82	95	AIKSRADQLGASVV	1413.79	8.203	0	12	0	0	0	n/a	1	High	0
IPTGDNA	P03023	82	95	AIKSRADQLGASVV	1413.79	8.2062	30	12	0.145	1.955	16.288		1	Medium	0
IPTGDNA	P03023	82	95	AIKSRADQLGASVV	1413.79	7.8784	300	12	1.339	3.227	26.895		1	High	0
IPTGDNA	P03023	82	95	AIKSRADQLGASVV	1413.79	8.203	1000	12	3.682	3.801	31.671		1	Medium	0
IPTGDNA	P03023	82	95	AIKSRADQLGASVV	1413.79	8.2955	14400	12	10.954	5.992	49.931		1	Medium	0
IPTGDNA	P03023	83	93	IKSRADQLGAS	1144.62	6.5752	0	9	0	0	0	n/a	1	Medium	0
IPTGDNA	P03023	83	93	IKSRADQLGAS	1144.62	6.5778	30	9	0.138	1.175	13.059		1	Medium	0
IPTGDNA	P03023	83	93	IKSRADQLGAS	1144.62	6.3341	300	9	1.263	2.138	23.758		1	Medium	0
IPTGDNA	P03023	83	93	IKSRADQLGAS	1144.62	6.5761	1000	9	3.434	2.641	29.344		1	Medium	0
IPTGDNA	P03023	83	93	IKSRADQLGAS	1144.62	6.5664	14400	9	8.83	4.029	44.765		1	Medium	0
IPTGDNA	P03023	84	93	KSRADQLGAS	1031.54	7.9806	0	8	0	0	0	n/a	1	Medium	0
IPTGDNA	P03023	84	93	KSRADQLGAS	1031.54	7.921	30	8	0.124	0.432	5.398		1	High	0
IPTGDNA	P03023	84	93	KSRADQLGAS	1031.54	7.8615	300	8	1.137	0.522	6.524		1	High	0
IPTGDNA	P03023	84	93	KSRADQLGAS	1031.54	7.8758	1000	8	3.075	0.445	5.565		1	High	0
IPTGDNA	P03023	84	93	KSRADQLGAS	1031.54	7.9012	14400	8	7.832	0.589	7.36		1	High	0
IPTGDNA	P03023	84	98	KSRADQLGASVVVSM	1546.81	14.5987	0	13	0	0	0	n/a	1	Medium	0
IPTGDNA	P03023	84	98	KSRADQLGASVVVSM	1546.81	14.1397	30	13	0.148	0.358	2.756		1	Medium	0
IPTGDNA	P03023	84	98	KSRADQLGASVVVSM	1546.81	14.9848	300	13	1.367	0.818	6.294		1	Medium	0
IPTGDNA	P03023	84	98	KSRADQLGASVVVSM	1546.81	14.6555	1000	13	3.784	0.568	4.368		1	Medium	0
IPTGDNA	P03023	84	98	KSRADQLGASVVVSM	1546.81	14.5298	14400	13	11.795	0.904	6.957		1	Medium	0
IPTGDNA	P03023	96	103	VSMVERSG	863.417	10.5901	0	6	0	0	0	n/a	1	Medium	0
IPTGDNA	P03023	96	103	VSMVERSG	863.417	10.5565	30	6	0.055	1.196	19.937		1	Medium	0
IPTGDNA	P03023	96	103	VSMVERSG	863.417	10.5546	300	6	0.521	1.43	23.835		1	Medium	0
IPTGDNA	P03023	96	103	VSMVERSG	863.417	10.5274	1000	6	1.537	1.466	24.427		1	Medium	0
IPTGDNA	P03023	96	103	VSMVERSG	863.417	10.5767	14400	6	5.629	1.575	26.247		1	Medium	0
IPTGDNA	P03023	97	104	SMVERSGV	863.417	10.5859	0	6	0	0	0	n/a	1	Medium	0
IPTGDNA	P03023	97	104	SMVERSGV	863.417	10.5565	30	6	0.053	1.191	19.848		1	Medium	0
IPTGDNA	P03023	97	104	SMVERSGV	863.417	10.5546	300	6	0.507	1.425	23.746		1	Medium	0
IPTGDNA	P03023	97	104	SMVERSGV	863.417	10.5274	1000	6	1.497	1.46	24.338		1	Medium	0
IPTGDNA	P03023	97	104	SMVERSGV	863.417	10.5767	14400	6	5.606	1.569	26.158		1	Medium	0
IPTGDNA	P03023	98	108	MVERSGVEACK	1207.57	6.5416	0	9	0	0	0	n/a	1	Medium	0
IPTGDNA	P03023	98	108	MVERSGVEACK	1207.57	0	30	9	0.105
IPTGDNA	P03023	98	108	MVERSGVEACK	1207.57	0	300	9	0.99
IPTGDNA	P03023	98	108	MVERSGVEACK	1207.57	0	1000	9	2.849
IPTGDNA	P03023	98	108	MVERSGVEACK	1207.57	0	14400	9	8.846
IPTGDNA	P03023	98	109	MVERSGVEACKA	1278.61	6.483	0	10	0	0	0	n/a	1	Medium	0
IPTGDNA	P03023	98	109	MVERSGVEACKA	1278.61	6.4857	30	10	0.119	9.424	94.241		1	Medium	0
IPTGDNA	P03023	98	109	MVERSGVEACKA	1278.61	7.358	300	10	1.118	9.612	96.123		1	Medium	0
IPTGDNA	P03023	98	109	MVERSGVEACKA	1278.61	7.364	1000	10	3.213	9.707	97.066		1	Medium	0
IPTGDNA	P03023	98	109	MVERSGVEACKA	1278.61	6.9193	14400	10	9.844	1.612	16.118		1	Medium	0
IPTGDNA	P03023	98	115	MVERSGVEACKAAVHNLL	1925.98	12.7858	0	16	0	0	0	n/a	1	Medium	0
IPTGDNA	P03023	98	115	MVERSGVEACKAAVHNLL	1925.98	12.957	30	16	0.236	0.511	3.193		1	Medium	0
IPTGDNA	P03023	98	115	MVERSGVEACKAAVHNLL	1925.98	12.7869	300	16	2.09	0.797	4.981		1	Medium	0
IPTGDNA	P03023	98	115	MVERSGVEACKAAVHNLL	1925.98	13.2705	1000	16	5.459	2.001	12.505		1	Medium	0
IPTGDNA	P03023	98	115	MVERSGVEACKAAVHNLL	1925.98	11.3912	14400	16	15.486	1.611	10.066		1	Medium	0
IPTGDNA	P03023	99	114	VERSGVEACKAAVHNL	1681.86	6.3123	0	14	0	0	0	n/a	1	Medium	0
IPTGDNA	P03023	99	114	VERSGVEACKAAVHNL	1681.86	5.7132	30	14	0.225	0.241	1.723		1	Medium	0
IPTGDNA	P03023	99	114	VERSGVEACKAAVHNL	1681.86	5.7206	300	14	1.987	1.054	7.525		1	Medium	0
IPTGDNA	P03023	99	114	VERSGVEACKAAVHNL	1681.86	5.746	1000	14	5.139	0.512	3.656		1	High	0
IPTGDNA	P03023	99	114	VERSGVEACKAAVHNL	1681.86	6.3987	14400	14	13.669	0.749	5.348		1	Medium	0
IPTGDNA	P03023	107	116	CKAAVHNLLA	1038.56	8.5219	0	8	0	0	0	n/a	1	Medium	0
IPTGDNA	P03023	107	116	CKAAVHNLLA	1038.56	8.7516	30	8	0.146	0.922	11.525		1	Medium	0
IPTGDNA	P03023	107	116	CKAAVHNLLA	1038.56	8.1972	300	8	1.243	1.882	23.521		1	High	0
IPTGDNA	P03023	107	116	CKAAVHNLLA	1038.56	8.1779	1000	8	3.014	2.317	28.966		1	High	0
IPTGDNA	P03023	107	116	CKAAVHNLLA	1038.56	8.589	14400	8	7.64	3.983	49.787		1	Medium	0
IPTGDNA	P03023	109	114	AAVHNL	623.339	5.6243	0	4	0	0	0	n/a	1	Medium	0
IPTGDNA	P03023	109	114	AAVHNL	623.339	6.1079	30	4	0.092	0.286	7.159		1	Medium	0
IPTGDNA	P03023	109	114	AAVHNL	623.339	6.0992	300	4	0.738	0.562	14.055		1	Medium	0
IPTGDNA	P03023	109	114	AAVHNL	623.339	6.0645	1000	4	1.605	0.849	21.218		1	Medium	0
IPTGDNA	P03023	109	114	AAVHNL	623.339	6.088	14400	4	3.777	1.849	46.228		1	Medium	0
IPTGDNA	P03023	109	115	AAVHNLL	736.423	8.2408	0	5	0	0	0	n/a	1	Medium	0
IPTGDNA	P03023	109	115	AAVHNLL	736.423	8.1475	30	5	0.096	0.454	9.074		1	High	0
IPTGDNA	P03023	109	115	AAVHNLL	736.423	8.2727	300	5	0.779	0.692	13.849		1	High	0
IPTGDNA	P03023	109	115	AAVHNLL	736.423	8.2701	1000	5	1.734	1.01	20.205		1	High	0
IPTGDNA	P03023	109	115	AAVHNLL	736.423	8.1026	14400	5	4.642	2.219	44.381		1	Medium	0
IPTGDNA	P03023	109	121	AAVHNLLAQRVSG	1334.74	8.266	0	11	0	0	0	n/a	1	Medium	0
IPTGDNA	P03023	109	121	AAVHNLLAQRVSG	1334.74	7.9292	30	11	0.152	1.457	13.246		1	Medium	0
IPTGDNA	P03023	109	121	AAVHNLLAQRVSG	1334.74	7.8952	300	11	1.309	3.374	30.677		1	Medium	0
IPTGDNA	P03023	109	121	AAVHNLLAQRVSG	1334.74	7.9261	1000	11	3.302	4.365	39.686		1	Medium	0
IPTGDNA	P03023	109	121	AAVHNLLAQRVSG	1334.74	7.7083	14400	11	10.315	6.314	57.396		1	Medium	0
IPTGDNA	P03023	109	122	AAVHNLLAQRVSGL	1447.83	10.1453	0	12	0	0	0	n/a	1	Medium	0
IPTGDNA	P03023	109	122	AAVHNLLAQRVSGL	1447.83	10.12	30	12	0.161	1.528	12.734		1	Medium	0
IPTGDNA	P03023	109	122	AAVHNLLAQRVSGL	1447.83	10.1184	300	12	1.398	3.008	25.069		1	Medium	0
IPTGDNA	P03023	109	122	AAVHNLLAQRVSGL	1447.83	10.1749	1000	12	3.57	3.45	28.753		1	Medium	0
IPTGDNA	P03023	109	122	AAVHNLLAQRVSGL	1447.83	10.1236	14400	12	11.304	5.852	48.769		1	Medium	0
IPTGDNA	P03023	110	116	AVHNLLA	736.423	8.2408	0	5	0	0	0	n/a	1	Medium	0
IPTGDNA	P03023	110	116	AVHNLLA	736.423	8.1475	30	5	0.107	0.454	9.074		1	High	0
IPTGDNA	P03023	110	116	AVHNLLA	736.423	8.2727	300	5	0.884	0.692	13.849		1	High	0
IPTGDNA	P03023	110	116	AVHNLLA	736.423	8.2701	1000	5	2.014	1.01	20.205		1	High	0
IPTGDNA	P03023	110	116	AVHNLLA	736.423	8.1026	14400	5	4.79	2.219	44.381		1	Medium	0
IPTGDNA	P03023	114	121	LLAQRVSG	842.497	6.9653	0	6	0	0	0	n/a	1	High	0
IPTGDNA	P03023	114	121	LLAQRVSG	842.497	6.9219	30	6	0.056	0.981	16.343		1	High	0
IPTGDNA	P03023	114	121	LLAQRVSG	842.497	6.8544	300	6	0.53	1.756	29.274		1	High	0
IPTGDNA	P03023	114	121	LLAQRVSG	842.497	6.8695	1000	6	1.568	2.152	35.859		1	High	0
IPTGDNA	P03023	114	121	LLAQRVSG	842.497	6.978	14400	6	5.674	2.987	49.785		1	Medium	0
IPTGDNA	P03023	114	122	LLAQRVSGL	955.582	8.2366	0	7	0	0	0	n/a	1	Medium	0
IPTGDNA	P03023	114	122	LLAQRVSGL	955.582	8.223	30	7	0.065	1.432	20.451		1	Medium	0
IPTGDNA	P03023	114	122	LLAQRVSGL	955.582	8.2057	300	7	0.62	2.321	33.162		1	Medium	0
IPTGDNA	P03023	114	122	LLAQRVSGL	955.582	8.0519	1000	7	1.836	3.237	46.244		1	Medium	0
IPTGDNA	P03023	114	122	LLAQRVSGL	955.582	8.1864	14400	7	6.663	3.798	54.258		1	Medium	0
IPTGDNA	P03023	115	121	LAQRVSG	729.413	6.4957	0	5	0	0	0	n/a	1	Medium	0
IPTGDNA	P03023	115	121	LAQRVSG	729.413	6.4689	30	5	0.04	0.651	13.03		1	High	0
IPTGDNA	P03023	115	121	LAQRVSG	729.413	6.4517	300	5	0.386	1.069	21.381		1	High	0
IPTGDNA	P03023	115	121	LAQRVSG	729.413	6.442	1000	5	1.164	1.337	26.738		1	High	0
IPTGDNA	P03023	115	121	LAQRVSG	729.413	6.407	14400	5	4.674	2.05	41.009		1	Medium	0
IPTGDNA	P03023	115	122	LAQRVSGL	842.497	6.9653	0	6	0	0	0	n/a	1	High	0
IPTGDNA	P03023	115	122	LAQRVSGL	842.497	6.9219	30	6	0.05	0.981	16.343		1	High	0
IPTGDNA	P03023	115	122	LAQRVSGL	842.497	6.8544	300	6	0.476	1.756	29.274		1	High	0
IPTGDNA	P03023	115	122	LAQRVSGL	842.497	6.8695	1000	6	1.432	2.152	35.859		1	High	0
IPTGDNA	P03023	115	122	LAQRVSGL	842.497	6.978	14400	6	5.663	2.987	49.785		1	Medium	0
IPTGDNA	P03023	115	123	LAQRVSGLI	955.582	8.2366	0	7	0	0	0	n/a	1	Medium	0
IPTGDNA	P03023	115	123	LAQRVSGLI	955.582	8.223	30	7	0.052	1.432	20.451		1	Medium	0
IPTGDNA	P03023	115	123	LAQRVSGLI	955.582	8.2057	300	7	0.496	2.321	33.162		1	Medium	0
IPTGDNA	P03023	115	123	LAQRVSGLI	955.582	8.0519	1000	7	1.498	3.237	46.244		1	Medium	0
IPTGDNA	P03023	115	123	LAQRVSGLI	955.582	8.1864	14400	7	6.287	3.798	54.258		1	Medium	0
IPTGDNA	P03023	116	122	AQRVSGL	729.413	6.504	0	5	0	0	0	n/a	1	Medium	0
IPTGDNA	P03023	116	122	AQRVSGL	729.413	6.4689	30	5	0.04	0.651	13.03		1	High	0
IPTGDNA	P03023	116	122	AQRVSGL	729.413	6.4517	300	5	0.382	1.069	21.381		1	High	0
IPTGDNA	P03023	116	122	AQRVSGL	729.413	6.442	1000	5	1.152	1.337	26.738		1	High	0
IPTGDNA	P03023	116	122	AQRVSGL	729.413	6.407	14400	5	4.672	2.05	41.009		1	Medium	0
IPTGDNA	P03023	116	123	AQRVSGLI	842.497	6.9653	0	6	0	0	0	n/a	1	High	0
IPTGDNA	P03023	116	123	AQRVSGLI	842.497	6.9219	30	6	0.042	0.981	16.343		1	High	0
IPTGDNA	P03023	116	123	AQRVSGLI	842.497	6.8544	300	6	0.402	1.756	29.274		1	High	0
IPTGDNA	P03023	116	123	AQRVSGLI	842.497	6.8695	1000	6	1.217	2.152	35.859		1	High	0
IPTGDNA	P03023	116	123	AQRVSGLI	842.497	6.978	14400	6	5.295	2.987	49.785		1	Medium	0
IPTGDNA	P03023	116	124	AQRVSGLII	955.582	8.2366	0	7	0	0	0	n/a	1	Medium	0
IPTGDNA	P03023	116	124	AQRVSGLII	955.582	8.223	30	7	0.043	1.432	20.451		1	Medium	0
IPTGDNA	P03023	116	124	AQRVSGLII	955.582	8.2057	300	7	0.411	2.321	33.162		1	Medium	0
IPTGDNA	P03023	116	124	AQRVSGLII	955.582	8.0519	1000	7	1.248	3.237	46.244		1	Medium	0
IPTGDNA	P03023	116	124	AQRVSGLII	955.582	8.1864	14400	7	5.655	3.798	54.258		1	Medium	0
IPTGDNA	P03023	121	135	GLIINYPLDDQDAIA	1629.83	10.7874	0	12	0	0	0	n/a	1	Medium	0
IPTGDNA	P03023	121	135	GLIINYPLDDQDAIA	1629.83	10.7662	30	12	0.179	1.854	15.452		1	Medium	0
IPTGDNA	P03023	121	135	GLIINYPLDDQDAIA	1629.83	10.7729	300	12	1.553	3.081	25.674		1	Medium	0
IPTGDNA	P03023	121	135	GLIINYPLDDQDAIA	1629.83	10.7539	1000	12	3.851	3.641	30.343		1	Medium	0
IPTGDNA	P03023	121	135	GLIINYPLDDQDAIA	1629.83	10.7699	14400	12	10.461	5.059	42.161		1	Medium	0
IPTGDNA	P03023	122	131	LIINYPLDDQ	1202.62	9.8643	0	7	0	0	0	n/a	1	High	0
IPTGDNA	P03023	122	131	LIINYPLDDQ	1202.62	9.8345	30	7	0.115	1.18	16.863		1	High	0
IPTGDNA	P03023	122	131	LIINYPLDDQ	1202.62	9.8247	300	7	0.969	1.45	20.721		1	High	0
IPTGDNA	P03023	122	131	LIINYPLDDQ	1202.62	9.8392	1000	7	2.312	1.467	20.963		1	High	0
IPTGDNA	P03023	122	131	LIINYPLDDQ	1202.62	9.8471	14400	7	6.135	1.743	24.899		1	High	0
IPTGDNA	P03023	122	133	LIINYPLDDQDA	1388.68	9.9957	0	9	0	0	0	n/a	1	Medium	0
IPTGDNA	P03023	122	133	LIINYPLDDQDA	1388.68	10.0192	30	9	0.168	1.481	16.451		1	High	0
IPTGDNA	P03023	122	133	LIINYPLDDQDA	1388.68	10.0178	300	9	1.441	1.708	18.978		1	High	0
IPTGDNA	P03023	122	133	LIINYPLDDQDA	1388.68	10.007	1000	9	3.498	1.768	19.642		1	High	0
IPTGDNA	P03023	122	133	LIINYPLDDQDA	1388.68	10.0481	14400	9	8.135	2.108	23.424		1	High	0
IPTGDNA	P03023	122	135	LIINYPLDDQDAIA	1572.8	10.583	0	11	0	0	0	n/a	1	High	0
IPTGDNA	P03023	122	135	LIINYPLDDQDAIA	1572.8	10.5899	30	11	0.177	1.554	14.123		1	High	0
IPTGDNA	P03023	122	135	LIINYPLDDQDAIA	1572.8	10.5884	300	11	1.533	1.889	17.173		1	High	0
IPTGDNA	P03023	122	135	LIINYPLDDQDAIA	1572.8	10.5861	1000	11	3.786	2.137	19.431		1	High	0
IPTGDNA	P03023	122	135	LIINYPLDDQDAIA	1572.8	10.602	14400	11	9.837	3.236	29.417		1	High	0
IPTGDNA	P03023	123	131	IINYPLDDQ	1089.53	8.4758	0	6	0	0	0	n/a	1	Medium	0
IPTGDNA	P03023	123	131	IINYPLDDQ	1089.53	8.5167	30	6	0.114	1.044	17.395		1	Medium	0
IPTGDNA	P03023	123	131	IINYPLDDQ	1089.53	8.491	300	6	0.959	1.227	20.444		1	Medium	0
IPTGDNA	P03023	123	131	IINYPLDDQ	1089.53	8.5554	1000	6	2.282	1.299	21.65		1	Medium	0
IPTGDNA	P03023	123	131	IINYPLDDQ	1089.53	8.5219	14400	6	5.775	1.623	27.053		1	Medium	0
IPTGDNA	P03023	123	133	IINYPLDDQDA	1275.6	8.7372	0	8	0	0	0	n/a	1	Medium	0
IPTGDNA	P03023	123	133	IINYPLDDQDA	1275.6	8.777	30	8	0.167	1.523	19.04		1	High	0
IPTGDNA	P03023	123	133	IINYPLDDQDA	1275.6	8.7091	300	8	1.432	1.778	22.224		1	High	0
IPTGDNA	P03023	123	133	IINYPLDDQDA	1275.6	8.7064	1000	8	3.468	1.904	23.798		1	High	0
IPTGDNA	P03023	123	133	IINYPLDDQDA	1275.6	8.7818	14400	8	7.775	2.216	27.704		1	High	0
IPTGDNA	P03023	123	134	IINYPLDDQDAI	1388.68	9.9957	0	9	0	0	0	n/a	1	Medium	0
IPTGDNA	P03023	123	134	IINYPLDDQDAI	1388.68	10.0192	30	9	0.17	1.481	16.451		1	High	0
IPTGDNA	P03023	123	134	IINYPLDDQDAI	1388.68	10.0178	300	9	1.46	1.708	18.978		1	High	0
IPTGDNA	P03023	123	134	IINYPLDDQDAI	1388.68	10.007	1000	9	3.558	1.768	19.642		1	High	0
IPTGDNA	P03023	123	134	IINYPLDDQDAI	1388.68	10.0481	14400	9	8.52	2.108	23.424		1	High	0
IPTGDNA	P03023	123	135	IINYPLDDQDAIA	1459.72	9.5369	0	10	0	0	0	n/a	1	Medium	0
IPTGDNA	P03023	123	135	IINYPLDDQDAIA	1459.72	9.549	30	10	0.176	1.585	15.852		1	High	0
IPTGDNA	P03023	123	135	IINYPLDDQDAIA	1459.72	9.5311	300	10	1.524	1.954	19.536		1	High	0
IPTGDNA	P03023	123	135	IINYPLDDQDAIA	1459.72	9.5204	1000	10	3.755	2.255	22.547		1	High	0
IPTGDNA	P03023	123	135	IINYPLDDQDAIA	1459.72	9.5703	14400	10	9.477	3.332	33.322		1	High	0
IPTGDNA	P03023	124	134	INYPLDDQDAI	1275.6	8.7441	0	8	0	0	0	n/a	1	High	0
IPTGDNA	P03023	124	134	INYPLDDQDAI	1275.6	8.777	30	8	0.163	1.523	19.04		1	High	0
IPTGDNA	P03023	124	134	INYPLDDQDAI	1275.6	8.7091	300	8	1.392	1.778	22.224		1	High	0
IPTGDNA	P03023	124	134	INYPLDDQDAI	1275.6	8.7064	1000	8	3.348	1.904	23.798		1	High	0
IPTGDNA	P03023	124	134	INYPLDDQDAI	1275.6	8.7818	14400	8	7.553	2.216	27.704		1	High	0
IPTGDNA	P03023	124	135	INYPLDDQDAIA	1346.64	8.3541	0	9	0	0	0	n/a	1	Medium	0
IPTGDNA	P03023	124	135	INYPLDDQDAIA	1346.64	8.3489	30	9	0.169	0.69	7.663		1	High	0
IPTGDNA	P03023	124	135	INYPLDDQDAIA	1346.64	8.3064	300	9	1.455	0.84	9.331		1	Medium	0
IPTGDNA	P03023	124	135	INYPLDDQDAIA	1346.64	8.3121	1000	9	3.545	0.865	9.616		1	Medium	0
IPTGDNA	P03023	124	135	INYPLDDQDAIA	1346.64	8.3374	14400	9	8.51	1.461	16.231		1	Medium	0
IPTGDNA	P03023	126	135	YPLDDQDAIA	1119.51	8.3038	0	8	0	0	0	n/a	1	Medium	0
IPTGDNA	P03023	126	135	YPLDDQDAIA	1119.51	8.3068	30	8	0.161	1.533	19.166		1	High	0
IPTGDNA	P03023	126	135	YPLDDQDAIA	1119.51	8.2729	300	8	1.37	1.85	23.13		1	High	0
IPTGDNA	P03023	126	135	YPLDDQDAIA	1119.51	8.2617	1000	8	3.289	2.11	26.378		1	High	0
IPTGDNA	P03023	126	135	YPLDDQDAIA	1119.51	8.2953	14400	8	7.525	3.108	38.844		1	High	0
IPTGDNA	P03023	136	146	VEAACTNVPAL	1086.54	8.7316	0	8	0	0	0	n/a	1	Medium	0
IPTGDNA	P03023	136	146	VEAACTNVPAL	1086.54	8.6761	30	8	0.108	2.208	27.595		1	Medium	0
IPTGDNA	P03023	136	146	VEAACTNVPAL	1086.54	8.6839	300	8	1.009	2.848	35.606		1	Medium	0
IPTGDNA	P03023	136	146	VEAACTNVPAL	1086.54	8.6811	1000	8	2.821	3.153	39.412		1	Medium	0
IPTGDNA	P03023	136	146	VEAACTNVPAL	1086.54	8.7063	14400	8	7.768	3.708	46.346		1	Medium	0
IPTGDNA	P03023	136	147	VEAACTNVPALF	1233.61	10.8419	0	9	0	0	0	n/a	1	Medium	0
IPTGDNA	P03023	136	147	VEAACTNVPALF	1233.61	10.783	30	9	0.114	2.146	23.84		1	Medium	0
IPTGDNA	P03023	136	147	VEAACTNVPALF	1233.61	10.8065	300	9	1.06	3.026	33.623		1	Medium	0
IPTGDNA	P03023	136	147	VEAACTNVPALF	1233.61	10.7874	1000	9	2.982	3.267	36.296		1	Medium	0
IPTGDNA	P03023	136	147	VEAACTNVPALF	1233.61	10.8204	14400	9	8.688	3.966	44.07		1	Medium	0
IPTGDNA	P03023	136	148	VEAACTNVPALFL	1346.69	11.9551	0	10	0	0	0	n/a	1	Medium	0
IPTGDNA	P03023	136	148	VEAACTNVPALFL	1346.69	11.9581	30	10	0.116	1.742	17.423		1	Medium	0
IPTGDNA	P03023	136	148	VEAACTNVPALFL	1346.69	0	300	10	1.087
IPTGDNA	P03023	136	148	VEAACTNVPALFL	1346.69	0	1000	10	3.071
IPTGDNA	P03023	136	148	VEAACTNVPALFL	1346.69	0	14400	10	9.428
IPTGDNA	P03023	136	150	VEAACTNVPALFLDV	1560.79	11.6693	0	12	0	0	0	n/a	1	Medium	0
IPTGDNA	P03023	136	150	VEAACTNVPALFLDV	1560.79	11.6895	30	12	0.134	2.21	18.414		1	Medium	0
IPTGDNA	P03023	136	150	VEAACTNVPALFLDV	1560.79	11.6882	300	12	1.255	3.002	25.019		1	Medium	0
IPTGDNA	P03023	136	150	VEAACTNVPALFLDV	1560.79	11.685	1000	12	3.568	3.36	27.997		1	Medium	0
IPTGDNA	P03023	136	150	VEAACTNVPALFLDV	1560.79	11.6931	14400	12	11.342	4.458	37.154		1	Medium	0
IPTGDNA	P03023	139	146	ACTNVPAL	787.39	8.2325	0	5	0	0	0	n/a	1	Medium	0
IPTGDNA	P03023	139	146	ACTNVPAL	787.39	8.2817	30	5	0.051	1.779	35.588		1	Medium	0
IPTGDNA	P03023	139	146	ACTNVPAL	787.39	8.2729	300	5	0.482	2.177	43.549		1	Medium	0
IPTGDNA	P03023	139	146	ACTNVPAL	787.39	8.2869	1000	5	1.399	2.189	43.781		1	Medium	0
IPTGDNA	P03023	139	146	ACTNVPAL	787.39	8.3121	14400	5	4.769	2.225	44.49		1	Medium	0
IPTGDNA	P03023	139	147	ACTNVPALF	934.458	10.6279	0	6	0	0	0	n/a	1	Medium	0
IPTGDNA	P03023	139	147	ACTNVPALF	934.458	10.6152	30	6	0.056	1.791	29.854		1	Medium	0
IPTGDNA	P03023	139	147	ACTNVPALF	934.458	10.6219	300	6	0.533	2.027	33.784		1	Medium	0
IPTGDNA	P03023	139	147	ACTNVPALF	934.458	10.6029	1000	6	1.56	2.014	33.559		1	Medium	0
IPTGDNA	P03023	139	147	ACTNVPALF	934.458	10.6607	14400	6	5.688	2.134	35.571		1	Medium	0
IPTGDNA	P03023	139	148	ACTNVPALFL	1047.54	11.8038	0	7	0	0	0	n/a	1	Medium	0
IPTGDNA	P03023	139	148	ACTNVPALFL	1047.54	11.8155	30	7	0.059	2.817	40.244		1	Medium	0
IPTGDNA	P03023	139	148	ACTNVPALFL	1047.54	11.8139	300	7	0.561	2.73	39.005		1	Medium	0
IPTGDNA	P03023	139	148	ACTNVPALFL	1047.54	11.769	1000	7	1.649	2.49	35.578		1	Medium	0
IPTGDNA	P03023	139	148	ACTNVPALFL	1047.54	11.8022	14400	7	6.429	2.416	34.52		1	Medium	0
IPTGDNA	P03023	139	159	ACTNVPALFLDVSDQTPINSI	2217.1	9.6753	0	17	0	0	0	n/a	1	Medium	0
IPTGDNA	P03023	139	159	ACTNVPALFLDVSDQTPINSI	2217.1	9.4986	30	17	0.174	0.298	1.751		1	High	0
IPTGDNA	P03023	139	159	ACTNVPALFLDVSDQTPINSI	2217.1	9.4892	300	17	1.62	0.387	2.278		1	High	0
IPTGDNA	P03023	139	159	ACTNVPALFLDVSDQTPINSI	2217.1	9.4616	1000	17	4.557	0.148	0.873		1	High	0
IPTGDNA	P03023	139	159	ACTNVPALFLDVSDQTPINSI	2217.1	9.5872	14400	17	15.448	0.261	1.534		1	Medium	0
IPTGDNA	P03023	140	147	CTNVPALF	863.421	10.5733	0	5	0	0	0	n/a	1	Medium	0
IPTGDNA	P03023	140	147	CTNVPALF	863.421	10.5733	30	5	0.045	1.28	25.599		1	Medium	0
IPTGDNA	P03023	140	147	CTNVPALF	863.421	10.5462	300	5	0.43	1.473	29.465		1	High	0
IPTGDNA	P03023	140	147	CTNVPALF	863.421	10.5274	1000	5	1.257	1.569	31.382		1	High	0
IPTGDNA	P03023	140	147	CTNVPALF	863.421	10.5683	14400	5	4.693	1.622	32.447		1	High	0
IPTGDNA	P03023	140	148	CTNVPALFL	976.505	11.7744	0	6	0	0	0	n/a	1	Medium	0
IPTGDNA	P03023	140	148	CTNVPALFL	976.505	0	30	6	0.048
IPTGDNA	P03023	140	148	CTNVPALFL	976.505	10.9661	300	6	0.458	3.581	59.678		1	Medium	0
IPTGDNA	P03023	140	148	CTNVPALFL	976.505	0	1000	6	1.346
IPTGDNA	P03023	140	148	CTNVPALFL	976.505	0	14400	6	5.434
IPTGDNA	P03023	142	147	NVPALF	659.364	10.5733	0	3	0	0	0	n/a	1	Medium	0
IPTGDNA	P03023	142	147	NVPALF	659.364	10.4978	30	3	0.024	0.432	14.404		1	Medium	0
IPTGDNA	P03023	142	147	NVPALF	659.364	10.5379	300	3	0.233	0.356	11.875		1	High	0
IPTGDNA	P03023	142	147	NVPALF	659.364	10.5106	1000	3	0.698	0.456	15.197		1	High	0
IPTGDNA	P03023	142	147	NVPALF	659.364	10.543	14400	3	2.855	0.522	17.412		1	High	0
IPTGDNA	P03023	142	148	NVPALFL	772.448	11.7786	0	4	0	0	0	n/a	1	Medium	0
IPTGDNA	P03023	142	148	NVPALFL	772.448	11.7566	30	4	0.027	0.366	9.152		1	High	0
IPTGDNA	P03023	142	148	NVPALFL	772.448	11.7216	300	4	0.261	0.443	11.075		1	High	0
IPTGDNA	P03023	142	148	NVPALFL	772.448	11.7271	1000	4	0.787	0.496	12.412		1	High	0
IPTGDNA	P03023	142	148	NVPALFL	772.448	11.7771	14400	4	3.596	0.592	14.788		1	High	0
IPTGDNA	P03023	143	148	VPALFL	658.405	11.6272	0	4	0	0	0	n/a	1	Medium	0
IPTGDNA	P03023	143	148	VPALFL	658.405	11.5721	30	4	0.027	0.296	7.388		1	Medium	0
IPTGDNA	P03023	143	148	VPALFL	658.405	11.6798	300	4	0.261	0.375	9.368		1	Medium	0
IPTGDNA	P03023	143	148	VPALFL	658.405	11.6096	1000	4	0.787	0.423	10.569		1	Medium	0
IPTGDNA	P03023	143	148	VPALFL	658.405	11.5508	14400	4	3.596	0.518	12.939		1	Medium	0
IPTGDNA	P03023	143	150	VPALFLDV	872.501	7.3009	0	6	0	0	0	n/a	1	Medium	0
IPTGDNA	P03023	143	150	VPALFLDV	872.501	7.2827	30	6	0.045	0.257	4.287		1	High	0
IPTGDNA	P03023	143	150	VPALFLDV	872.501	7.2154	300	6	0.428	0.241	4.021		1	High	0
IPTGDNA	P03023	143	150	VPALFLDV	872.501	7.2382	1000	6	1.285	0.321	5.356		1	High	0
IPTGDNA	P03023	143	150	VPALFLDV	872.501	7.2719	14400	6	5.509	0.849	14.146		1	High	0
IPTGDNA	P03023	143	151	VPALFLDVS	959.533	6.8184	0	7	0	0	0	n/a	1	Medium	0
IPTGDNA	P03023	143	151	VPALFLDVS	959.533	6.8211	30	7	0.053	0.205	2.928		1	Medium	0
IPTGDNA	P03023	143	151	VPALFLDVS	959.533	6.7537	300	7	0.513	0.451	6.446		1	Medium	0
IPTGDNA	P03023	143	151	VPALFLDVS	959.533	0	1000	7	1.539
IPTGDNA	P03023	143	151	VPALFLDVS	959.533	6.8184	14400	7	6.494	0.76	10.851		1	Medium	0
IPTGDNA	P03023	143	153	VPALFLDVSDQ	1202.62	9.8643	0	9	0	0	0	n/a	1	High	0
IPTGDNA	P03023	143	153	VPALFLDVSDQ	1202.62	9.7925	30	9	0.105	1.185	13.167		1	High	0
IPTGDNA	P03023	143	153	VPALFLDVSDQ	1202.62	9.8247	300	9	0.969	1.451	16.125		1	High	0
IPTGDNA	P03023	143	153	VPALFLDVSDQ	1202.62	9.8224	1000	9	2.68	1.474	16.378		1	High	0
IPTGDNA	P03023	143	153	VPALFLDVSDQ	1202.62	9.8471	14400	9	8.494	1.74	19.336		1	High	0
IPTGDNA	P03023	146	159	LFLDVSDQTPINSI	1560.8	11.6721	0	11	0	0	0	n/a	1	Medium	0
IPTGDNA	P03023	146	159	LFLDVSDQTPINSI	1560.8	11.656	30	11	0.118	2.798	25.438		1	Medium	0
IPTGDNA	P03023	146	159	LFLDVSDQTPINSI	1560.8	11.621	300	11	1.087	3.218	29.256		1	Medium	0
IPTGDNA	P03023	146	159	LFLDVSDQTPINSI	1560.8	11.5929	1000	11	2.997	3.525	32.048		1	Medium	0
IPTGDNA	P03023	146	159	LFLDVSDQTPINSI	1560.8	11.6513	14400	11	9.76	4.506	40.962		1	Medium	0
IPTGDNA	P03023	147	158	FLDVSDQTPINS	1334.64	8.6505	0	9	0	0	0	n/a	1	Medium	0
IPTGDNA	P03023	147	158	FLDVSDQTPINS	1334.64	8.6593	30	9	0.113	2.46	27.331		1	Medium	0
IPTGDNA	P03023	147	158	FLDVSDQTPINS	1334.64	8.6503	300	9	1.038	4.082	45.36		1	Medium	0
IPTGDNA	P03023	147	158	FLDVSDQTPINS	1334.64	8.6308	1000	9	2.84	4.93	54.778		1	Medium	0
IPTGDNA	P03023	147	158	FLDVSDQTPINS	1334.64	8.6476	14400	9	8.382	5.776	64.176		1	Medium	0
IPTGDNA	P03023	147	160	FLDVSDQTPINSII	1560.8	11.6721	0	11	0	0	0	n/a	1	Medium	0
IPTGDNA	P03023	147	160	FLDVSDQTPINSII	1560.8	11.656	30	11	0.116	2.798	25.438		1	Medium	0
IPTGDNA	P03023	147	160	FLDVSDQTPINSII	1560.8	11.621	300	11	1.068	3.218	29.256		1	Medium	0
IPTGDNA	P03023	147	160	FLDVSDQTPINSII	1560.8	11.5929	1000	11	2.938	3.525	32.048		1	Medium	0
IPTGDNA	P03023	147	160	FLDVSDQTPINSII	1560.8	11.6513	14400	11	9.38	4.506	40.962		1	Medium	0
IPTGDNA	P03023	148	157	LDVSDQTPIN	1100.54	7.1205	0	7	0	0	0	n/a	1	High	0
IPTGDNA	P03023	148	157	LDVSDQTPIN	1100.54	7.0813	30	7	0.08	2.015	28.792		1	High	0
IPTGDNA	P03023	148	157	LDVSDQTPIN	1100.54	7.1062	300	7	0.734	2.71	38.71		1	High	0
IPTGDNA	P03023	148	157	LDVSDQTPIN	1100.54	7.1042	1000	7	2.002	2.907	41.526		1	Medium	0
IPTGDNA	P03023	148	157	LDVSDQTPIN	1100.54	7.1377	14400	7	6.385	3.302	47.168		1	Medium	0
IPTGDNA	P03023	148	158	LDVSDQTPINS	1187.57	7.0813	0	8	0	0	0	n/a	1	Medium	0
IPTGDNA	P03023	148	158	LDVSDQTPINS	1187.57	7.1149	30	8	0.101	2.113	26.41		1	High	0
IPTGDNA	P03023	148	158	LDVSDQTPINS	1187.57	7.1062	300	8	0.921	2.93	36.623		1	High	0
IPTGDNA	P03023	148	158	LDVSDQTPINS	1187.57	7.121	1000	8	2.5	3.248	40.596		1	Medium	0
IPTGDNA	P03023	148	158	LDVSDQTPINS	1187.57	7.1041	14400	8	7.385	3.974	49.681		1	Medium	0
IPTGDNA	P03023	148	160	LDVSDQTPINSII	1413.74	10.3802	0	10	0	0	0	n/a	1	Medium	0
IPTGDNA	P03023	148	160	LDVSDQTPINSII	1413.74	10.3634	30	10	0.104	2.46	24.602		1	Medium	0
IPTGDNA	P03023	148	160	LDVSDQTPINSII	1413.74	10.3534	300	10	0.951	3.42	34.202		1	Medium	0
IPTGDNA	P03023	148	160	LDVSDQTPINSII	1413.74	10.3596	1000	10	2.599	4.293	42.93		1	Medium	0
IPTGDNA	P03023	148	160	LDVSDQTPINSII	1413.74	10.3752	14400	10	8.382	4.827	48.274		1	Medium	0
IPTGDNA	P03023	148	161	LDVSDQTPINSIIF	1560.8	11.6721	0	11	0	0	0	n/a	1	Medium	0
IPTGDNA	P03023	148	161	LDVSDQTPINSIIF	1560.8	11.656	30	11	0.106	2.798	25.438		1	Medium	0
IPTGDNA	P03023	148	161	LDVSDQTPINSIIF	1560.8	11.621	300	11	0.976	3.218	29.256		1	Medium	0
IPTGDNA	P03023	148	161	LDVSDQTPINSIIF	1560.8	11.5929	1000	11	2.679	3.525	32.048		1	Medium	0
IPTGDNA	P03023	148	161	LDVSDQTPINSIIF	1560.8	11.6513	14400	11	9.084	4.506	40.962		1	Medium	0
IPTGDNA	P03023	149	159	DVSDQTPINSI	1187.57	7.0813	0	8	0	0	0	n/a	1	Medium	0
IPTGDNA	P03023	149	159	DVSDQTPINSI	1187.57	7.1149	30	8	0.098	2.113	26.41		1	High	0
IPTGDNA	P03023	149	159	DVSDQTPINSI	1187.57	7.1062	300	8	0.892	2.93	36.623		1	High	0
IPTGDNA	P03023	149	159	DVSDQTPINSI	1187.57	7.121	1000	8	2.41	3.248	40.596		1	Medium	0
IPTGDNA	P03023	149	159	DVSDQTPINSI	1187.57	7.1041	14400	8	7.106	3.974	49.681		1	Medium	0
IPTGDNA	P03023	152	161	DQTPINSIIF	1146.59	11.2322	0	7	0	0	0	n/a	1	Medium	0
IPTGDNA	P03023	152	161	DQTPINSIIF	1146.59	11.2365	30	7	0.041	1.256	17.938		1	Medium	0
IPTGDNA	P03023	152	161	DQTPINSIIF	1146.59	11.2179	300	7	0.386	1.624	23.195		1	Medium	0
IPTGDNA	P03023	152	161	DQTPINSIIF	1146.59	11.207	1000	7	1.126	1.861	26.579		1	Medium	0
IPTGDNA	P03023	152	161	DQTPINSIIF	1146.59	11.2485	14400	7	5.183	2.771	39.584		1	High	0
IPTGDNA	P03023	152	169	DQTPINSIIFSHEDGTRL	2042.01	11.2114	0	15	0	0	0	n/a	1	Medium	0
IPTGDNA	P03023	152	169	DQTPINSIIFSHEDGTRL	2042.01	11.2112	30	15	0.211	2.574	17.157		1	Medium	0
IPTGDNA	P03023	152	169	DQTPINSIIFSHEDGTRL	2042.01	11.1087	300	15	1.871	2.209	14.725		1	Medium	0
IPTGDNA	P03023	152	169	DQTPINSIIFSHEDGTRL	2042.01	11.2322	1000	15	4.754	1.999	13.326		1	Medium	0
IPTGDNA	P03023	152	169	DQTPINSIIFSHEDGTRL	2042.01	11.2149	14400	15	12.976	3.635	24.233		1	Medium	0
IPTGDNA	P03023	154	161	TPINSIIF	903.507	11.1524	0	6	0	0	0	n/a	1	Medium	0
IPTGDNA	P03023	154	161	TPINSIIF	903.507	11.0938	30	6	0.035	0.661	11.024		1	Medium	0
IPTGDNA	P03023	154	161	TPINSIIF	903.507	11.092	300	6	0.328	0.928	15.459		1	Medium	0
IPTGDNA	P03023	154	161	TPINSIIF	903.507	11.0728	1000	6	0.945	1.131	18.848		1	Medium	0
IPTGDNA	P03023	154	161	TPINSIIF	903.507	11.1142	14400	6	4.24	1.953	32.557		1	Medium	0
IPTGDNA	P03023	158	169	SIIFSHEDGTRL	1373.69	10.5564	0	10	0	0	0	n/a	1	Medium	0
IPTGDNA	P03023	158	169	SIIFSHEDGTRL	1373.69	10.4724	30	10	0.174	0.548	5.475		1	Medium	0
IPTGDNA	P03023	158	169	SIIFSHEDGTRL	1373.69	10.479	300	10	1.519	0.759	7.589		1	Medium	0
IPTGDNA	P03023	158	169	SIIFSHEDGTRL	1373.69	10.175	1000	10	3.739	0.838	8.376		1	Medium	0
IPTGDNA	P03023	158	169	SIIFSHEDGTRL	1373.69	10.0648	14400	10	8.854	1.384	13.836		1	Medium	0
IPTGDNA	P03023	158	170	SIIFSHEDGTRLG	1430.72	13.0796	0	11	0	0	0	n/a	1	Medium	0
IPTGDNA	P03023	158	170	SIIFSHEDGTRLG	1430.72	0	30	11	0.184
IPTGDNA	P03023	158	170	SIIFSHEDGTRLG	1430.72	0	300	11	1.614
IPTGDNA	P03023	158	170	SIIFSHEDGTRLG	1430.72	0	1000	11	4.023
IPTGDNA	P03023	158	170	SIIFSHEDGTRLG	1430.72	0	14400	11	9.846
IPTGDNA	P03023	158	174	SIIFSHEDGTRLGVEHL	1908.97	14.2965	0	15	0	0	0	n/a	1	Medium	0
IPTGDNA	P03023	158	174	SIIFSHEDGTRLGVEHL	1908.97	14.2908	30	15	0.254	0.108	0.722		1	Medium	0
IPTGDNA	P03023	158	174	SIIFSHEDGTRLGVEHL	1908.97	14.2967	300	15	2.209	0.318	2.118		1	Medium	0
IPTGDNA	P03023	158	174	SIIFSHEDGTRLGVEHL	1908.97	14.2947	1000	15	5.441	0.208	1.386		1	Medium	0
IPTGDNA	P03023	158	174	SIIFSHEDGTRLGVEHL	1908.97	13.1114	14400	15	13.723	0.257	1.712		1	Medium	0
IPTGDNA	P03023	159	169	IIFSHEDGTRL	1286.66	9.9522	0	9	0	0	0	n/a	1	Medium	0
IPTGDNA	P03023	159	169	IIFSHEDGTRL	1286.66	10.036	30	9	0.173	0.959	10.654		1	Medium	0
IPTGDNA	P03023	159	169	IIFSHEDGTRL	1286.66	9.724	300	9	1.51	1.115	12.391		1	Medium	0
IPTGDNA	P03023	159	169	IIFSHEDGTRL	1286.66	9.7553	1000	9	3.709	0.971	10.788		1	Medium	0
IPTGDNA	P03023	159	169	IIFSHEDGTRL	1286.66	9.9391	14400	9	8.494	1.114	12.378		1	Medium	0
IPTGDNA	P03023	159	174	IIFSHEDGTRLGVEHL	1821.94	14.8756	0	14	0	0	0	n/a	1	Medium	0
IPTGDNA	P03023	159	174	IIFSHEDGTRLGVEHL	1821.94	14.8781	30	14	0.253	0.122	0.868		1	High	0
IPTGDNA	P03023	159	174	IIFSHEDGTRLGVEHL	1821.94	14.8673	300	14	2.2	0.544	3.888		1	Medium	0
IPTGDNA	P03023	159	174	IIFSHEDGTRLGVEHL	1821.94	14.8822	1000	14	5.411	0.15	1.072		1	High	0
IPTGDNA	P03023	159	174	IIFSHEDGTRLGVEHL	1821.94	14.874	14400	14	13.363	0.141	1.006		1	Medium	0
IPTGDNA	P03023	162	179	SHEDGTRLGVEHLVALGH	1925.97	12.7858	0	16	0	0	0	n/a	1	Medium	0
IPTGDNA	P03023	162	179	SHEDGTRLGVEHLVALGH	1925.97	12.957	30	16	0.263	0.476	2.976		1	Medium	0
IPTGDNA	P03023	162	179	SHEDGTRLGVEHLVALGH	1925.97	12.7869	300	16	2.311	0.872	5.448		1	Medium	0
IPTGDNA	P03023	162	179	SHEDGTRLGVEHLVALGH	1925.97	13.2705	1000	16	5.823	2.039	12.746		1	Medium	0
IPTGDNA	P03023	162	179	SHEDGTRLGVEHLVALGH	1925.97	13.2708	14400	16	15.338	1.665	10.407		1	Medium	0
IPTGDNA	P03023	169	174	LGVEHL	666.37	7.6154	0	4	0	0	0	n/a	1	Medium	0
IPTGDNA	P03023	169	174	LGVEHL	666.37	7.5347	30	4	0.07	0.354	8.853		1	Medium	0
IPTGDNA	P03023	169	174	LGVEHL	666.37	0	300	4	0.595
IPTGDNA	P03023	169	174	LGVEHL	666.37	7.5151	1000	4	1.418	0.293	7.337		1	Medium	0
IPTGDNA	P03023	169	174	LGVEHL	666.37	7.5321	14400	4	3.877	0.855	21.371		1	Medium	0
IPTGDNA	P03023	172	183	EHLVALGHQQIA	1314.7	8.48	0	10	0	0	0	n/a	1	Medium	0
IPTGDNA	P03023	172	183	EHLVALGHQQIA	1314.7	8.4159	30	10	0.116	3.905	39.053		1	Medium	0
IPTGDNA	P03023	172	183	EHLVALGHQQIA	1314.7	8.4658	300	10	1.061	5.186	51.855		1	Medium	0
IPTGDNA	P03023	172	183	EHLVALGHQQIA	1314.7	8.4798	1000	10	2.892	5.04	50.399		1	Medium	0
IPTGDNA	P03023	172	183	EHLVALGHQQIA	1314.7	8.6225	14400	10	9.232	5.613	56.127		1	Medium	0
IPTGDNA	P03023	174	180	LVALGHQ	736.423	8.2408	0	5	0	0	0	n/a	1	Medium	0
IPTGDNA	P03023	174	180	LVALGHQ	736.423	8.1475	30	5	0.088	0.454	9.074		1	High	0
IPTGDNA	P03023	174	180	LVALGHQ	736.423	8.2727	300	5	0.789	0.692	13.849		1	High	0
IPTGDNA	P03023	174	180	LVALGHQ	736.423	8.2701	1000	5	2.055	1.01	20.205		1	High	0
IPTGDNA	P03023	174	180	LVALGHQ	736.423	8.1026	14400	5	4.925	2.219	44.381		1	Medium	0
IPTGDNA	P03023	174	183	LVALGHQQIA	1048.6	8.5974	0	8	0	0	0	n/a	1	High	0
IPTGDNA	P03023	174	183	LVALGHQQIA	1048.6	8.5838	30	8	0.106	1.218	15.226		1	High	0
IPTGDNA	P03023	174	183	LVALGHQQIA	1048.6	8.5329	300	8	0.962	1.522	19.029		1	High	0
IPTGDNA	P03023	174	183	LVALGHQQIA	1048.6	8.5386	1000	8	2.585	1.674	20.923		1	High	0
IPTGDNA	P03023	174	183	LVALGHQQIA	1048.6	8.8489	14400	8	7.515	2.489	31.117		1	Medium	0
IPTGDNA	P03023	174	184	LVALGHQQIAL	1161.69	9.2571	0	9	0	0	0	n/a	1	Medium	0
IPTGDNA	P03023	174	184	LVALGHQQIAL	1161.69	9.2217	30	9	0.111	1.269	14.099		1	Medium	0
IPTGDNA	P03023	174	184	LVALGHQQIAL	1161.69	9.1787	300	9	1.018	1.765	19.609		1	Medium	0
IPTGDNA	P03023	174	184	LVALGHQQIAL	1161.69	9.2015	1000	9	2.76	1.973	21.926		1	Medium	0
IPTGDNA	P03023	174	184	LVALGHQQIAL	1161.69	9.344	14400	9	8.452	3.103	34.479		1	Medium	0
IPTGDNA	P03023	174	185	LVALGHQQIALL	1274.77	10.3298	0	10	0	0	0	n/a	1	Medium	0
IPTGDNA	P03023	174	185	LVALGHQQIALL	1274.77	10.3047	30	10	0.116	1.263	12.625		1	Medium	0
IPTGDNA	P03023	174	185	LVALGHQQIALL	1274.77	10.37	300	10	1.059	1.802	18.021		1	Medium	0
IPTGDNA	P03023	174	185	LVALGHQQIALL	1274.77	10.2924	1000	10	2.89	1.49	14.903		1	Medium	0
IPTGDNA	P03023	174	185	LVALGHQQIALL	1274.77	10.3668	14400	10	9.317	2.58	25.804		1	Medium	0
IPTGDNA	P03023	175	184	VALGHQQIAL	1048.6	8.5974	0	8	0	0	0	n/a	1	High	0
IPTGDNA	P03023	175	184	VALGHQQIAL	1048.6	8.5838	30	8	0.1	1.218	15.226		1	High	0
IPTGDNA	P03023	175	184	VALGHQQIAL	1048.6	8.5329	300	8	0.91	1.522	19.029		1	High	0
IPTGDNA	P03023	175	184	VALGHQQIAL	1048.6	8.5386	1000	8	2.442	1.674	20.923		1	High	0
IPTGDNA	P03023	175	184	VALGHQQIAL	1048.6	8.8489	14400	8	7.456	2.489	31.117		1	Medium	0
IPTGDNA	P03023	175	185	VALGHQQIALL	1161.69	9.2571	0	9	0	0	0	n/a	1	Medium	0
IPTGDNA	P03023	175	185	VALGHQQIALL	1161.69	9.2217	30	9	0.104	1.269	14.099		1	Medium	0
IPTGDNA	P03023	175	185	VALGHQQIALL	1161.69	9.1787	300	9	0.951	1.765	19.609		1	Medium	0
IPTGDNA	P03023	175	185	VALGHQQIALL	1161.69	9.2015	1000	9	2.572	1.973	21.926		1	Medium	0
IPTGDNA	P03023	175	185	VALGHQQIALL	1161.69	9.344	14400	9	8.321	3.103	34.479		1	Medium	0
IPTGDNA	P03023	176	182	ALGHQQI	765.413	7.5273	0	5	0	0	0	n/a	1	High	0
IPTGDNA	P03023	176	182	ALGHQQI	765.413	7.4592	30	5	0.082	0.756	15.123		1	High	0
IPTGDNA	P03023	176	182	ALGHQQI	765.413	7.4924	300	5	0.734	0.868	17.352		1	High	0
IPTGDNA	P03023	176	182	ALGHQQI	765.413	7.5068	1000	5	1.895	0.878	17.561		1	High	0
IPTGDNA	P03023	176	182	ALGHQQI	765.413	7.5236	14400	5	4.624	1.106	22.121		1	High	0
IPTGDNA	P03023	176	184	ALGHQQIAL	949.534	8.698	0	7	0	0	0	n/a	1	Medium	0
IPTGDNA	P03023	176	184	ALGHQQIAL	949.534	8.7516	30	7	0.094	0.918	13.117		1	Medium	0
IPTGDNA	P03023	176	184	ALGHQQIAL	949.534	8.6084	300	7	0.854	0.964	13.778		1	Medium	0
IPTGDNA	P03023	176	184	ALGHQQIAL	949.534	8.6309	1000	7	2.267	0.95	13.571		1	Medium	0
IPTGDNA	P03023	176	184	ALGHQQIAL	949.534	8.656	14400	7	6.519	1.207	17.236		1	Medium	0
IPTGDNA	P03023	177	183	LGHQQIA	765.413	7.5819	0	5	0	0	0	n/a	1	High	0
IPTGDNA	P03023	177	183	LGHQQIA	765.413	7.4592	30	5	0.079	0.725	14.496		1	High	0
IPTGDNA	P03023	177	183	LGHQQIA	765.413	7.4924	300	5	0.702	0.836	16.725		1	High	0
IPTGDNA	P03023	177	183	LGHQQIA	765.413	7.5068	1000	5	1.808	0.847	16.934		1	High	0
IPTGDNA	P03023	177	183	LGHQQIA	765.413	7.5236	14400	5	4.59	1.075	21.494		1	High	0
IPTGDNA	P03023	177	184	LGHQQIAL	878.497	7.9219	0	6	0	0	0	n/a	1	High	0
IPTGDNA	P03023	177	184	LGHQQIAL	878.497	7.9126	30	6	0.084	0.964	16.063		1	High	0
IPTGDNA	P03023	177	184	LGHQQIAL	878.497	7.8448	300	6	0.759	1.101	18.343		1	High	0
IPTGDNA	P03023	177	184	LGHQQIAL	878.497	7.8674	1000	6	1.983	1.164	19.404		1	High	0
IPTGDNA	P03023	177	184	LGHQQIAL	878.497	7.8845	14400	6	5.527	1.474	24.57		1	High	0
IPTGDNA	P03023	177	185	LGHQQIALL	991.582	9.5033	0	7	0	0	0	n/a	1	Medium	0
IPTGDNA	P03023	177	185	LGHQQIALL	991.582	9.465	30	7	0.089	0.945	13.501		1	Medium	0
IPTGDNA	P03023	177	185	LGHQQIALL	991.582	9.4221	300	7	0.799	1.075	15.359		1	Medium	0
IPTGDNA	P03023	177	185	LGHQQIALL	991.582	9.4616	1000	7	2.113	1.084	15.489		1	Medium	0
IPTGDNA	P03023	177	185	LGHQQIALL	991.582	9.5285	14400	7	6.392	1.349	19.271		1	Medium	0
IPTGDNA	P03023	177	191	LGHQQIALLAGPLSS	1503.84	12.2488	0	12	0	0	0	n/a	1	Medium	0
IPTGDNA	P03023	177	191	LGHQQIALLAGPLSS	1503.84	12.2855	30	12	0.149	-0.301	-2.511		1	Medium	0
IPTGDNA	P03023	177	191	LGHQQIALLAGPLSS	1503.84	12.7701	300	12	1.363	0.137	1.145		1	Medium	0
IPTGDNA	P03023	177	191	LGHQQIALLAGPLSS	1503.84	12.2555	1000	12	3.724	0.395	3.294		1	Medium	0
IPTGDNA	P03023	177	191	LGHQQIALLAGPLSS	1503.84	11.0974	14400	12	11.205	1.397	11.639		1	Medium	0
IPTGDNA	P03023	178	184	GHQQIAL	765.413	7.5819	0	5	0	0	0	n/a	1	High	0
IPTGDNA	P03023	178	184	GHQQIAL	765.413	7.4592	30	5	0.05	0.725	14.496		1	High	0
IPTGDNA	P03023	178	184	GHQQIAL	765.413	7.4924	300	5	0.465	0.836	16.725		1	High	0
IPTGDNA	P03023	178	184	GHQQIAL	765.413	7.5068	1000	5	1.297	0.847	16.934		1	High	0
IPTGDNA	P03023	178	184	GHQQIAL	765.413	7.5236	14400	5	4.527	1.075	21.494		1	High	0
IPTGDNA	P03023	178	185	GHQQIALL	878.497	7.9219	0	6	0	0	0	n/a	1	High	0
IPTGDNA	P03023	178	185	GHQQIALL	878.497	7.9126	30	6	0.054	0.964	16.063		1	High	0
IPTGDNA	P03023	178	185	GHQQIALL	878.497	7.8448	300	6	0.505	1.101	18.343		1	High	0
IPTGDNA	P03023	178	185	GHQQIALL	878.497	7.8674	1000	6	1.427	1.164	19.404		1	High	0
IPTGDNA	P03023	178	185	GHQQIALL	878.497	7.8845	14400	6	5.392	1.474	24.57		1	High	0
IPTGDNA	P03023	178	186	GHQQIALLA	949.534	8.698	0	7	0	0	0	n/a	1	Medium	0
IPTGDNA	P03023	178	186	GHQQIALLA	949.534	8.7516	30	7	0.07	0.918	13.117		1	Medium	0
IPTGDNA	P03023	178	186	GHQQIALLA	949.534	8.6084	300	7	0.649	0.964	13.778		1	Medium	0
IPTGDNA	P03023	178	186	GHQQIALLA	949.534	8.6309	1000	7	1.83	0.95	13.571		1	Medium	0
IPTGDNA	P03023	178	186	GHQQIALLA	949.534	8.656	14400	7	6.392	1.207	17.236		1	Medium	0
IPTGDNA	P03023	179	187	HQQIALLAG	949.534	8.698	0	7	0	0	0	n/a	1	Medium	0
IPTGDNA	P03023	179	187	HQQIALLAG	949.534	8.7516	30	7	0.057	0.918	13.117		1	Medium	0
IPTGDNA	P03023	179	187	HQQIALLAG	949.534	8.6084	300	7	0.544	0.964	13.778		1	Medium	0
IPTGDNA	P03023	179	187	HQQIALLAG	949.534	8.6309	1000	7	1.611	0.95	13.571		1	Medium	0
IPTGDNA	P03023	179	187	HQQIALLAG	949.534	8.656	14400	7	6.39	1.207	17.236		1	Medium	0
IPTGDNA	P03023	181	193	QIALLAGPLSSVS	1254.72	8.1052	0	10	0	0	0	n/a	1	Medium	0
IPTGDNA	P03023	181	193	QIALLAGPLSSVS	1254.72	8.0971	30	10	0.088	5.292	52.92		1	Medium	0
IPTGDNA	P03023	181	193	QIALLAGPLSSVS	1254.72	8.0126	300	10	0.835	7.3	72.999		1	Medium	0
IPTGDNA	P03023	181	193	QIALLAGPLSSVS	1254.72	8.1779	1000	10	2.451	7.868	78.677		1	Medium	0
IPTGDNA	P03023	181	193	QIALLAGPLSSVS	1254.72	8.0858	14400	10	9.276	7.362	73.617		1	Medium	0
IPTGDNA	P03023	184	195	LLAGPLSSVSAR	1169.68	9.7523	0	9	0	0	0	n/a	1	High	0
IPTGDNA	P03023	184	195	LLAGPLSSVSAR	1169.68	9.6078	30	9	0.094	1.833	20.364		1	High	0
IPTGDNA	P03023	184	195	LLAGPLSSVSAR	1169.68	9.5983	300	9	0.886	3.057	33.965		1	High	0
IPTGDNA	P03023	184	195	LLAGPLSSVSAR	1169.68	9.5539	1000	9	2.567	3.618	40.197		1	Medium	0
IPTGDNA	P03023	184	195	LLAGPLSSVSAR	1169.68	9.5955	14400	9	8.498	4.51	50.11		1	Medium	0
IPTGDNA	P03023	184	197	LLAGPLSSVSARLR	1438.86	12.2232	0	11	0	0	0	n/a	1	Medium	0
IPTGDNA	P03023	184	197	LLAGPLSSVSARLR	1438.86	12.1932	30	11	0.103	1.855	16.861		1	Medium	0
IPTGDNA	P03023	184	197	LLAGPLSSVSARLR	1438.86	12.2165	300	11	0.979	2.877	26.154		1	Medium	0
IPTGDNA	P03023	184	197	LLAGPLSSVSARLR	1438.86	11.7354	1000	11	2.862	3.279	29.808		1	Medium	0
IPTGDNA	P03023	184	197	LLAGPLSSVSARLR	1438.86	12.2217	14400	11	10.274	4.14	37.637		1	Medium	0
IPTGDNA	P03023	185	193	LAGPLSSVS	829.455	8.3835	0	6	0	0	0	n/a	1	High	0
IPTGDNA	P03023	185	193	LAGPLSSVS	829.455	8.3739	30	6	0.056	1.656	27.606		1	High	0
IPTGDNA	P03023	185	193	LAGPLSSVS	829.455	8.3399	300	6	0.531	2.543	42.383		1	High	0
IPTGDNA	P03023	185	193	LAGPLSSVS	829.455	8.3373	1000	6	1.545	2.894	48.241		1	Medium	0
IPTGDNA	P03023	185	193	LAGPLSSVS	829.455	8.3541	14400	6	5.516	3.366	56.1		1	Medium	0
IPTGDNA	P03023	185	194	LAGPLSSVSA	900.492	8.568	0	7	0	0	0	n/a	1	Medium	0
IPTGDNA	P03023	185	194	LAGPLSSVSA	900.492	8.4747	30	7	0.07	1.759	25.131		1	High	0
IPTGDNA	P03023	185	194	LAGPLSSVSA	900.492	8.4071	300	7	0.66	2.996	42.807		1	Medium	0
IPTGDNA	P03023	185	194	LAGPLSSVSA	900.492	8.5722	1000	7	1.916	3.379	48.276		1	Medium	0
IPTGDNA	P03023	185	194	LAGPLSSVSA	900.492	8.3961	14400	7	6.515	4.338	61.966		1	Medium	0
IPTGDNA	P03023	185	195	LAGPLSSVSAR	1056.59	7.7302	0	8	0	0	0	n/a	1	Medium	0
IPTGDNA	P03023	185	195	LAGPLSSVSAR	1056.59	7.6103	30	8	0.078	1.668	20.853		1	Medium	0
IPTGDNA	P03023	185	195	LAGPLSSVSAR	1056.59	7.6098	300	8	0.742	2.735	34.192		1	Medium	0
IPTGDNA	P03023	185	195	LAGPLSSVSAR	1056.59	7.708	1000	8	2.163	2.839	35.493		1	Medium	0
IPTGDNA	P03023	185	195	LAGPLSSVSAR	1056.59	7.6244	14400	8	7.499	4.282	53.527		1	Medium	0
IPTGDNA	P03023	185	196	LAGPLSSVSARL	1169.68	9.7523	0	9	0	0	0	n/a	1	High	0
IPTGDNA	P03023	185	196	LAGPLSSVSARL	1169.68	9.6078	30	9	0.082	1.833	20.364		1	High	0
IPTGDNA	P03023	185	196	LAGPLSSVSARL	1169.68	9.5983	300	9	0.779	3.057	33.965		1	High	0
IPTGDNA	P03023	185	196	LAGPLSSVSARL	1169.68	9.5539	1000	9	2.281	3.618	40.197		1	Medium	0
IPTGDNA	P03023	185	196	LAGPLSSVSARL	1169.68	9.5955	14400	9	8.335	4.51	50.11		1	Medium	0
IPTGDNA	P03023	185	197	LAGPLSSVSARLR	1325.78	9.4055	0	10	0	0	0	n/a	1	Medium	0
IPTGDNA	P03023	185	197	LAGPLSSVSARLR	1325.78	9.5743	30	10	0.088	1.638	16.385		1	Medium	0
IPTGDNA	P03023	185	197	LAGPLSSVSARLR	1325.78	9.3548	300	10	0.836	2.679	26.79		1	Medium	0
IPTGDNA	P03023	185	197	LAGPLSSVSARLR	1325.78	9.4532	1000	10	2.458	3.176	31.756		1	Medium	0
IPTGDNA	P03023	185	197	LAGPLSSVSARLR	1325.78	9.6626	14400	10	9.274	4.449	44.495		1	Medium	0
IPTGDNA	P03023	185	198	LAGPLSSVSARLRL	1438.86	12.3242	0	11	0	0	0	n/a	1	Medium	0
IPTGDNA	P03023	185	198	LAGPLSSVSARLRL	1438.86	12.3273	30	11	0.092	1.827	16.609		1	Medium	0
IPTGDNA	P03023	185	198	LAGPLSSVSARLRL	1438.86	12.3258	300	11	0.873	2.874	26.131		1	Medium	0
IPTGDNA	P03023	185	198	LAGPLSSVSARLRL	1438.86	12.3228	1000	11	2.576	3.26	29.638		1	Medium	0
IPTGDNA	P03023	185	198	LAGPLSSVSARLRL	1438.86	12.356	14400	11	10.11	4.101	37.278		1	Medium	0
IPTGDNA	P03023	186	196	AGPLSSVSARL	1056.59	9.0866	0	8	0	0	0	n/a	1	Medium	0
IPTGDNA	P03023	186	196	AGPLSSVSARL	1056.59	9.1377	30	8	0.068	1.813	22.667		1	Medium	0
IPTGDNA	P03023	186	196	AGPLSSVSARL	1056.59	9.137	300	8	0.648	2.718	33.969		1	Medium	0
IPTGDNA	P03023	186	196	AGPLSSVSARL	1056.59	8.9077	1000	8	1.908	3.231	40.386		1	Medium	0
IPTGDNA	P03023	186	196	AGPLSSVSARL	1056.59	9.151	14400	8	7.336	3.816	47.7		1	Medium	0
IPTGDNA	P03023	186	197	AGPLSSVSARLR	1212.69	8.8028	0	9	0	0	0	n/a	1	Medium	0
IPTGDNA	P03023	186	197	AGPLSSVSARLR	1212.69	8.9196	30	9	0.074	1.564	17.377		1	Medium	0
IPTGDNA	P03023	186	197	AGPLSSVSARLR	1212.69	8.6169	300	9	0.705	2.413	26.812		1	Medium	0
IPTGDNA	P03023	186	197	AGPLSSVSARLR	1212.69	8.6811	1000	9	2.085	2.969	32.993		1	Medium	0
IPTGDNA	P03023	186	197	AGPLSSVSARLR	1212.69	8.6477	14400	9	8.275	3.943	43.808		1	Medium	0
IPTGDNA	P03023	186	198	AGPLSSVSARLRL	1325.78	9.5229	0	10	0	0	0	n/a	1	Medium	0
IPTGDNA	P03023	186	198	AGPLSSVSARLRL	1325.78	9.4314	30	10	0.078	1.66	16.602		1	Medium	0
IPTGDNA	P03023	186	198	AGPLSSVSARLRL	1325.78	9.3548	300	10	0.742	2.678	26.778		1	Medium	0
IPTGDNA	P03023	186	198	AGPLSSVSARLRL	1325.78	9.4532	1000	10	2.203	3.174	31.744		1	Medium	0
IPTGDNA	P03023	186	198	AGPLSSVSARLRL	1325.78	9.6459	14400	10	9.112	3.845	38.455		1	Medium	0
IPTGDNA	P03023	187	199	GPLSSVSARLRLA	1325.78	9.5229	0	11	0	0	0	n/a	1	Medium	0
IPTGDNA	P03023	187	199	GPLSSVSARLRLA	1325.78	9.5995	30	11	0.093	1.685	15.315		1	High	0
IPTGDNA	P03023	187	199	GPLSSVSARLRLA	1325.78	9.5227	300	11	0.886	2.664	24.222		1	High	0
IPTGDNA	P03023	187	199	GPLSSVSARLRLA	1325.78	9.4868	1000	11	2.607	3.266	29.691		1	Medium	0
IPTGDNA	P03023	187	199	GPLSSVSARLRLA	1325.78	9.5451	14400	11	10.111	4.08	37.088		1	Medium	0
IPTGDNA	P03023	188	200	PLSSVSARLRLAG	1325.78	9.5732	0	11	0	0	0	n/a	1	Medium	0
IPTGDNA	P03023	188	200	PLSSVSARLRLAG	1325.78	9.5994	30	11	0.103	1.683	15.304		1	High	0
IPTGDNA	P03023	188	200	PLSSVSARLRLAG	1325.78	9.7491	300	11	0.981	2.608	23.712		1	High	0
IPTGDNA	P03023	188	200	PLSSVSARLRLAG	1325.78	9.6965	1000	11	2.866	3.19	29.003		1	Medium	0
IPTGDNA	P03023	188	200	PLSSVSARLRLAG	1325.78	9.5451	14400	11	10.285	4.085	37.138		1	Medium	0
IPTGDNA	P03023	204	211	YLTRNQIQ	1034.55	6.5165	0	6	0	0	0	n/a	1	High	0
IPTGDNA	P03023	204	211	YLTRNQIQ	1034.55	6.4772	30	6	0.048	1.926	32.097		1	Medium	0
IPTGDNA	P03023	204	211	YLTRNQIQ	1034.55	6.4181	300	6	0.458	2.546	42.425		1	Medium	0
IPTGDNA	P03023	204	211	YLTRNQIQ	1034.55	6.442	1000	6	1.337	3.081	51.347		1	Medium	0
IPTGDNA	P03023	204	211	YLTRNQIQ	1034.55	6.4322	14400	6	5.299	3.721	62.014		1	Medium	0
IPTGDNA	P03023	204	214	YLTRNQIQPIA	1315.72	7.7721	0	8	0	0	0	n/a	1	Medium	0
IPTGDNA	P03023	204	214	YLTRNQIQPIA	1315.72	7.8035	30	8	0.057	1.811	22.632		1	Medium	0
IPTGDNA	P03023	204	214	YLTRNQIQPIA	1315.72	7.635	300	8	0.539	3.008	37.598		1	Medium	0
IPTGDNA	P03023	204	214	YLTRNQIQPIA	1315.72	7.7248	1000	8	1.592	3.954	49.422		1	Medium	0
IPTGDNA	P03023	204	214	YLTRNQIQPIA	1315.72	7.6328	14400	8	6.831	5.909	73.867		1	Medium	0
IPTGDNA	P03023	204	220	YLTRNQIQPIAEREGDW	2088.04	15.1442	0	14	0	0	0	n/a	1	High	0
IPTGDNA	P03023	204	220	YLTRNQIQPIAEREGDW	2088.04	13.6532	30	14	0.143	0.747	5.336		1	Medium	0
IPTGDNA	P03023	204	220	YLTRNQIQPIAEREGDW	2088.04	15.0771	300	14	1.337	2.77	19.785		1	Medium	0
IPTGDNA	P03023	204	220	YLTRNQIQPIAEREGDW	2088.04	16.0314	1000	14	3.807	2.627	18.763		1	Medium	0
IPTGDNA	P03023	204	220	YLTRNQIQPIAEREGDW	2088.04	14.7733	14400	14	12.808	3.922	28.018		1	Medium	0
IPTGDNA	P03023	205	214	LTRNQIQPIA	1152.66	7.0199	0	7	0	0	0	n/a	1	Medium	0
IPTGDNA	P03023	205	214	LTRNQIQPIA	1152.66	7.0058	30	7	0.053	1.686	24.091		1	Medium	0
IPTGDNA	P03023	205	214	LTRNQIQPIA	1152.66	6.9888	300	7	0.501	2.751	39.301		1	Medium	0
IPTGDNA	P03023	205	214	LTRNQIQPIA	1152.66	6.9701	1000	7	1.47	3.445	49.211		1	Medium	0
IPTGDNA	P03023	205	214	LTRNQIQPIA	1152.66	7.0537	14400	7	5.985	4.336	61.942		1	Medium	0
IPTGDNA	P03023	205	220	LTRNQIQPIAEREGDW	1924.98	0	0	13	0	0	0	n/a	1	High	0
IPTGDNA	P03023	205	220	LTRNQIQPIAEREGDW	1924.98	0	30	13	0.139
IPTGDNA	P03023	205	220	LTRNQIQPIAEREGDW	1924.98	0	300	13	1.299
IPTGDNA	P03023	205	220	LTRNQIQPIAEREGDW	1924.98	0	1000	13	3.685
[truncated: 1,721 more rows]

## Sheet: FigS14-17
Protein State	Protein	Start	End	Sequence	Peptide Mass	RT (min)	Deut Time (sec)	maxD	Theor Uptake #D	#D	%D	Conf Interval (#D)	#Rep	Confidence	Stddev
ONPF	DIMLACI	2	6	KPVTL	556.358	4.9134	0	3	0	0	0	n/a	3	Medium	0
ONPF	DIMLACI	2	6	KPVTL	556.358	4.8503	30	3	0.009	2.025	67.509	0.384	2	Medium	0.043
ONPF	DIMLACI	2	6	KPVTL	556.358	4.9238	45	3	0.013	2.053	68.435	6.602	2	Medium	0.735
ONPF	DIMLACI	2	6	KPVTL	556.358	4.9171	60	3	0.018	2.375	79.173	4.828	2	Medium	0.537
ONPF	DIMLACI	2	6	KPVTL	556.358	0	300	3	0.089
ONPF	DIMLACI	2	6	KPVTL	556.358	4.9171	1500	3	0.418	2.644	88.137	0	2	Medium	0
ONPF	DIMLACI	2	6	KPVTL	556.358	4.9261	3600	3	0.905	2.139	71.312	1.726	2	Medium	0.192
ONPF	DIMLACI	2	6	KPVTL	556.358	4.8882	7200	3	1.533	2.324	77.475		1	Medium	0
ONPF	DIMLACI	2	6	KPVTL	556.358	4.9015	14400	3	2.276	1.902	63.412		1	Medium	0
ONPF	DIMLACI	3	6	PVTL	428.264	4.903	0	2	0	0	0	n/a	3	Medium	0
ONPF	DIMLACI	3	6	PVTL	428.264	5.3606	30	2	0.006	1.987	99.33		1	Medium	0
ONPF	DIMLACI	3	6	PVTL	428.264	5.3896	45	2	0.01	1.796	89.818		1	Medium	0
ONPF	DIMLACI	3	6	PVTL	428.264	5.2626	60	2	0.013	1.622	81.11		1	Medium	0
ONPF	DIMLACI	3	6	PVTL	428.264	4.9952	300	2	0.064	0.106	5.283		1	Medium	0
ONPF	DIMLACI	3	6	PVTL	428.264	4.8637	1500	2	0.3	1.073	53.661		1	Medium	0
ONPF	DIMLACI	3	6	PVTL	428.264	4.8637	3600	2	0.646	1.1	54.995		1	Medium	0
ONPF	DIMLACI	3	6	PVTL	428.264	0	7200	2	1.083
ONPF	DIMLACI	3	6	PVTL	428.264	5.2659	14400	2	1.578	1.406	70.323	4.068	2	Medium	0.453
ONPF	DIMLACI	5	10	TLYDVA	680.338	5.8034	0	4	0	0	0	n/a	3	Medium	0
ONPF	DIMLACI	5	10	TLYDVA	680.338	5.764	30	4	0.042	0.309	7.72		1	Medium	0
ONPF	DIMLACI	5	10	TLYDVA	680.338	0	45	4	0.063
ONPF	DIMLACI	5	10	TLYDVA	680.338	0	60	4	0.083
ONPF	DIMLACI	5	10	TLYDVA	680.338	0	300	4	0.394
ONPF	DIMLACI	5	10	TLYDVA	680.338	5.7283	1500	4	1.551	0.4	10.012		1	Medium	0
ONPF	DIMLACI	5	10	TLYDVA	680.338	5.793	3600	4	2.641	0.261	6.519		1	Medium	0
ONPF	DIMLACI	5	10	TLYDVA	680.338	0	7200	4	3.417
ONPF	DIMLACI	5	10	TLYDVA	680.338	0	14400	4	3.864
ONPF	DIMLACI	6	9	LYDV	508.253	5.3829	0	2	0	0	0	n/a	3	Medium	0
ONPF	DIMLACI	6	9	LYDV	508.253	0	30	2	0.024
ONPF	DIMLACI	6	9	LYDV	508.253	0	45	2	0.036
ONPF	DIMLACI	6	9	LYDV	508.253	6.4727	60	2	0.048	1.31	65.51		1	Medium	0
ONPF	DIMLACI	6	9	LYDV	508.253	0	300	2	0.225
ONPF	DIMLACI	6	9	LYDV	508.253	0	1500	2	0.843
ONPF	DIMLACI	6	9	LYDV	508.253	5.5423	3600	2	1.361	0.454	22.703	1.162	2	Medium	0.129
ONPF	DIMLACI	6	9	LYDV	508.253	0	7200	2	1.7
ONPF	DIMLACI	6	9	LYDV	508.253	5.384	14400	2	1.916	0.81	40.477	3.355	2	Medium	0.373
ONPF	DIMLACI	7	11	YDVAE	595.249	4.6103	0	3	0	0	0	n/a	3	Medium	0
ONPF	DIMLACI	7	11	YDVAE	595.249	4.6029	30	3	0.027	1.293	43.085	3.065	2	Medium	0.341
ONPF	DIMLACI	7	11	YDVAE	595.249	4.6441	45	3	0.04	1.339	44.621	0.53	2	Medium	0.059
ONPF	DIMLACI	7	11	YDVAE	595.249	4.6018	60	3	0.053	1.993	66.417	8.398	2	Medium	0.935
ONPF	DIMLACI	7	11	YDVAE	595.249	4.721	300	3	0.255	2.397	79.892		1	Medium	0
ONPF	DIMLACI	7	11	YDVAE	595.249	4.6185	1500	3	1.062	2.531	84.356	0	2	Medium	0
ONPF	DIMLACI	7	11	YDVAE	595.249	4.6575	3600	3	1.913	2.361	78.692	0.611	2	Medium	0.068
ONPF	DIMLACI	7	11	YDVAE	595.249	4.6352	7200	3	2.559	2.34	77.993	0.898	2	Medium	0.1
ONPF	DIMLACI	7	11	YDVAE	595.249	4.6129	14400	3	2.904	2.352	78.389	1.737	2	Medium	0.193
ONPF	DIMLACI	7	12	YDVAEY	758.312	6.2877	0	4	0	0	0	n/a	3	Medium	0
ONPF	DIMLACI	7	12	YDVAEY	758.312	6.2799	30	4	0.035	1.787	44.679	3.754	2	Medium	0.418
ONPF	DIMLACI	7	12	YDVAEY	758.312	6.3022	45	4	0.052	1.924	48.104	0.014	2	Medium	0.002
ONPF	DIMLACI	7	12	YDVAEY	758.312	6.2833	60	4	0.069	2.163	54.083	4.396	2	Medium	0.489
ONPF	DIMLACI	7	12	YDVAEY	758.312	6.2877	300	4	0.333	3.101	77.528		1	Medium	0
ONPF	DIMLACI	7	12	YDVAEY	758.312	6.2483	1500	4	1.395	3.125	78.131	0.594	3	Medium	0.239
ONPF	DIMLACI	7	12	YDVAEY	758.312	6.3201	3600	4	2.534	3.304	82.589	3.482	2	Medium	0.388
ONPF	DIMLACI	7	12	YDVAEY	758.312	6.3691	7200	4	3.415	3.389	84.732	0.751	2	Medium	0.084
ONPF	DIMLACI	7	12	YDVAEY	758.312	6.3055	14400	4	3.883	3.051	76.279	1.508	2	Medium	0.168
ONPF	DIMLACI	7	42	YDVAEYAGVSYQTVSRVVNQASHVSAKTREKVEAAM	3942.95	8.959	0	34	0	0	0	n/a	3	Medium	0
ONPF	DIMLACI	7	42	YDVAEYAGVSYQTVSRVVNQASHVSAKTREKVEAAM	3942.95	8.8539	30	34	0.336	10.763	31.656	133.922	2	Medium	14.905
ONPF	DIMLACI	7	42	YDVAEYAGVSYQTVSRVVNQASHVSAKTREKVEAAM	3942.95	8.8517	45	34	0.502	23.703	69.716	0.738	2	High	0.082
ONPF	DIMLACI	7	42	YDVAEYAGVSYQTVSRVVNQASHVSAKTREKVEAAM	3942.95	8.8495	60	34	0.667	21.514	63.277	4.303	2	High	0.479
ONPF	DIMLACI	7	42	YDVAEYAGVSYQTVSRVVNQASHVSAKTREKVEAAM	3942.95	8.8417	300	34	3.149	24.795	72.927	11.239	2	Medium	1.251
ONPF	DIMLACI	7	42	YDVAEYAGVSYQTVSRVVNQASHVSAKTREKVEAAM	3942.95	8.913	1500	34	12.333	25.465	74.898	5.44	3	Medium	2.19
ONPF	DIMLACI	7	42	YDVAEYAGVSYQTVSRVVNQASHVSAKTREKVEAAM	3942.95	8.8183	3600	34	21.292	26.036	76.577	2.126	2	High	0.237
ONPF	DIMLACI	7	42	YDVAEYAGVSYQTVSRVVNQASHVSAKTREKVEAAM	3942.95	8.7904	7200	34	28.029	26.686	78.49	0.246	2	High	0.027
ONPF	DIMLACI	7	42	YDVAEYAGVSYQTVSRVVNQASHVSAKTREKVEAAM	3942.95	8.8406	14400	34	32.032	25.524	75.072	21.841	2	Medium	2.431
ONPF	DIMLACI	7	45	YDVAEYAGVSYQTVSRVVNQASHVSAKTREKVEAAMAEL	4256.12	9.9337	0	37	0	0	0	n/a	3	Medium	0
ONPF	DIMLACI	7	45	YDVAEYAGVSYQTVSRVVNQASHVSAKTREKVEAAMAEL	4256.12	0	30	37	0.364
ONPF	DIMLACI	7	45	YDVAEYAGVSYQTVSRVVNQASHVSAKTREKVEAAMAEL	4256.12	9.7821	45	37	0.544	24.5	66.215		1	Medium	0
ONPF	DIMLACI	7	45	YDVAEYAGVSYQTVSRVVNQASHVSAKTREKVEAAMAEL	4256.12	0	60	37	0.723
ONPF	DIMLACI	7	45	YDVAEYAGVSYQTVSRVVNQASHVSAKTREKVEAAMAEL	4256.12	0	300	37	3.42
ONPF	DIMLACI	7	45	YDVAEYAGVSYQTVSRVVNQASHVSAKTREKVEAAMAEL	4256.12	0	1500	37	13.439
ONPF	DIMLACI	7	45	YDVAEYAGVSYQTVSRVVNQASHVSAKTREKVEAAMAEL	4256.12	9.7866	3600	37	23.238	29.813	80.576		1	Medium	0
ONPF	DIMLACI	7	45	YDVAEYAGVSYQTVSRVVNQASHVSAKTREKVEAAMAEL	4256.12	0	7200	37	30.585
ONPF	DIMLACI	7	45	YDVAEYAGVSYQTVSRVVNQASHVSAKTREKVEAAMAEL	4256.12	0	14400	37	34.921
ONPF	DIMLACI	8	42	DVAEYAGVSYQTVSRVVNQASHVSAKTREKVEAAM	3779.89	8.6968	0	33	0	0	0	n/a	3	Medium	0
ONPF	DIMLACI	8	42	DVAEYAGVSYQTVSRVVNQASHVSAKTREKVEAAM	3779.89	0	30	33	0.331
ONPF	DIMLACI	8	42	DVAEYAGVSYQTVSRVVNQASHVSAKTREKVEAAM	3779.89	0	45	33	0.494
ONPF	DIMLACI	8	42	DVAEYAGVSYQTVSRVVNQASHVSAKTREKVEAAM	3779.89	0	60	33	0.656
ONPF	DIMLACI	8	42	DVAEYAGVSYQTVSRVVNQASHVSAKTREKVEAAM	3779.89	0	300	33	3.098
ONPF	DIMLACI	8	42	DVAEYAGVSYQTVSRVVNQASHVSAKTREKVEAAM	3779.89	0	1500	33	12.106
ONPF	DIMLACI	8	42	DVAEYAGVSYQTVSRVVNQASHVSAKTREKVEAAM	3779.89	0	3600	33	20.831
ONPF	DIMLACI	8	42	DVAEYAGVSYQTVSRVVNQASHVSAKTREKVEAAM	3779.89	0	7200	33	27.32
ONPF	DIMLACI	8	42	DVAEYAGVSYQTVSRVVNQASHVSAKTREKVEAAM	3779.89	0	14400	33	31.116
ONPF	DIMLACI	9	42	VAEYAGVSYQTVSRVVNQASHVSAKTREKVEAAM	3664.86	8.1377	0	32	0	0	0	n/a	3	Medium	0
ONPF	DIMLACI	9	42	VAEYAGVSYQTVSRVVNQASHVSAKTREKVEAAM	3664.86	8.0372	30	32	0.319	21.17	66.156	25.916	2	Medium	2.884
ONPF	DIMLACI	9	42	VAEYAGVSYQTVSRVVNQASHVSAKTREKVEAAM	3664.86	8.0672	45	32	0.477	22.297	69.677	1.66	2	Medium	0.185
ONPF	DIMLACI	9	42	VAEYAGVSYQTVSRVVNQASHVSAKTREKVEAAM	3664.86	8.0416	60	32	0.634	20.363	63.633	2.468	2	Medium	0.275
ONPF	DIMLACI	9	42	VAEYAGVSYQTVSRVVNQASHVSAKTREKVEAAM	3664.86	8.1063	300	32	2.99	23.399	73.121		1	Medium	0
ONPF	DIMLACI	9	42	VAEYAGVSYQTVSRVVNQASHVSAKTREKVEAAM	3664.86	8.1048	1500	32	11.669	19.29	60.281	27.945	3	Medium	11.25
ONPF	DIMLACI	9	42	VAEYAGVSYQTVSRVVNQASHVSAKTREKVEAAM	3664.86	7.9971	3600	32	20.083	15.079	47.121	112.88	2	Medium	12.563
ONPF	DIMLACI	9	42	VAEYAGVSYQTVSRVVNQASHVSAKTREKVEAAM	3664.86	8.1063	7200	32	26.383	24.578	76.806	0.596	2	Medium	0.066
ONPF	DIMLACI	9	42	VAEYAGVSYQTVSRVVNQASHVSAKTREKVEAAM	3664.86	8.026	14400	32	30.12	24.143	75.446	19.275	2	Medium	2.145
ONPF	DIMLACI	11	22	EYAGVSYQTVSR	1358.65	5.429	0	10	0	0	0	n/a	3	Medium	0
ONPF	DIMLACI	11	22	EYAGVSYQTVSR	1358.65	5.4063	30	10	0.08	7.88	78.804	4.327	2	Medium	0.482
ONPF	DIMLACI	11	22	EYAGVSYQTVSR	1358.65	5.3996	45	10	0.12	8.144	81.442	0.381	2	Medium	0.042
ONPF	DIMLACI	11	22	EYAGVSYQTVSR	1358.65	5.3684	60	10	0.159	7.133	71.329	4.983	2	Medium	0.555
ONPF	DIMLACI	11	22	EYAGVSYQTVSR	1358.65	5.4119	300	10	0.767	8.373	83.729		1	Medium	0
ONPF	DIMLACI	11	22	EYAGVSYQTVSR	1358.65	5.4646	1500	10	3.225	8.503	85.032	1.591	3	Medium	0.641
ONPF	DIMLACI	11	22	EYAGVSYQTVSR	1358.65	5.3629	3600	10	5.913	8.765	87.649	9.209	2	Medium	1.025
ONPF	DIMLACI	11	22	EYAGVSYQTVSR	1358.65	5.442	7200	10	8.095	8.302	83.023	0.167	2	Medium	0.019
ONPF	DIMLACI	11	22	EYAGVSYQTVSR	1358.65	5.5445	14400	10	9.41	5.116	51.16	34.691	2	Medium	3.861
ONPF	DIMLACI	11	42	EYAGVSYQTVSRVVNQASHVSAKTREKVEAAM	3494.76	7.9718	0	30	0	0	0	n/a	3	Medium	0
ONPF	DIMLACI	11	42	EYAGVSYQTVSRVVNQASHVSAKTREKVEAAM	3494.76	7.7898	30	30	0.301	22.656	75.521		1	Medium	0
ONPF	DIMLACI	11	42	EYAGVSYQTVSRVVNQASHVSAKTREKVEAAM	3494.76	7.8611	45	30	0.45	21.181	70.605		1	Medium	0
ONPF	DIMLACI	11	42	EYAGVSYQTVSRVVNQASHVSAKTREKVEAAM	3494.76	7.8667	60	30	0.597	20.55	68.499	3.324	2	Medium	0.37
ONPF	DIMLACI	11	42	EYAGVSYQTVSRVVNQASHVSAKTREKVEAAM	3494.76	0	300	30	2.816
ONPF	DIMLACI	11	42	EYAGVSYQTVSRVVNQASHVSAKTREKVEAAM	3494.76	7.841	1500	30	10.938	23.852	79.506	0	2	Medium	0
ONPF	DIMLACI	11	42	EYAGVSYQTVSRVVNQASHVSAKTREKVEAAM	3494.76	7.8667	3600	30	18.757	21.615	72.05	0.093	2	Medium	0.01
ONPF	DIMLACI	11	42	EYAGVSYQTVSRVVNQASHVSAKTREKVEAAM	3494.76	7.8522	7200	30	24.614	22.299	74.33	0.696	2	Medium	0.078
ONPF	DIMLACI	11	42	EYAGVSYQTVSRVVNQASHVSAKTREKVEAAM	3494.76	7.8544	14400	30	28.148	22.94	76.467		1	Medium	0
ONPF	DIMLACI	12	17	YAGVSY	658.296	5.9408	0	4	0	0	0	n/a	3	Medium	0
ONPF	DIMLACI	12	17	YAGVSY	658.296	5.9089	30	4	0.035	2.868	71.701	1.016	2	Medium	0.113
ONPF	DIMLACI	12	17	YAGVSY	658.296	5.9479	45	4	0.053	3.031	75.771	0.725	2	Medium	0.081
ONPF	DIMLACI	12	17	YAGVSY	658.296	5.9066	60	4	0.07	2.865	71.614	0.278	2	Medium	0.031
ONPF	DIMLACI	12	17	YAGVSY	658.296	5.9144	300	4	0.339	3.355	83.87	2.261	2	Medium	0.252
ONPF	DIMLACI	12	17	YAGVSY	658.296	5.9349	1500	4	1.407	3.234	80.858	0.589	3	Medium	0.237
ONPF	DIMLACI	12	17	YAGVSY	658.296	5.9356	3600	4	2.538	3.143	78.579	0.016	2	Medium	0.002
ONPF	DIMLACI	12	17	YAGVSY	658.296	5.9378	7200	4	3.414	3.098	77.438	0.38	2	Medium	0.042
ONPF	DIMLACI	12	17	YAGVSY	658.296	5.9478	14400	4	3.891	3.042	76.049	2.654	2	Medium	0.295
ONPF	DIMLACI	12	22	YAGVSYQTVSR	1229.6	5.3636	0	9	0	0	0	n/a	3	Medium	0
ONPF	DIMLACI	12	22	YAGVSYQTVSR	1229.6	5.2782	30	9	0.069	7.058	78.422	2.942	2	Medium	0.327
ONPF	DIMLACI	12	22	YAGVSYQTVSR	1229.6	5.3194	45	9	0.103	7.261	80.672	1.118	2	High	0.124
ONPF	DIMLACI	12	22	YAGVSYQTVSR	1229.6	5.2837	60	9	0.137	6.827	75.851	0.121	2	High	0.013
ONPF	DIMLACI	12	22	YAGVSYQTVSR	1229.6	5.3094	300	9	0.659	7.482	83.136	0.354	2	Medium	0.039
ONPF	DIMLACI	12	22	YAGVSYQTVSR	1229.6	5.2997	1500	9	2.791	7.576	84.181	1.394	3	Medium	0.561
ONPF	DIMLACI	12	22	YAGVSYQTVSR	1229.6	5.3061	3600	9	5.168	7.332	81.466	0.79	2	High	0.088
ONPF	DIMLACI	12	22	YAGVSYQTVSR	1229.6	5.3005	7200	9	7.159	7.393	82.139	0.726	2	High	0.081
ONPF	DIMLACI	12	22	YAGVSYQTVSR	1229.6	5.2782	14400	9	8.414	7.136	79.285	6.022	2	High	0.67
ONPF	DIMLACI	12	25	YAGVSYQTVSRVVN	1541.78	6.4972	0	12	0	0	0	n/a	3	Medium	0
ONPF	DIMLACI	12	25	YAGVSYQTVSRVVN	1541.78	0	30	12	0.083
ONPF	DIMLACI	12	25	YAGVSYQTVSRVVN	1541.78	0	45	12	0.124
ONPF	DIMLACI	12	25	YAGVSYQTVSRVVN	1541.78	0	60	12	0.165
ONPF	DIMLACI	12	25	YAGVSYQTVSRVVN	1541.78	0	300	12	0.798
ONPF	DIMLACI	12	25	YAGVSYQTVSRVVN	1541.78	0	1500	12	3.398
ONPF	DIMLACI	12	25	YAGVSYQTVSRVVN	1541.78	0	3600	12	6.351
ONPF	DIMLACI	12	25	YAGVSYQTVSRVVN	1541.78	0	7200	12	8.931
ONPF	DIMLACI	12	25	YAGVSYQTVSRVVN	1541.78	0	14400	12	10.765
ONPF	DIMLACI	12	26	YAGVSYQTVSRVVNQ	1669.84	6.7936	0	13	0	0	0	n/a	3	Medium	0
ONPF	DIMLACI	12	26	YAGVSYQTVSRVVNQ	1669.84	0	30	13	0.095
ONPF	DIMLACI	12	26	YAGVSYQTVSRVVNQ	1669.84	6.515	45	13	0.142	0.647	4.98		1	Medium	0
ONPF	DIMLACI	12	26	YAGVSYQTVSRVVNQ	1669.84	0	60	13	0.189
ONPF	DIMLACI	12	26	YAGVSYQTVSRVVNQ	1669.84	0	300	13	0.914
ONPF	DIMLACI	12	26	YAGVSYQTVSRVVNQ	1669.84	7.1613	1500	13	3.857	0.509	3.912	0	2	Medium	0
ONPF	DIMLACI	12	26	YAGVSYQTVSRVVNQ	1669.84	7.021	3600	13	7.123	1.232	9.479	4.239	2	Medium	0.472
ONPF	DIMLACI	12	26	YAGVSYQTVSRVVNQ	1669.84	6.9318	7200	13	9.879	5.977	45.975	53.19	2	Medium	5.92
ONPF	DIMLACI	12	26	YAGVSYQTVSRVVNQ	1669.84	6.6933	14400	13	11.762	11.71	90.075		1	Medium	0
ONPF	DIMLACI	12	36	YAGVSYQTVSRVVNQASHVSAKTRE	2736.39	7.0788	0	23	0	0	0	n/a	3	Medium	0
ONPF	DIMLACI	12	36	YAGVSYQTVSRVVNQASHVSAKTRE	2736.39	5.9178	30	23	0.225	2.998	13.034	7.312	2	Medium	0.814
ONPF	DIMLACI	12	36	YAGVSYQTVSRVVNQASHVSAKTRE	2736.39	6.0181	45	23	0.336	3.053	13.273	0.938	2	Medium	0.104
ONPF	DIMLACI	12	36	YAGVSYQTVSRVVNQASHVSAKTRE	2736.39	0	60	23	0.446
ONPF	DIMLACI	12	36	YAGVSYQTVSRVVNQASHVSAKTRE	2736.39	5.978	300	23	2.1	4.023	17.491		1	Medium	0
ONPF	DIMLACI	12	36	YAGVSYQTVSRVVNQASHVSAKTRE	2736.39	6.6183	1500	23	8.168	4.618	20.079	0.417	3	Medium	0.168
ONPF	DIMLACI	12	36	YAGVSYQTVSRVVNQASHVSAKTRE	2736.39	5.9256	3600	23	14.129	4.132	17.963	0.531	2	Medium	0.059
ONPF	DIMLACI	12	36	YAGVSYQTVSRVVNQASHVSAKTRE	2736.39	5.978	7200	23	18.724	4.039	17.562	3.566	2	Medium	0.397
ONPF	DIMLACI	12	36	YAGVSYQTVSRVVNQASHVSAKTRE	2736.39	6.0013	14400	23	21.533	4.166	18.112	8.968	2	Medium	0.998
ONPF	DIMLACI	12	37	YAGVSYQTVSRVVNQASHVSAKTREK	2864.49	6.778	0	24	0	0	0	n/a	3	Medium	0
ONPF	DIMLACI	12	37	YAGVSYQTVSRVVNQASHVSAKTREK	2864.49	6.7111	30	24	0.235	15.695	65.395	9.844	2	Medium	1.096
ONPF	DIMLACI	12	37	YAGVSYQTVSRVVNQASHVSAKTREK	2864.49	6.6989	45	24	0.351	16.593	69.139	2.115	2	Medium	0.235
ONPF	DIMLACI	12	37	YAGVSYQTVSRVVNQASHVSAKTREK	2864.49	6.7112	60	24	0.466	14.843	61.846		1	Medium	0
ONPF	DIMLACI	12	37	YAGVSYQTVSRVVNQASHVSAKTREK	2864.49	6.2543	300	24	2.194	9.47	39.458	85.369	2	Medium	9.501
ONPF	DIMLACI	12	37	YAGVSYQTVSRVVNQASHVSAKTREK	2864.49	6.7357	1500	24	8.559	16.696	69.567	3.041	3	Medium	1.224
ONPF	DIMLACI	12	37	YAGVSYQTVSRVVNQASHVSAKTREK	2864.49	6.7591	3600	24	14.825	16.333	68.055	1.808	2	Medium	0.201
ONPF	DIMLACI	12	37	YAGVSYQTVSRVVNQASHVSAKTREK	2864.49	6.7468	7200	24	19.632	16.651	69.381	0.718	2	Medium	0.08
ONPF	DIMLACI	12	37	YAGVSYQTVSRVVNQASHVSAKTREK	2864.49	6.7033	14400	24	22.524	16.318	67.991	8.815	2	Medium	0.981
ONPF	DIMLACI	12	39	YAGVSYQTVSRVVNQASHVSAKTREKVE	3092.6	6.9284	0	26	0	0	0	n/a	3	Medium	0
ONPF	DIMLACI	12	39	YAGVSYQTVSRVVNQASHVSAKTREKVE	3092.6	6.7981	30	26	0.244	17.264	66.4	6.984	2	Medium	0.777
ONPF	DIMLACI	12	39	YAGVSYQTVSRVVNQASHVSAKTREKVE	3092.6	6.8114	45	26	0.364	17.534	67.44	0.225	2	Medium	0.025
ONPF	DIMLACI	12	39	YAGVSYQTVSRVVNQASHVSAKTREKVE	3092.6	6.8939	60	26	0.483	16.007	61.566		1	Medium	0
ONPF	DIMLACI	12	39	YAGVSYQTVSRVVNQASHVSAKTREKVE	3092.6	6.0225	300	26	2.281	2.684	10.325		1	Medium	0
ONPF	DIMLACI	12	39	YAGVSYQTVSRVVNQASHVSAKTREKVE	3092.6	6.7795	1500	26	8.95	18.779	72.226	2.916	3	Medium	1.174
ONPF	DIMLACI	12	39	YAGVSYQTVSRVVNQASHVSAKTREKVE	3092.6	6.7758	3600	26	15.621	18.182	69.932	0.953	2	Medium	0.106
ONPF	DIMLACI	12	39	YAGVSYQTVSRVVNQASHVSAKTREKVE	3092.6	6.7736	7200	26	20.871	19.013	73.128	4.517	2	Medium	0.503
ONPF	DIMLACI	12	39	YAGVSYQTVSRVVNQASHVSAKTREKVE	3092.6	6.8047	14400	26	24.182	18.421	70.849	11.894	2	Medium	1.324
ONPF	DIMLACI	12	40	YAGVSYQTVSRVVNQASHVSAKTREKVEA	3163.64	7.0866	0	27	0	0	0	n/a	3	Medium	0
ONPF	DIMLACI	12	40	YAGVSYQTVSRVVNQASHVSAKTREKVEA	3163.64	0	30	27	0.261
ONPF	DIMLACI	12	40	YAGVSYQTVSRVVNQASHVSAKTREKVEA	3163.64	0	45	27	0.39
ONPF	DIMLACI	12	40	YAGVSYQTVSRVVNQASHVSAKTREKVEA	3163.64	0	60	27	0.518
ONPF	DIMLACI	12	40	YAGVSYQTVSRVVNQASHVSAKTREKVEA	3163.64	0	300	27	2.444
ONPF	DIMLACI	12	40	YAGVSYQTVSRVVNQASHVSAKTREKVEA	3163.64	0	1500	27	9.539
ONPF	DIMLACI	12	40	YAGVSYQTVSRVVNQASHVSAKTREKVEA	3163.64	0	3600	27	16.503
ONPF	DIMLACI	12	40	YAGVSYQTVSRVVNQASHVSAKTREKVEA	3163.64	0	7200	27	21.857
ONPF	DIMLACI	12	40	YAGVSYQTVSRVVNQASHVSAKTREKVEA	3163.64	0	14400	27	25.182
ONPF	DIMLACI	12	41	YAGVSYQTVSRVVNQASHVSAKTREKVEAA	3234.67	7.1424	0	28	0	0	0	n/a	3	Medium	0
ONPF	DIMLACI	12	41	YAGVSYQTVSRVVNQASHVSAKTREKVEAA	3234.67	7.1535	30	28	0.282	18.145	64.802	16.709	2	Medium	1.86
ONPF	DIMLACI	12	41	YAGVSYQTVSRVVNQASHVSAKTREKVEAA	3234.67	7.0733	45	28	0.422	18.985	67.803	1.897	2	Medium	0.211
ONPF	DIMLACI	12	41	YAGVSYQTVSRVVNQASHVSAKTREKVEAA	3234.67	7.0076	60	28	0.56	17.581	62.791	4.411	2	Medium	0.491
ONPF	DIMLACI	12	41	YAGVSYQTVSRVVNQASHVSAKTREKVEAA	3234.67	6.6254	300	28	2.637	18.783	67.083	10.032	2	Medium	1.117
ONPF	DIMLACI	12	41	YAGVSYQTVSRVVNQASHVSAKTREKVEAA	3234.67	6.9726	1500	28	10.197	20.867	74.527	3.437	3	Medium	1.383
ONPF	DIMLACI	12	41	YAGVSYQTVSRVVNQASHVSAKTREKVEAA	3234.67	7.0533	3600	28	17.427	20.317	72.562	0.214	2	Medium	0.024
ONPF	DIMLACI	12	41	YAGVSYQTVSRVVNQASHVSAKTREKVEAA	3234.67	7.07	7200	28	22.851	20.471	73.109	2.676	2	Medium	0.298
ONPF	DIMLACI	12	41	YAGVSYQTVSRVVNQASHVSAKTREKVEAA	3234.67	7.0688	14400	28	26.182	19.923	71.152	17.387	2	Medium	1.935
ONPF	DIMLACI	12	42	YAGVSYQTVSRVVNQASHVSAKTREKVEAAM	3365.72	7.8975	0	29	0	0	0	n/a	3	Medium	0
ONPF	DIMLACI	12	42	YAGVSYQTVSRVVNQASHVSAKTREKVEAAM	3365.72	7.7374	30	29	0.29	19.252	66.385	19.879	2	High	2.213
ONPF	DIMLACI	12	42	YAGVSYQTVSRVVNQASHVSAKTREKVEAAM	3365.72	7.6839	45	29	0.433	20.671	71.28	0.554	2	High	0.062
ONPF	DIMLACI	12	42	YAGVSYQTVSRVVNQASHVSAKTREKVEAAM	3365.72	7.7263	60	29	0.575	18.427	63.54	2.798	2	High	0.311
ONPF	DIMLACI	12	42	YAGVSYQTVSRVVNQASHVSAKTREKVEAAM	3365.72	7.7876	300	29	2.708	20.318	70.061	0.383	2	High	0.043
ONPF	DIMLACI	12	42	YAGVSYQTVSRVVNQASHVSAKTREKVEAAM	3365.72	7.7645	1500	29	10.504	21.827	75.266	3.94	3	High	1.586
ONPF	DIMLACI	12	42	YAGVSYQTVSRVVNQASHVSAKTREKVEAAM	3365.72	7.7252	3600	29	18.012	21.408	73.821	0.296	2	High	0.033
ONPF	DIMLACI	12	42	YAGVSYQTVSRVVNQASHVSAKTREKVEAAM	3365.72	7.7541	7200	29	23.679	21.493	74.113	0.797	2	High	0.089
ONPF	DIMLACI	12	42	YAGVSYQTVSRVVNQASHVSAKTREKVEAAM	3365.72	7.7374	14400	29	27.153	21.555	74.326	12.117	2	High	1.349
ONPF	DIMLACI	12	42	YAGVSYQTVSRVVNQASHVSAKTREKVEAAM	3365.72	10.4841	0	29	0	0	0	n/a	3	Medium	0
ONPF	DIMLACI	12	42	YAGVSYQTVSRVVNQASHVSAKTREKVEAAM	3365.72	0	30	29	0.29
ONPF	DIMLACI	12	42	YAGVSYQTVSRVVNQASHVSAKTREKVEAAM	3365.72	0	45	29	0.433
ONPF	DIMLACI	12	42	YAGVSYQTVSRVVNQASHVSAKTREKVEAAM	3365.72	0	60	29	0.575
ONPF	DIMLACI	12	42	YAGVSYQTVSRVVNQASHVSAKTREKVEAAM	3365.72	0	300	29	2.708
ONPF	DIMLACI	12	42	YAGVSYQTVSRVVNQASHVSAKTREKVEAAM	3365.72	0	1500	29	10.504
ONPF	DIMLACI	12	42	YAGVSYQTVSRVVNQASHVSAKTREKVEAAM	3365.72	10.8564	3600	29	18.012	16.714	57.634		1	Medium	0
ONPF	DIMLACI	12	42	YAGVSYQTVSRVVNQASHVSAKTREKVEAAM	3365.72	0	7200	29	23.679
ONPF	DIMLACI	12	42	YAGVSYQTVSRVVNQASHVSAKTREKVEAAM	3365.72	0	14400	29	27.153
ONPF	DIMLACI	12	42	YAGVSYQTVSRVVNQASHVSAKTREKVEAAM	3365.72	11.5018	0	29	0	0	0	n/a	3	Medium	0
ONPF	DIMLACI	12	42	YAGVSYQTVSRVVNQASHVSAKTREKVEAAM	3365.72	11.6363	30	29	0.29	11.74	40.482		1	Medium	0
ONPF	DIMLACI	12	42	YAGVSYQTVSRVVNQASHVSAKTREKVEAAM	3365.72	10.8953	45	29	0.433	19.058	65.719	20.667	2	Medium	2.3
ONPF	DIMLACI	12	42	YAGVSYQTVSRVVNQASHVSAKTREKVEAAM	3365.72	0	60	29	0.575
ONPF	DIMLACI	12	42	YAGVSYQTVSRVVNQASHVSAKTREKVEAAM	3365.72	11.5962	300	29	2.708	13.187	45.474		1	Medium	0
ONPF	DIMLACI	12	42	YAGVSYQTVSRVVNQASHVSAKTREKVEAAM	3365.72	10.97	1500	29	10.504	19.034	65.634	0	2	Medium	0
ONPF	DIMLACI	12	42	YAGVSYQTVSRVVNQASHVSAKTREKVEAAM	3365.72	0	3600	29	18.012
ONPF	DIMLACI	12	42	YAGVSYQTVSRVVNQASHVSAKTREKVEAAM	3365.72	0	7200	29	23.679
ONPF	DIMLACI	12	42	YAGVSYQTVSRVVNQASHVSAKTREKVEAAM	3365.72	11.5962	14400	29	27.153	13.928	48.028		1	Medium	0
ONPF	DIMLACI	12	42	YAGVSYQTVSRVVNQASHVSAKTREKVEAAM	3365.72	0	0	29	0	0	0	n/a	3	High	0
ONPF	DIMLACI	12	42	YAGVSYQTVSRVVNQASHVSAKTREKVEAAM	3365.72	0	30	29	0.29
ONPF	DIMLACI	12	42	YAGVSYQTVSRVVNQASHVSAKTREKVEAAM	3365.72	0	45	29	0.433
ONPF	DIMLACI	12	42	YAGVSYQTVSRVVNQASHVSAKTREKVEAAM	3365.72	0	60	29	0.575
ONPF	DIMLACI	12	42	YAGVSYQTVSRVVNQASHVSAKTREKVEAAM	3365.72	0	300	29	2.708
ONPF	DIMLACI	12	42	YAGVSYQTVSRVVNQASHVSAKTREKVEAAM	3365.72	0	1500	29	10.504
ONPF	DIMLACI	12	42	YAGVSYQTVSRVVNQASHVSAKTREKVEAAM	3365.72	0	3600	29	18.012
ONPF	DIMLACI	12	42	YAGVSYQTVSRVVNQASHVSAKTREKVEAAM	3365.72	0	7200	29	23.679
ONPF	DIMLACI	12	42	YAGVSYQTVSRVVNQASHVSAKTREKVEAAM	3365.72	0	14400	29	27.153
ONPF	DIMLACI	12	44	YAGVSYQTVSRVVNQASHVSAKTREKVEAAMAE	3565.79	8.0822	0	31	0	0	0	n/a	3	Medium	0
ONPF	DIMLACI	12	44	YAGVSYQTVSRVVNQASHVSAKTREKVEAAMAE	3565.79	7.9703	30	31	0.313	19.991	64.488		1	Medium	0
ONPF	DIMLACI	12	44	YAGVSYQTVSRVVNQASHVSAKTREKVEAAMAE	3565.79	8.0349	45	31	0.468	21.441	69.166		1	Medium	0
ONPF	DIMLACI	12	44	YAGVSYQTVSRVVNQASHVSAKTREKVEAAMAE	3565.79	7.977	60	31	0.622	20.45	65.966		1	Medium	0
ONPF	DIMLACI	12	44	YAGVSYQTVSRVVNQASHVSAKTREKVEAAMAE	3565.79	8.0617	300	31	2.933	21.207	68.409		1	Medium	0
ONPF	DIMLACI	12	44	YAGVSYQTVSRVVNQASHVSAKTREKVEAAMAE	3565.79	7.9413	1500	31	11.399	23.707	76.474	4.886	3	Medium	1.967
ONPF	DIMLACI	12	44	YAGVSYQTVSRVVNQASHVSAKTREKVEAAMAE	3565.79	8.0773	3600	31	19.524	22.595	72.887	0.917	2	Medium	0.102
ONPF	DIMLACI	12	44	YAGVSYQTVSRVVNQASHVSAKTREKVEAAMAE	3565.79	8.0004	7200	31	25.555	23.505	75.822	2.913	2	Medium	0.324
ONPF	DIMLACI	12	44	YAGVSYQTVSRVVNQASHVSAKTREKVEAAMAE	3565.79	7.9747	14400	31	29.144	23.246	74.986	13.536	2	Medium	1.506
ONPF	DIMLACI	12	45	YAGVSYQTVSRVVNQASHVSAKTREKVEAAMAEL	3678.88	9.0492	0	32	0	0	0	n/a	3	Medium	0
ONPF	DIMLACI	12	45	YAGVSYQTVSRVVNQASHVSAKTREKVEAAMAEL	3678.88	8.9018	30	32	0.318	21.062	65.819	14.611	2	Medium	1.626
ONPF	DIMLACI	12	45	YAGVSYQTVSRVVNQASHVSAKTREKVEAAMAEL	3678.88	8.903	45	32	0.475	22.038	68.87	0.116	2	Medium	0.013
ONPF	DIMLACI	12	45	YAGVSYQTVSRVVNQASHVSAKTREKVEAAMAEL	3678.88	8.8718	60	32	0.632	19.975	62.423	9.009	2	Medium	1.003
ONPF	DIMLACI	12	45	YAGVSYQTVSRVVNQASHVSAKTREKVEAAMAEL	3678.88	8.913	300	32	2.979	23.233	72.603		1	Medium	0
ONPF	DIMLACI	12	45	YAGVSYQTVSRVVNQASHVSAKTREKVEAAMAEL	3678.88	8.9212	1500	32	11.61	24.14	75.436	4.975	3	Medium	2.003
ONPF	DIMLACI	12	45	YAGVSYQTVSRVVNQASHVSAKTREKVEAAMAEL	3678.88	8.903	3600	32	19.959	23.608	73.776	3.396	2	Medium	0.378
ONPF	DIMLACI	12	45	YAGVSYQTVSRVVNQASHVSAKTREKVEAAMAEL	3678.88	8.9097	7200	32	26.235	24.255	75.798	0.851	2	Medium	0.095
ONPF	DIMLACI	12	45	YAGVSYQTVSRVVNQASHVSAKTREKVEAAMAEL	3678.88	8.9208	14400	32	30.042	24.051	75.16	16.855	2	Medium	1.876
ONPF	DIMLACI	13	17	AGVSY	495.233	5.0386	0	3	0	0	0	n/a	3	Medium	0
ONPF	DIMLACI	13	17	AGVSY	495.233	5.0018	30	3	0.022	2.981	99.363		1	Medium	0
ONPF	DIMLACI	13	17	AGVSY	495.233	0	45	3	0.032
ONPF	DIMLACI	13	17	AGVSY	495.233	4.906	60	3	0.043	0.063	2.099		1	Medium	0
ONPF	DIMLACI	13	17	AGVSY	495.233	0	300	3	0.208
ONPF	DIMLACI	13	17	AGVSY	495.233	0	1500	3	0.904
ONPF	DIMLACI	13	17	AGVSY	495.233	5.0019	3600	3	1.724	2.755	91.841		1	Medium	0
ONPF	DIMLACI	13	17	AGVSY	495.233	0	7200	3	2.448
ONPF	DIMLACI	13	17	AGVSY	495.233	5.0096	14400	3	2.893	2.63	87.657	1.836	2	Medium	0.204
ONPF	DIMLACI	13	42	AGVSYQTVSRVVNQASHVSAKTREKVEAAM	3202.65	7.6712	0	28	0	0	0	n/a	3	Medium	0
ONPF	DIMLACI	13	42	AGVSYQTVSRVVNQASHVSAKTREKVEAAM	3202.65	7.0521	30	28	0.276	17.718	63.279		1	Medium	0
ONPF	DIMLACI	13	42	AGVSYQTVSRVVNQASHVSAKTREKVEAAM	3202.65	7.46	45	28	0.412	19.78	70.642		1	Medium	0
ONPF	DIMLACI	13	42	AGVSYQTVSRVVNQASHVSAKTREKVEAAM	3202.65	0	60	28	0.547
ONPF	DIMLACI	13	42	AGVSYQTVSRVVNQASHVSAKTREKVEAAM	3202.65	7.4221	300	28	2.577	20.934	74.766		1	Medium	0
ONPF	DIMLACI	13	42	AGVSYQTVSRVVNQASHVSAKTREKVEAAM	3202.65	7.4221	1500	28	10.001	22.09	78.894	0	2	Medium	0
ONPF	DIMLACI	13	42	AGVSYQTVSRVVNQASHVSAKTREKVEAAM	3202.65	7.4422	3600	28	17.198	20.739	74.068		1	Medium	0
ONPF	DIMLACI	13	42	AGVSYQTVSRVVNQASHVSAKTREKVEAAM	3202.65	0	7200	28	22.714
ONPF	DIMLACI	13	42	AGVSYQTVSRVVNQASHVSAKTREKVEAAM	3202.65	7.4176	14400	28	26.154	21.596	77.129		1	Medium	0
ONPF	DIMLACI	15	22	VSYQTVSR	938.482	4.2812	0	6	0	0	0	n/a	3	High	0
ONPF	DIMLACI	15	22	VSYQTVSR	938.482	4.2174	30	6	0.039	5.069	84.488	1.105	2	Medium	0.123
ONPF	DIMLACI	15	22	VSYQTVSR	938.482	4.2274	45	6	0.059	5.224	87.064	0.746	2	High	0.083
ONPF	DIMLACI	15	22	VSYQTVSR	938.482	4.2452	60	6	0.079	4.718	78.635	1.695	2	Medium	0.189
ONPF	DIMLACI	15	22	VSYQTVSR	938.482	4.2798	300	6	0.382	5.008	83.462		1	Medium	0
ONPF	DIMLACI	15	22	VSYQTVSR	938.482	4.1735	1500	6	1.656	5.508	91.794	0	3	Medium	0
ONPF	DIMLACI	15	22	VSYQTVSR	938.482	4.1751	3600	6	3.164	5.154	85.9	0.527	2	High	0.059
ONPF	DIMLACI	15	22	VSYQTVSR	938.482	4.2151	7200	6	4.528	5.204	86.726	0.922	2	High	0.103
ONPF	DIMLACI	15	22	VSYQTVSR	938.482	4.2173	14400	6	5.475	5.043	84.057	4.382	2	High	0.488
ONPF	DIMLACI	15	23	VSYQTVSRV	1037.55	0	0	7	0	0	0	n/a	3	High	0
ONPF	DIMLACI	15	23	VSYQTVSRV	1037.55	0	30	7	0.042
ONPF	DIMLACI	15	23	VSYQTVSRV	1037.55	0	45	7	0.063
ONPF	DIMLACI	15	23	VSYQTVSRV	1037.55	0	60	7	0.084
ONPF	DIMLACI	15	23	VSYQTVSRV	1037.55	0	300	7	0.408
ONPF	DIMLACI	15	23	VSYQTVSRV	1037.55	0	1500	7	1.78
ONPF	DIMLACI	15	23	VSYQTVSRV	1037.55	0	3600	7	3.436
ONPF	DIMLACI	15	23	VSYQTVSRV	1037.55	0	7200	7	4.999
ONPF	DIMLACI	15	23	VSYQTVSRV	1037.55	0	14400	7	6.196
ONPF	DIMLACI	17	41	YQTVSRVVNQASHVSAKTREKVEAA	2757.45	0	0	23	0	0	0	n/a	3	High	0
ONPF	DIMLACI	17	41	YQTVSRVVNQASHVSAKTREKVEAA	2757.45	0	30	23	0.24
ONPF	DIMLACI	17	41	YQTVSRVVNQASHVSAKTREKVEAA	2757.45	0	45	23	0.359
ONPF	DIMLACI	17	41	YQTVSRVVNQASHVSAKTREKVEAA	2757.45	0	60	23	0.476
ONPF	DIMLACI	17	41	YQTVSRVVNQASHVSAKTREKVEAA	2757.45	0	300	23	2.233
ONPF	DIMLACI	17	41	YQTVSRVVNQASHVSAKTREKVEAA	2757.45	0	1500	23	8.502
ONPF	DIMLACI	17	41	YQTVSRVVNQASHVSAKTREKVEAA	2757.45	0	3600	23	14.332
ONPF	DIMLACI	17	41	YQTVSRVVNQASHVSAKTREKVEAA	2757.45	0	7200	23	18.634
ONPF	DIMLACI	17	41	YQTVSRVVNQASHVSAKTREKVEAA	2757.45	0	14400	23	21.329
ONPF	DIMLACI	17	42	YQTVSRVVNQASHVSAKTREKVEAAM	2888.49	6.4357	0	24	0	0	0	n/a	3	Medium	0
ONPF	DIMLACI	17	42	YQTVSRVVNQASHVSAKTREKVEAAM	2888.49	6.3501	30	24	0.248	15.314	63.809	9.575	2	High	1.066
ONPF	DIMLACI	17	42	YQTVSRVVNQASHVSAKTREKVEAAM	2888.49	6.3523	45	24	0.37	16.13	67.209	4.8	2	High	0.534
ONPF	DIMLACI	17	42	YQTVSRVVNQASHVSAKTREKVEAAM	2888.49	6.3312	60	24	0.491	14.012	58.383	9.227	2	High	1.027
ONPF	DIMLACI	17	42	YQTVSRVVNQASHVSAKTREKVEAAM	2888.49	6.2978	300	24	2.303	16.803	70.011	0.032	2	High	0.004
ONPF	DIMLACI	17	42	YQTVSRVVNQASHVSAKTREKVEAAM	2888.49	6.3442	1500	24	8.809	17.559	73.161	1.773	3	High	0.714
ONPF	DIMLACI	17	42	YQTVSRVVNQASHVSAKTREKVEAAM	2888.49	6.3156	3600	24	14.917	16.992	70.801	0.039	2	High	0.004
ONPF	DIMLACI	17	42	YQTVSRVVNQASHVSAKTREKVEAAM	2888.49	6.2532	7200	24	19.462	17.58	73.248	1.735	2	High	0.193
ONPF	DIMLACI	17	42	YQTVSRVVNQASHVSAKTREKVEAAM	2888.49	6.3601	14400	24	22.3	17.079	71.163	8.752	2	High	0.974
ONPF	DIMLACI	18	28	QTVSRVVNQAS	1187.63	5.5946	0	9	0	0	0	n/a	3	Medium	0
ONPF	DIMLACI	18	28	QTVSRVVNQAS	1187.63	5.6882	30	9	0.076	2.666	29.627		1	Medium	0
ONPF	DIMLACI	18	28	QTVSRVVNQAS	1187.63	5.7261	45	9	0.114	2.628	29.2		1	Medium	0
ONPF	DIMLACI	18	28	QTVSRVVNQAS	1187.63	0	60	9	0.151
ONPF	DIMLACI	18	28	QTVSRVVNQAS	1187.63	5.5924	300	9	0.722	3.212	35.686	0.226	2	Medium	0.025
ONPF	DIMLACI	18	28	QTVSRVVNQAS	1187.63	5.5226	1500	9	2.938	3.793	42.14	0.514	3	Medium	0.207
ONPF	DIMLACI	18	28	QTVSRVVNQAS	1187.63	5.5534	3600	9	5.167	3.676	40.841	6.722	2	Medium	0.748
ONPF	DIMLACI	18	28	QTVSRVVNQAS	1187.63	5.7417	7200	9	6.84	3.365	37.394		1	Medium	0
ONPF	DIMLACI	18	28	QTVSRVVNQAS	1187.63	5.5177	14400	9	7.965	4.371	48.563	5.688	2	Medium	0.633
ONPF	DIMLACI	18	33	QTVSRVVNQASHVSAK	1709.92	4.4016	0	14	0	0	0	n/a	3	Medium	0
ONPF	DIMLACI	18	33	QTVSRVVNQASHVSAK	1709.92	5.0185	30	14	0.152	5.128	36.631	63.42	2	Medium	7.059
ONPF	DIMLACI	18	33	QTVSRVVNQASHVSAK	1709.92	4.3533	45	14	0.228	9.875	70.534	2.081	2	Medium	0.232
ONPF	DIMLACI	18	33	QTVSRVVNQASHVSAK	1709.92	4.311	60	14	0.302	9.137	65.267	3.103	2	Medium	0.345
ONPF	DIMLACI	18	33	QTVSRVVNQASHVSAK	1709.92	3.6959	300	14	1.405	1.178	8.415		1	Medium	0
ONPF	DIMLACI	18	33	QTVSRVVNQASHVSAK	1709.92	4.0926	1500	14	5.233	7.237	51.694	14.197	3	Medium	5.715
ONPF	DIMLACI	18	33	QTVSRVVNQASHVSAK	1709.92	4.3199	3600	14	8.713	9.681	69.147	1.262	2	Medium	0.14
ONPF	DIMLACI	18	33	QTVSRVVNQASHVSAK	1709.92	4.321	7200	14	11.258	10.412	74.369	2.187	2	Medium	0.243
ONPF	DIMLACI	18	33	QTVSRVVNQASHVSAK	1709.92	4.3867	14400	14	12.85	9.873	70.524	7.345	2	Medium	0.818
ONPF	DIMLACI	18	37	QTVSRVVNQASHVSAKTREK	2224.2	4.0933	0	18	0	0	0	n/a	3	Medium	0
ONPF	DIMLACI	18	37	QTVSRVVNQASHVSAKTREK	2224.2	4.0625	30	18	0.187	11.899	66.104	4.757	2	Medium	0.529
ONPF	DIMLACI	18	37	QTVSRVVNQASHVSAKTREK	2224.2	4.0914	45	18	0.279	12.191	67.727	3.524	2	Medium	0.392
ONPF	DIMLACI	18	37	QTVSRVVNQASHVSAKTREK	2224.2	4.0146	60	18	0.37	11.036	61.313	5.508	2	Medium	0.613
ONPF	DIMLACI	18	37	QTVSRVVNQASHVSAKTREK	2224.2	4.0614	300	18	1.732	12.015	66.752		1	Medium	0
ONPF	DIMLACI	18	37	QTVSRVVNQASHVSAKTREK	2224.2	4.0517	1500	18	6.606	12.741	70.781	1.457	3	Medium	0.587
ONPF	DIMLACI	18	37	QTVSRVVNQASHVSAKTREK	2224.2	4.0324	3600	18	11.219	12.132	67.399	2.276	2	Medium	0.253
ONPF	DIMLACI	18	37	QTVSRVVNQASHVSAKTREK	2224.2	3.9689	7200	18	14.653	13.34	74.11	6.009	2	Medium	0.669
ONPF	DIMLACI	18	37	QTVSRVVNQASHVSAKTREK	2224.2	4.1193	14400	18	16.728	11.971	66.506	9.341	2	Medium	1.04
ONPF	DIMLACI	18	39	QTVSRVVNQASHVSAKTREKVE	2452.31	4.5796	0	20	0	0	0	n/a	3	Medium	0
ONPF	DIMLACI	18	39	QTVSRVVNQASHVSAKTREKVE	2452.31	4.5227	30	20	0.195	12.813	64.063	16.697	2	Medium	1.858
ONPF	DIMLACI	18	39	QTVSRVVNQASHVSAKTREKVE	2452.31	4.4826	45	20	0.292	14.798	73.99	19.036	2	Medium	2.119
ONPF	DIMLACI	18	39	QTVSRVVNQASHVSAKTREKVE	2452.31	4.5004	60	20	0.388	8.37	41.848	75.361	2	Medium	8.388
ONPF	DIMLACI	18	39	QTVSRVVNQASHVSAKTREKVE	2452.31	4.6141	300	20	1.819	2.685	13.424		1	High	0
ONPF	DIMLACI	18	39	QTVSRVVNQASHVSAKTREKVE	2452.31	4.4484	1500	20	6.997	15.771	78.856	3.491	3	Medium	1.405
ONPF	DIMLACI	18	39	QTVSRVVNQASHVSAKTREKVE	2452.31	4.496	3600	20	12.015	14.021	70.106	3.023	2	Medium	0.337
ONPF	DIMLACI	18	39	QTVSRVVNQASHVSAKTREKVE	2452.31	4.4971	7200	20	15.892	14.933	74.667	4.339	2	Medium	0.483
ONPF	DIMLACI	18	39	QTVSRVVNQASHVSAKTREKVE	2452.31	4.5026	14400	20	18.387	14.787	73.935	6.356	2	Medium	0.707
ONPF	DIMLACI	18	41	QTVSRVVNQASHVSAKTREKVEAA	2594.39	5.0798	0	22	0	0	0	n/a	3	Medium	0
ONPF	DIMLACI	18	41	QTVSRVVNQASHVSAKTREKVEAA	2594.39	5.1065	30	22	0.234	14.368	65.308		1	Medium	0
ONPF	DIMLACI	18	41	QTVSRVVNQASHVSAKTREKVEAA	2594.39	5.0798	45	22	0.35	13.999	63.63		1	Medium	0
ONPF	DIMLACI	18	41	QTVSRVVNQASHVSAKTREKVEAA	2594.39	4.9684	60	22	0.465	14.758	67.081		1	Medium	0
ONPF	DIMLACI	18	41	QTVSRVVNQASHVSAKTREKVEAA	2594.39	5.0798	300	22	2.175	16.928	76.948		1	Medium	0
ONPF	DIMLACI	18	41	QTVSRVVNQASHVSAKTREKVEAA	2594.39	5.3019	1500	22	8.244	17.134	77.882	2.983	3	Medium	1.201
ONPF	DIMLACI	18	41	QTVSRVVNQASHVSAKTREKVEAA	2594.39	5.7507	3600	22	13.821	18.852	85.689		1	Medium	0
ONPF	DIMLACI	18	41	QTVSRVVNQASHVSAKTREKVEAA	2594.39	0	7200	22	17.873
ONPF	DIMLACI	18	41	QTVSRVVNQASHVSAKTREKVEAA	2594.39	5.735	14400	22	20.386	18.658	84.81		1	Medium	0
ONPF	DIMLACI	18	42	QTVSRVVNQASHVSAKTREKVEAAM	2725.43	5.9928	0	23	0	0	0	n/a	3	Medium	0
ONPF	DIMLACI	18	42	QTVSRVVNQASHVSAKTREKVEAAM	2725.43	5.9222	30	23	0.242	15.035	65.37	8.063	2	High	0.897
ONPF	DIMLACI	18	42	QTVSRVVNQASHVSAKTREKVEAAM	2725.43	5.9378	45	23	0.361	15.466	67.243	4.467	2	High	0.497
ONPF	DIMLACI	18	42	QTVSRVVNQASHVSAKTREKVEAAM	2725.43	5.9133	60	23	0.479	13.853	60.232	3.133	2	High	0.349
ONPF	DIMLACI	18	42	QTVSRVVNQASHVSAKTREKVEAAM	2725.43	5.9635	300	23	2.246	16.099	69.997	1.452	2	Medium	0.162
ONPF	DIMLACI	18	42	QTVSRVVNQASHVSAKTREKVEAAM	2725.43	5.9817	1500	23	8.551	16.764	72.885	2.405	3	High	0.968
ONPF	DIMLACI	18	42	QTVSRVVNQASHVSAKTREKVEAAM	2725.43	5.8565	3600	23	14.406	16.606	72.201	2.104	2	High	0.234
ONPF	DIMLACI	18	42	QTVSRVVNQASHVSAKTREKVEAAM	2725.43	5.92	7200	23	18.701	16.87	73.35	4.826	2	High	0.537
ONPF	DIMLACI	18	42	QTVSRVVNQASHVSAKTREKVEAAM	2725.43	5.9467	14400	23	21.357	16.585	72.11	6.201	2	High	0.69
ONPF	DIMLACI	19	42	TVSRVVNQASHVSAKTREKVEAAM	2597.37	5.8086	0	22	0	0	0	n/a	3	Medium	0
ONPF	DIMLACI	19	42	TVSRVVNQASHVSAKTREKVEAAM	2597.37	5.7595	30	22	0.239	13.556	61.619	12.731	2	Medium	1.417
ONPF	DIMLACI	19	42	TVSRVVNQASHVSAKTREKVEAAM	2597.37	5.9467	45	22	0.358	7.809	35.495	84.326	2	Medium	9.385
ONPF	DIMLACI	19	42	TVSRVVNQASHVSAKTREKVEAAM	2597.37	5.7551	60	22	0.475	13.235	60.161		1	Medium	0
ONPF	DIMLACI	19	42	TVSRVVNQASHVSAKTREKVEAAM	2597.37	5.7061	300	22	2.224	9.427	42.852	79.89	2	Medium	8.892
ONPF	DIMLACI	19	42	TVSRVVNQASHVSAKTREKVEAAM	2597.37	5.6919	1500	22	8.45	15.846	72.027	2.551	3	Medium	1.027
ONPF	DIMLACI	19	42	TVSRVVNQASHVSAKTREKVEAAM	2597.37	5.7117	3600	22	14.179	15.136	68.8	1.473	2	Medium	0.164
ONPF	DIMLACI	19	42	TVSRVVNQASHVSAKTREKVEAAM	2597.37	5.6704	7200	22	18.298	15.759	71.631	1.183	2	High	0.132
ONPF	DIMLACI	19	42	TVSRVVNQASHVSAKTREKVEAAM	2597.37	5.6893	14400	22	20.714	15.767	71.669	8.235	2	Medium	0.917
ONPF	DIMLACI	22	42	RVVNQASHVSAKTREKVEAAM	2310.22	4.7789	0	19	0	0	0	n/a	3	High	0
ONPF	DIMLACI	22	42	RVVNQASHVSAKTREKVEAAM	2310.22	4.6363	30	19	0.219	10.596	55.768	7.229	2	High	0.805
ONPF	DIMLACI	22	42	RVVNQASHVSAKTREKVEAAM	2310.22	4.653	45	19	0.326	11.335	59.657	0.137	2	High	0.015
ONPF	DIMLACI	22	42	RVVNQASHVSAKTREKVEAAM	2310.22	4.662	60	19	0.433	9.926	52.24	1.831	2	High	0.204
ONPF	DIMLACI	22	42	RVVNQASHVSAKTREKVEAAM	2310.22	4.4436	300	19	2.023	7.776	40.928	50.583	2	Medium	5.63
ONPF	DIMLACI	22	42	RVVNQASHVSAKTREKVEAAM	2310.22	4.6371	1500	19	7.589	12.553	66.069	1.489	3	Medium	0.599
ONPF	DIMLACI	22	42	RVVNQASHVSAKTREKVEAAM	2310.22	4.623	3600	19	12.571	12.093	63.649	2.996	2	High	0.333
ONPF	DIMLACI	22	42	RVVNQASHVSAKTREKVEAAM	2310.22	4.584	7200	19	16.048	12.632	66.487	3.339	2	High	0.372
ONPF	DIMLACI	22	42	RVVNQASHVSAKTREKVEAAM	2310.22	4.6653	14400	19	18.018	12.174	64.072	3.939	2	High	0.438
ONPF	DIMLACI	23	42	VVNQASHVSAKTREKVEAAM	2154.12	4.9669	0	18	0	0	0	n/a	3	High	0
ONPF	DIMLACI	23	42	VVNQASHVSAKTREKVEAAM	2154.12	4.8235	30	18	0.216	9.95	55.279	6.032	2	High	0.671
ONPF	DIMLACI	23	42	VVNQASHVSAKTREKVEAAM	2154.12	4.8581	45	18	0.323	10.272	57.065	3.796	2	High	0.422
ONPF	DIMLACI	23	42	VVNQASHVSAKTREKVEAAM	2154.12	4.8614	60	18	0.429	9.173	50.962	0.416	2	High	0.046
ONPF	DIMLACI	23	42	VVNQASHVSAKTREKVEAAM	2154.12	4.8525	300	18	2.002	10.85	60.277	0.406	2	Medium	0.045
ONPF	DIMLACI	23	42	VVNQASHVSAKTREKVEAAM	2154.12	4.9283	1500	18	7.488	11.145	61.915	1.61	3	High	0.648
ONPF	DIMLACI	23	42	VVNQASHVSAKTREKVEAAM	2154.12	4.8659	3600	18	12.345	10.857	60.316	1.391	2	High	0.155
ONPF	DIMLACI	23	42	VVNQASHVSAKTREKVEAAM	2154.12	4.8915	7200	18	15.648	11.111	61.729	0.351	2	High	0.039
ONPF	DIMLACI	23	42	VVNQASHVSAKTREKVEAAM	2154.12	4.8648	14400	18	17.378	10.879	60.442	7.521	2	High	0.837
ONPF	DIMLACI	27	42	ASHVSAKTREKVEAAM	1713.88	4.2374	0	14	0	0	0	n/a	3	Medium	0
ONPF	DIMLACI	27	42	ASHVSAKTREKVEAAM	1713.88	4.1672	30	14	0.166	7.502	53.588	7.116	2	Medium	0.792
ONPF	DIMLACI	27	42	ASHVSAKTREKVEAAM	1713.88	4.263	45	14	0.247	6.77	48.354	7.713	2	Medium	0.858
ONPF	DIMLACI	27	42	ASHVSAKTREKVEAAM	1713.88	4.1706	60	14	0.328	7.323	52.309	0.154	2	Medium	0.017
ONPF	DIMLACI	27	42	ASHVSAKTREKVEAAM	1713.88	4.2441	300	14	1.523	7.598	54.271		1	Medium	0
ONPF	DIMLACI	27	42	ASHVSAKTREKVEAAM	1713.88	4.1876	1500	14	5.613	8.059	57.567	1.184	3	Medium	0.477
ONPF	DIMLACI	27	42	ASHVSAKTREKVEAAM	1713.88	4.1661	3600	14	9.239	7.704	55.028	0.701	2	Medium	0.078
ONPF	DIMLACI	27	42	ASHVSAKTREKVEAAM	1713.88	4.2463	7200	14	11.861	7.877	56.261	1.414	2	Medium	0.157
ONPF	DIMLACI	27	42	ASHVSAKTREKVEAAM	1713.88	4.1884	14400	14	13.392	7.983	57.023	1.076	2	Medium	0.12
ONPF	DIMLACI	38	42	VEAAM	519.236	4.5791	0	3	0	0	0	n/a	3	Medium	0
ONPF	DIMLACI	38	42	VEAAM	519.236	0	30	3	0.046
ONPF	DIMLACI	38	42	VEAAM	519.236	0	45	3	0.069
ONPF	DIMLACI	38	42	VEAAM	519.236	5.5411	60	3	0.092	2.077	69.224		1	Medium	0
ONPF	DIMLACI	38	42	VEAAM	519.236	0	300	3	0.427
ONPF	DIMLACI	38	42	VEAAM	519.236	0	1500	3	1.554
ONPF	DIMLACI	38	42	VEAAM	519.236	0	3600	3	2.391
ONPF	DIMLACI	38	42	VEAAM	519.236	0	7200	3	2.808
ONPF	DIMLACI	38	42	VEAAM	519.236	0	14400	3	2.97
ONPF	DIMLACI	41	45	AMAEL	533.252	6.3895	0	3	0	0	0	n/a	3	Medium	0
ONPF	DIMLACI	41	45	AMAEL	533.252	6.4025	30	3	0.028	1.512	50.412	2.843	2	Medium	0.316
ONPF	DIMLACI	41	45	AMAEL	533.252	6.427	45	3	0.043	1.541	51.359	0.125	2	Medium	0.014
ONPF	DIMLACI	41	45	AMAEL	533.252	6.378	60	3	0.057	1.598	53.26	0.635	2	Medium	0.071
ONPF	DIMLACI	41	45	AMAEL	533.252	6.3746	300	3	0.271	2.537	84.564		1	Medium	0
ONPF	DIMLACI	41	45	AMAEL	533.252	6.3843	1500	3	1.106	2.467	82.232	0.232	3	Medium	0.093
ONPF	DIMLACI	41	45	AMAEL	533.252	6.3947	3600	3	1.947	2.428	80.938	1.591	2	Medium	0.177
ONPF	DIMLACI	41	45	AMAEL	533.252	6.3947	7200	3	2.556	2.382	79.384	0.586	2	Medium	0.065
ONPF	DIMLACI	41	45	AMAEL	533.252	6.4058	14400	3	2.889	2.312	77.066	1.48	2	Medium	0.165
ONPF	DIMLACI	42	45	MAEL	462.215	6.1562	0	2	0	0	0	n/a	3	Medium	0
ONPF	DIMLACI	42	45	MAEL	462.215	6.1562	30	2	0.015	1.189	59.453	1.474	2	Medium	0.164
ONPF	DIMLACI	42	45	MAEL	462.215	6.222	45	2	0.022	1.285	64.231	0.591	2	Medium	0.066
ONPF	DIMLACI	42	45	MAEL	462.215	6.1975	60	2	0.03	1.169	58.457	0.443	2	Medium	0.049
ONPF	DIMLACI	42	45	MAEL	462.215	0	300	2	0.143
ONPF	DIMLACI	42	45	MAEL	462.215	0	1500	2	0.61
ONPF	DIMLACI	42	45	MAEL	462.215	6.1763	3600	2	1.139	1.859	92.962	1.262	2	Medium	0.14
ONPF	DIMLACI	42	45	MAEL	462.215	6.1161	7200	2	1.593	1.871	93.532		1	Medium	0
ONPF	DIMLACI	42	45	MAEL	462.215	6.1295	14400	2	1.89	1.786	89.321	1.917	2	Medium	0.213
ONPF	DIMLACI	43	55	AELNYIPNRVAQQ	1514.78	5.9839	0	10	0	0	0	n/a	3	Medium	0
ONPF	DIMLACI	43	55	AELNYIPNRVAQQ	1514.78	5.9679	30	10	0.078	8.317	83.171	3.952	2	Medium	0.44
ONPF	DIMLACI	43	55	AELNYIPNRVAQQ	1514.78	5.9534	45	10	0.117	7.52	75.201	2.597	2	Medium	0.289
ONPF	DIMLACI	43	55	AELNYIPNRVAQQ	1514.78	5.969	60	10	0.155	7.063	70.625		1	Medium	0
ONPF	DIMLACI	43	55	AELNYIPNRVAQQ	1514.78	5.8509	300	10	0.749	8.828	88.282		1	Medium	0
ONPF	DIMLACI	43	55	AELNYIPNRVAQQ	1514.78	5.9586	1500	10	3.144	8.302	83.024	2.392	3	Medium	0.963
ONPF	DIMLACI	43	55	AELNYIPNRVAQQ	1514.78	5.9078	3600	10	5.738	7.961	79.607	2.155	2	Medium	0.24
ONPF	DIMLACI	43	55	AELNYIPNRVAQQ	1514.78	5.9635	7200	10	7.807	8.279	82.791	1.54	2	Medium	0.171
ONPF	DIMLACI	43	55	AELNYIPNRVAQQ	1514.78	5.9022	14400	10	9.094	7.929	79.291	6.248	2	Medium	0.695
ONPF	DIMLACI	43	62	AELNYIPNRVAQQLAGKQSL	2212.2	7.6076	0	17	0	0	0	n/a	3	Medium	0
ONPF	DIMLACI	43	62	AELNYIPNRVAQQLAGKQSL	2212.2	7.5079	30	17	0.151	8.781	51.65	104.241	2	Medium	11.602
ONPF	DIMLACI	43	62	AELNYIPNRVAQQLAGKQSL	2212.2	7.2059	45	17	0.226	6.931	40.768	79.761	2	Medium	8.877
ONPF	DIMLACI	43	62	AELNYIPNRVAQQLAGKQSL	2212.2	7.1658	60	17	0.3	0.473	2.781		1	Medium	0
ONPF	DIMLACI	43	62	AELNYIPNRVAQQLAGKQSL	2212.2	0	300	17	1.439
ONPF	DIMLACI	43	62	AELNYIPNRVAQQLAGKQSL	2212.2	7.197	1500	17	5.877	1.222	7.191	0	2	Medium	0
ONPF	DIMLACI	43	62	AELNYIPNRVAQQLAGKQSL	2212.2	0	3600	17	10.381
ONPF	DIMLACI	43	62	AELNYIPNRVAQQLAGKQSL	2212.2	0	7200	17	13.737
ONPF	DIMLACI	43	62	AELNYIPNRVAQQLAGKQSL	2212.2	7.1836	14400	17	15.752	2.304	13.553		1	Medium	0
ONPF	DIMLACI	43	63	AELNYIPNRVAQQLAGKQSLL	2325.28	8.1783	0	18	0	0	0	n/a	3	Medium	0
ONPF	DIMLACI	43	63	AELNYIPNRVAQQLAGKQSLL	2325.28	8.2076	30	18	0.155	12.861	71.448	5.299	2	Medium	0.59
ONPF	DIMLACI	43	63	AELNYIPNRVAQQLAGKQSLL	2325.28	8.1631	45	18	0.232	12.929	71.829	0.69	2	Medium	0.077
ONPF	DIMLACI	43	63	AELNYIPNRVAQQLAGKQSLL	2325.28	8.1274	60	18	0.309	12.26	68.109	0.731	2	High	0.081
ONPF	DIMLACI	43	63	AELNYIPNRVAQQLAGKQSLL	2325.28	8.2066	300	18	1.48	13.134	72.966	0.777	2	Medium	0.086
ONPF	DIMLACI	43	63	AELNYIPNRVAQQLAGKQSLL	2325.28	8.1701	1500	18	6.065	13.445	74.694	2.241	3	High	0.902
ONPF	DIMLACI	43	63	AELNYIPNRVAQQLAGKQSLL	2325.28	8.1509	3600	18	10.774	13.038	72.435	1.354	2	High	0.151
ONPF	DIMLACI	43	63	AELNYIPNRVAQQLAGKQSLL	2325.28	8.1497	7200	18	14.369	13.407	74.481	1.161	2	High	0.129
ONPF	DIMLACI	43	63	AELNYIPNRVAQQLAGKQSLL	2325.28	8.1686	14400	18	16.617	12.386	68.812	18.137	2	Medium	2.019
ONPF	DIMLACI	44	51	ELNYIPNR	1017.52	5.5422	0	5	0	0	0	n/a	3	Medium	0
ONPF	DIMLACI	44	51	ELNYIPNR	1017.52	5.5968	30	5	0.04	3.316	66.315		1	Medium	0
ONPF	DIMLACI	44	51	ELNYIPNR	1017.52	5.5735	45	5	0.06	3.399	67.981	0.934	2	Medium	0.104
ONPF	DIMLACI	44	51	ELNYIPNR	1017.52	5.5601	60	5	0.08	3.115	62.293	0.508	2	Medium	0.056
ONPF	DIMLACI	44	51	ELNYIPNR	1017.52	5.5568	300	5	0.386	3.816	76.311	1.815	2	Medium	0.202
ONPF	DIMLACI	44	51	ELNYIPNR	1017.52	5.5471	1500	5	1.614	3.561	71.222	1.092	3	Medium	0.44
ONPF	DIMLACI	44	51	ELNYIPNR	1017.52	5.5456	3600	5	2.92	3.57	71.402	0.111	2	Medium	0.012
ONPF	DIMLACI	44	51	ELNYIPNR	1017.52	5.5679	7200	5	3.923	3.483	69.668	0.584	2	Medium	0.065
ONPF	DIMLACI	44	51	ELNYIPNR	1017.52	5.5723	14400	5	4.5	3.348	66.964	3.071	2	Medium	0.342
ONPF	DIMLACI	45	51	LNYIPNR	888.482	5.2102	0	4	0	0	0	n/a	3	Medium	0
ONPF	DIMLACI	45	51	LNYIPNR	888.482	5.238	30	4	0.031	3.242	81.039	2.602	2	Medium	0.29
ONPF	DIMLACI	45	51	LNYIPNR	888.482	5.2681	45	4	0.046	3.344	83.598	0.859	2	Medium	0.096
ONPF	DIMLACI	45	51	LNYIPNR	888.482	5.2559	60	4	0.061	3.186	79.662		1	Medium	0
ONPF	DIMLACI	45	51	LNYIPNR	888.482	5.2002	300	4	0.294	3.486	87.154	0.61	2	Medium	0.068
ONPF	DIMLACI	45	51	LNYIPNR	888.482	5.267	1500	4	1.23	3.581	89.531	0	2	Medium	0
ONPF	DIMLACI	45	51	LNYIPNR	888.482	5.2481	3600	4	2.233	3.346	83.657	0.552	2	Medium	0.061
ONPF	DIMLACI	45	51	LNYIPNR	888.482	5.2336	7200	4	3.02	3.24	80.991	0.068	2	Medium	0.008
ONPF	DIMLACI	45	51	LNYIPNR	888.482	5.2726	14400	4	3.51	3.144	78.606	2.825	2	Medium	0.314
ONPF	DIMLACI	45	63	LNYIPNRVAQQLAGKQSLL	2125.2	7.792	0	16	0	0	0	n/a	3	Medium	0
ONPF	DIMLACI	45	63	LNYIPNRVAQQLAGKQSLL	2125.2	8.3558	30	16	0.141	11.565	72.283		1	Medium	0
ONPF	DIMLACI	45	63	LNYIPNRVAQQLAGKQSLL	2125.2	8.3692	45	16	0.211	11.451	71.571		1	Medium	0
ONPF	DIMLACI	45	63	LNYIPNRVAQQLAGKQSLL	2125.2	8.3113	60	16	0.28	11.833	73.953		1	Medium	0
ONPF	DIMLACI	45	63	LNYIPNRVAQQLAGKQSLL	2125.2	7.7742	300	16	1.341	12.215	76.343		1	Medium	0
ONPF	DIMLACI	45	63	LNYIPNRVAQQLAGKQSLL	2125.2	8.2957	1500	16	5.47	13.044	81.524	0	2	Medium	0
ONPF	DIMLACI	45	63	LNYIPNRVAQQLAGKQSLL	2125.2	8.0829	3600	16	9.652	12.685	79.284	5.825	2	Medium	0.648
ONPF	DIMLACI	45	63	LNYIPNRVAQQLAGKQSLL	2125.2	7.7898	7200	16	12.786	12.139	75.867	5.28	2	Medium	0.588
ONPF	DIMLACI	45	63	LNYIPNRVAQQLAGKQSLL	2125.2	7.8455	14400	16	14.729	11.219	70.118		1	Medium	0
ONPF	DIMLACI	46	51	NYIPNR	775.398	4.3191	0	3	0	0	0	n/a	3	Medium	0
ONPF	DIMLACI	46	51	NYIPNR	775.398	4.3455	30	3	0.022	2.381	79.375	0.836	2	High	0.093
ONPF	DIMLACI	46	51	NYIPNR	775.398	4.3689	45	3	0.033	2.427	80.901	0.513	2	High	0.057
ONPF	DIMLACI	46	51	NYIPNR	775.398	4.3578	60	3	0.043	2.263	75.419	0.476	2	High	0.053
ONPF	DIMLACI	46	51	NYIPNR	775.398	4.3667	300	3	0.209	2.513	83.754		1	High	0
ONPF	DIMLACI	46	51	NYIPNR	775.398	4.3392	1500	3	0.871	2.461	82.04	0.461	3	High	0.186
ONPF	DIMLACI	46	51	NYIPNR	775.398	4.3143	3600	3	1.578	2.415	80.508	0.082	2	High	0.009
ONPF	DIMLACI	46	51	NYIPNR	775.398	4.35	7200	3	2.139	2.44	81.323	0.307	2	High	0.034
ONPF	DIMLACI	46	51	NYIPNR	775.398	4.3522	14400	3	2.524	2.37	79.014	2.059	2	High	0.229
ONPF	DIMLACI	46	54	NYIPNRVAQ	1073.56	5.2793	0	6	0	0	0	n/a	3	Medium	0
ONPF	DIMLACI	46	54	NYIPNRVAQ	1073.56	5.559	30	6	0.046	5.304	88.403	0.468	2	Medium	0.052
ONPF	DIMLACI	46	54	NYIPNRVAQ	1073.56	5.5757	45	6	0.068	5.326	88.762	0.558	2	Medium	0.062
ONPF	DIMLACI	46	54	NYIPNRVAQ	1073.56	5.5545	60	6	0.091	5.1	85.001	0.344	2	Medium	0.038
ONPF	DIMLACI	46	54	NYIPNRVAQ	1073.56	5.5478	300	6	0.438	5.742	95.703	0.812	2	Medium	0.09
ONPF	DIMLACI	46	54	NYIPNRVAQ	1073.56	0	1500	6	1.822
ONPF	DIMLACI	46	54	NYIPNRVAQ	1073.56	0	3600	6	3.293
ONPF	DIMLACI	46	54	NYIPNRVAQ	1073.56	4.6219	7200	6	4.453	1.03	17.161	1.283	2	Medium	0.143
ONPF	DIMLACI	46	54	NYIPNRVAQ	1073.56	0	14400	6	5.232
ONPF	DIMLACI	46	55	NYIPNRVAQQ	1201.62	4.8143	0	7	0	0	0	n/a	3	Medium	0
ONPF	DIMLACI	46	55	NYIPNRVAQQ	1201.62	4.8547	30	7	0.055	5.175	73.924	0.601	2	Medium	0.067
ONPF	DIMLACI	46	55	NYIPNRVAQQ	1201.62	4.8402	45	7	0.082	5.314	75.914	1.87	2	Medium	0.208
ONPF	DIMLACI	46	55	NYIPNRVAQQ	1201.62	4.8291	60	7	0.109	5.026	71.805	0.213	2	Medium	0.024
ONPF	DIMLACI	46	55	NYIPNRVAQQ	1201.62	4.8158	300	7	0.525	5.229	74.699	0.078	2	Medium	0.009
ONPF	DIMLACI	46	55	NYIPNRVAQQ	1201.62	4.7819	1500	7	2.19	5.374	76.772	0.978	3	Medium	0.394
ONPF	DIMLACI	46	55	NYIPNRVAQQ	1201.62	4.8202	3600	7	3.96	5.145	73.502	0.66	2	Medium	0.074
ONPF	DIMLACI	46	55	NYIPNRVAQQ	1201.62	4.8291	7200	7	5.343	5.101	72.874	0.185	2	Medium	0.021
ONPF	DIMLACI	46	55	NYIPNRVAQQ	1201.62	4.857	14400	7	6.219	4.949	70.703	1.72	2	Medium	0.191
ONPF	DIMLACI	46	56	NYIPNRVAQQL	1314.7	6.3768	0	8	0	0	0	n/a	3	Medium	0
ONPF	DIMLACI	46	56	NYIPNRVAQQL	1314.7	6.3835	30	8	0.059	5.212	65.148		1	Medium	0
ONPF	DIMLACI	46	56	NYIPNRVAQQL	1314.7	6.2821	45	8	0.088	5.133	64.164	1.314	2	Medium	0.146
ONPF	DIMLACI	46	56	NYIPNRVAQQL	1314.7	6.2543	60	8	0.117	4.922	61.526		1	Medium	0
ONPF	DIMLACI	46	56	NYIPNRVAQQL	1314.7	0	300	8	0.564
ONPF	DIMLACI	46	56	NYIPNRVAQQL	1314.7	6.3055	1500	8	2.371	6.027	75.333	0.458	3	Medium	0.185
ONPF	DIMLACI	46	56	NYIPNRVAQQL	1314.7	5.8777	3600	8	4.341	5.137	64.213		1	Medium	0
ONPF	DIMLACI	46	56	NYIPNRVAQQL	1314.7	6.2888	7200	8	5.959	6.493	81.158	4.372	2	Medium	0.487
ONPF	DIMLACI	46	56	NYIPNRVAQQL	1314.7	6.2821	14400	8	7.072	6.33	79.124	1.634	2	Medium	0.182
ONPF	DIMLACI	46	60	NYIPNRVAQQLAGKQ	1698.92	6.1142	0	12	0	0	0	n/a	3	Medium	0
ONPF	DIMLACI	46	60	NYIPNRVAQQLAGKQ	1698.92	6.066	30	12	0.109	8.315	69.288	1.983	2	Medium	0.221
ONPF	DIMLACI	46	60	NYIPNRVAQQLAGKQ	1698.92	6.1317	45	12	0.163	8.162	68.017	2.634	2	Medium	0.293
ONPF	DIMLACI	46	60	NYIPNRVAQQLAGKQ	1698.92	6.0716	60	12	0.216	7.862	65.521	0.038	2	Medium	0.004
ONPF	DIMLACI	46	60	NYIPNRVAQQLAGKQ	1698.92	6.0158	300	12	1.035	8.126	67.713	0.018	2	Medium	0.002
ONPF	DIMLACI	46	60	NYIPNRVAQQLAGKQ	1698.92	6.0715	1500	12	4.214	8.271	68.924	1.293	3	Medium	0.521
ONPF	DIMLACI	46	60	NYIPNRVAQQLAGKQ	1698.92	6.0838	3600	12	7.399	7.955	66.288	0.533	2	Medium	0.059
ONPF	DIMLACI	46	60	NYIPNRVAQQLAGKQ	1698.92	6.1328	7200	12	9.707	8.136	67.797	1.244	2	Medium	0.138
ONPF	DIMLACI	46	60	NYIPNRVAQQLAGKQ	1698.92	6.086	14400	12	11.047	7.751	64.592	6.366	2	Medium	0.709
ONPF	DIMLACI	46	62	NYIPNRVAQQLAGKQSL	1899.03	6.6937	0	14	0	0	0	n/a	3	Medium	0
ONPF	DIMLACI	46	62	NYIPNRVAQQLAGKQSL	1899.03	6.6588	30	14	0.128	9.553	68.236	1.937	2	Medium	0.216
ONPF	DIMLACI	46	62	NYIPNRVAQQLAGKQSL	1899.03	6.6877	45	14	0.191	9.523	68.024	3.258	2	Medium	0.363
ONPF	DIMLACI	46	62	NYIPNRVAQQLAGKQSL	1899.03	6.68	60	14	0.254	8.93	63.786	1.224	2	Medium	0.136
ONPF	DIMLACI	46	62	NYIPNRVAQQLAGKQSL	1899.03	6.5797	300	14	1.215	9.299	66.421	1.479	2	Medium	0.165
ONPF	DIMLACI	46	62	NYIPNRVAQQLAGKQSL	1899.03	6.645	1500	14	4.923	9.492	67.798	1.218	3	High	0.49
ONPF	DIMLACI	46	62	NYIPNRVAQQLAGKQSL	1899.03	6.6867	3600	14	8.603	9.243	66.022	1.22	2	Medium	0.136
ONPF	DIMLACI	46	62	NYIPNRVAQQLAGKQSL	1899.03	6.6209	7200	14	11.273	9.481	67.721	1.085	2	High	0.121
ONPF	DIMLACI	46	62	NYIPNRVAQQLAGKQSL	1899.03	6.6788	14400	14	12.878	8.567	61.191	12.861	2	Medium	1.431
ONPF	DIMLACI	46	63	NYIPNRVAQQLAGKQSLL	2012.12	7.3883	0	15	0	0	0	n/a	3	High	0
ONPF	DIMLACI	46	63	NYIPNRVAQQLAGKQSLL	2012.12	7.3597	30	15	0.132	10.387	69.244	1.938	2	High	0.216
ONPF	DIMLACI	46	63	NYIPNRVAQQLAGKQSLL	2012.12	7.402	45	15	0.197	10.248	68.319	2.274	2	High	0.253
ONPF	DIMLACI	46	63	NYIPNRVAQQLAGKQSLL	2012.12	7.3496	60	15	0.263	9.713	64.755	0.45	2	High	0.05
ONPF	DIMLACI	46	63	NYIPNRVAQQLAGKQSLL	2012.12	7.3641	300	15	1.256	9.909	66.059	0.933	2	High	0.104
ONPF	DIMLACI	46	63	NYIPNRVAQQLAGKQSLL	2012.12	7.3998	1500	15	5.111	10.376	69.174	1.459	3	High	0.587
ONPF	DIMLACI	46	63	NYIPNRVAQQLAGKQSLL	2012.12	7.3976	3600	15	8.997	10.014	66.759	0.86	2	High	0.096
ONPF	DIMLACI	46	63	NYIPNRVAQQLAGKQSLL	2012.12	7.3541	7200	15	11.905	10.236	68.238	1.36	2	High	0.151
ONPF	DIMLACI	46	63	NYIPNRVAQQLAGKQSLL	2012.12	7.3441	14400	15	13.743	9.498	63.319	12.037	2	High	1.34
ONPF	DIMLACI	46	63	NYIPNRVAQQLAGKQSLL	2012.12	10.1335	0	15	0	0	0	n/a	3	Medium	0
ONPF	DIMLACI	46	63	NYIPNRVAQQLAGKQSLL	2012.12	10.2401	30	15	0.132	9.682	64.546	9.053	2	Medium	1.008
ONPF	DIMLACI	46	63	NYIPNRVAQQLAGKQSLL	2012.12	10.2212	45	15	0.197	10.876	72.504		1	Medium	0
ONPF	DIMLACI	46	63	NYIPNRVAQQLAGKQSLL	2012.12	9.6841	60	15	0.263	5.709	38.059		1	Medium	0
ONPF	DIMLACI	46	63	NYIPNRVAQQLAGKQSLL	2012.12	10.2791	300	15	1.256	10.723	71.49		1	Medium	0
ONPF	DIMLACI	46	63	NYIPNRVAQQLAGKQSLL	2012.12	10.2858	1500	15	5.111	9.449	62.992	0	2	Medium	0
ONPF	DIMLACI	46	63	NYIPNRVAQQLAGKQSLL	2012.12	9.6719	3600	15	8.997	9.268	61.783	5.935	2	Medium	0.661
ONPF	DIMLACI	46	63	NYIPNRVAQQLAGKQSLL	2012.12	0	7200	15	11.905
ONPF	DIMLACI	46	63	NYIPNRVAQQLAGKQSLL	2012.12	10.2591	14400	15	13.743	9.885	65.901	14.196	2	Medium	1.58
ONPF	DIMLACI	46	63	NYIPNRVAQQLAGKQSLL	2012.12	11.9632	0	15	0	0	0	n/a	3	Medium	0
ONPF	DIMLACI	46	63	NYIPNRVAQQLAGKQSLL	2012.12	11.6742	30	15	0.132	7.016	46.771	2.502	2	Medium	0.278
ONPF	DIMLACI	46	63	NYIPNRVAQQLAGKQSLL	2012.12	11.4536	45	15	0.197	8.992	59.947		1	Medium	0
ONPF	DIMLACI	46	63	NYIPNRVAQQLAGKQSLL	2012.12	11.9706	60	15	0.263	6.285	41.901	8.324	2	Medium	0.926
ONPF	DIMLACI	46	63	NYIPNRVAQQLAGKQSLL	2012.12	11.5115	300	15	1.256	8.785	58.565		1	Medium	0
ONPF	DIMLACI	46	63	NYIPNRVAQQLAGKQSLL	2012.12	11.467	1500	15	5.111	9.114	60.761	0	2	Medium	0
ONPF	DIMLACI	46	63	NYIPNRVAQQLAGKQSLL	2012.12	11.6018	3600	15	8.997	8.234	54.896	4.687	2	Medium	0.522
ONPF	DIMLACI	46	63	NYIPNRVAQQLAGKQSLL	2012.12	11.4046	7200	15	11.905	9.077	60.514		1	Medium	0
ONPF	DIMLACI	46	63	NYIPNRVAQQLAGKQSLL	2012.12	11.4447	14400	15	13.743	8.923	59.483		1	Medium	0
ONPF	DIMLACI	46	65	NYIPNRVAQQLAGKQSLLIG	2182.22	7.5747	0	17	0	0	0	n/a	3	Medium	0
ONPF	DIMLACI	46	65	NYIPNRVAQQLAGKQSLLIG	2182.22	0	30	17	0.139
ONPF	DIMLACI	46	65	NYIPNRVAQQLAGKQSLLIG	2182.22	0	45	17	0.207
ONPF	DIMLACI	46	65	NYIPNRVAQQLAGKQSLLIG	2182.22	0	60	17	0.276
ONPF	DIMLACI	46	65	NYIPNRVAQQLAGKQSLLIG	2182.22	7.2861	300	17	1.321	0.167	0.983		1	Medium	0
ONPF	DIMLACI	46	65	NYIPNRVAQQLAGKQSLLIG	2182.22	0	1500	17	5.413
ONPF	DIMLACI	46	65	NYIPNRVAQQLAGKQSLLIG	2182.22	0	3600	17	9.637
ONPF	DIMLACI	46	65	NYIPNRVAQQLAGKQSLLIG	2182.22	0	7200	17	12.959
ONPF	DIMLACI	46	65	NYIPNRVAQQLAGKQSLLIG	2182.22	0	14400	17	15.256
ONPF	DIMLACI	47	63	YIPNRVAQQLAGKQSLL	1898.07	7.2181	0	14	0	0	0	n/a	3	Medium	0
ONPF	DIMLACI	47	63	YIPNRVAQQLAGKQSLL	1898.07	7.0989	30	14	0.13	8.908	63.63		1	Medium	0
ONPF	DIMLACI	47	63	YIPNRVAQQLAGKQSLL	1898.07	7.1145	45	14	0.195	9.14	65.287	1.87	2	Medium	0.208
ONPF	DIMLACI	47	63	YIPNRVAQQLAGKQSLL	1898.07	0	60	14	0.259
ONPF	DIMLACI	47	63	YIPNRVAQQLAGKQSLL	1898.07	0	300	14	1.24
ONPF	DIMLACI	47	63	YIPNRVAQQLAGKQSLL	1898.07	7.0878	1500	14	5.033	9.447	67.482		1	Medium	0
ONPF	DIMLACI	47	63	YIPNRVAQQLAGKQSLL	1898.07	7.1558	3600	14	8.819	9.987	71.333	1.81	2	Medium	0.201
ONPF	DIMLACI	47	63	YIPNRVAQQLAGKQSLL	1898.07	7.2015	7200	14	11.581	10.08	72.003		1	Medium	0
ONPF	DIMLACI	47	63	YIPNRVAQQLAGKQSLL	1898.07	7.0577	14400	14	13.2	10.277	73.404	3.163	2	Medium	0.352
ONPF	DIMLACI	52	63	VAQQLAGKQSLL	1254.73	6.2899	0	10	0	0	0	n/a	3	Medium	0
ONPF	DIMLACI	52	63	VAQQLAGKQSLL	1254.73	6.0916	30	10	0.096	4.885	48.848	22.41	2	Medium	2.494
ONPF	DIMLACI	52	63	VAQQLAGKQSLL	1254.73	6.2108	45	10	0.144	6.415	64.148	2.276	2	Medium	0.253
ONPF	DIMLACI	52	63	VAQQLAGKQSLL	1254.73	6.0883	60	10	0.191	4.429	44.289	20.746	2	Medium	2.309
ONPF	DIMLACI	52	63	VAQQLAGKQSLL	1254.73	6.2097	300	10	0.912	6.272	62.715	3.028	2	Medium	0.337
ONPF	DIMLACI	52	63	VAQQLAGKQSLL	1254.73	6.1005	1500	10	3.679	3.873	38.733	4.25	3	Medium	1.711
ONPF	DIMLACI	52	63	VAQQLAGKQSLL	1254.73	5.998	3600	10	6.399	3.021	30.205	0.388	2	High	0.043
ONPF	DIMLACI	52	63	VAQQLAGKQSLL	1254.73	6.261	7200	10	8.358	6.242	62.422	0.049	2	Medium	0.006
ONPF	DIMLACI	52	63	VAQQLAGKQSLL	1254.73	6.2632	14400	10	9.502	5.981	59.815	6.942	2	Medium	0.773
ONPF	DIMLACI	55	63	QLAGKQSLL	956.566	6.0894	0	7	0	0	0	n/a	3	Medium	0
ONPF	DIMLACI	55	63	QLAGKQSLL	956.566	6.0793	30	7	0.073	4.851	69.297	0.202	2	Medium	0.022
ONPF	DIMLACI	55	63	QLAGKQSLL	956.566	6.0782	45	7	0.109	4.597	65.675	1.392	2	Medium	0.155
ONPF	DIMLACI	55	63	QLAGKQSLL	956.566	6.0782	60	7	0.145	4.461	63.723	1.252	2	Medium	0.139
ONPF	DIMLACI	55	63	QLAGKQSLL	956.566	6.0693	300	7	0.692	4.508	64.4		1	Medium	0
ONPF	DIMLACI	55	63	QLAGKQSLL	956.566	6.0663	1500	7	2.74	4.794	68.487	0.634	3	Medium	0.255
ONPF	DIMLACI	55	63	QLAGKQSLL	956.566	6.0682	3600	7	4.656	4.668	66.681	0.207	2	Medium	0.023
ONPF	DIMLACI	55	63	QLAGKQSLL	956.566	6.047	7200	7	5.946	4.959	70.844	4.94	2	Medium	0.55
ONPF	DIMLACI	55	63	QLAGKQSLL	956.566	6.1206	14400	7	6.671	4.453	63.61	5.856	2	Medium	0.652
ONPF	DIMLACI	56	63	LAGKQSLL	828.507	5.8648	0	6	0	0	0	n/a	3	Medium	0
ONPF	DIMLACI	56	63	LAGKQSLL	828.507	5.8453	30	6	0.058	3.925	65.416	0.264	2	High	0.029
ONPF	DIMLACI	56	63	LAGKQSLL	828.507	5.9211	45	6	0.086	3.893	64.876	0.965	2	Medium	0.107
ONPF	DIMLACI	56	63	LAGKQSLL	828.507	5.9055	60	6	0.115	3.698	61.626	0.368	2	Medium	0.041
ONPF	DIMLACI	56	63	LAGKQSLL	828.507	5.891	300	6	0.548	4.024	67.062	2.458	2	Medium	0.274
ONPF	DIMLACI	56	63	LAGKQSLL	828.507	5.8747	1500	6	2.201	3.915	65.258	0.794	3	Medium	0.32
ONPF	DIMLACI	56	63	LAGKQSLL	828.507	5.8632	3600	6	3.811	3.73	62.165	0.279	2	Medium	0.031
ONPF	DIMLACI	56	63	LAGKQSLL	828.507	5.8977	7200	6	4.97	3.74	62.337	0.267	2	Medium	0.03
ONPF	DIMLACI	56	63	LAGKQSLL	828.507	5.8888	14400	6	5.671	3.567	59.456	4.141	2	Medium	0.461
ONPF	DIMLACI	61	65	SLLIG	501.316	0	0	3	0	0	0	n/a	3	High	0
ONPF	DIMLACI	61	65	SLLIG	501.316	0	30	3	0.011
ONPF	DIMLACI	61	65	SLLIG	501.316	0	45	3	0.016
ONPF	DIMLACI	61	65	SLLIG	501.316	0	60	3	0.022
ONPF	DIMLACI	61	65	SLLIG	501.316	0	300	3	0.106
ONPF	DIMLACI	61	65	SLLIG	501.316	0	1500	3	0.49
ONPF	DIMLACI	61	65	SLLIG	501.316	0	3600	3	1.034
ONPF	DIMLACI	61	65	SLLIG	501.316	0	7200	3	1.687
ONPF	DIMLACI	61	65	SLLIG	501.316	0	14400	3	2.378
ONPF	DIMLACI	61	86	SLLIGVATSSLALHAPSQIVAAIKSR	2602.52	8.903	0	23	0	0	0	n/a	3	Medium	0
ONPF	DIMLACI	61	86	SLLIGVATSSLALHAPSQIVAAIKSR	2602.52	8.864	30	23	0.216	6.59	28.653	2.819	2	Medium	0.314
ONPF	DIMLACI	61	86	SLLIGVATSSLALHAPSQIVAAIKSR	2602.52	8.9453	45	23	0.322	6.5	28.263	2.378	2	Medium	0.265
ONPF	DIMLACI	61	86	SLLIGVATSSLALHAPSQIVAAIKSR	2602.52	8.8918	60	23	0.428	6.021	26.178	3.398	2	Medium	0.378
ONPF	DIMLACI	61	86	SLLIGVATSSLALHAPSQIVAAIKSR	2602.52	8.9286	300	23	2.026	8.262	35.92	14.189	2	Medium	1.579
ONPF	DIMLACI	61	86	SLLIGVATSSLALHAPSQIVAAIKSR	2602.52	8.9345	1500	23	7.91	8.484	36.885	1.529	3	Medium	0.615
ONPF	DIMLACI	61	86	SLLIGVATSSLALHAPSQIVAAIKSR	2602.52	8.9442	3600	23	13.461	9.162	39.835	1.082	2	Medium	0.12
ONPF	DIMLACI	61	86	SLLIGVATSSLALHAPSQIVAAIKSR	2602.52	8.318	7200	23	17.633	10.853	47.187	9.823	2	Medium	1.093
ONPF	DIMLACI	61	86	SLLIGVATSSLALHAPSQIVAAIKSR	2602.52	8.8004	14400	23	20.591	10.499	45.648	7.8	2	Medium	0.868
ONPF	DIMLACI	63	71	LIGVATSSL	859.501	7.1552	0	7	0	0	0	n/a	3	Medium	0
ONPF	DIMLACI	63	71	LIGVATSSL	859.501	7.1323	30	7	0.064	2.464	35.207	0.421	2	Medium	0.047
ONPF	DIMLACI	63	71	LIGVATSSL	859.501	7.0934	45	7	0.095	2.447	34.961	0.148	2	Medium	0.016
ONPF	DIMLACI	63	71	LIGVATSSL	859.501	7.139	60	7	0.126	2.575	36.782	4.039	2	Medium	0.45
ONPF	DIMLACI	63	71	LIGVATSSL	859.501	7.0856	300	7	0.603	2.494	35.634	1.777	2	Medium	0.198
ONPF	DIMLACI	63	71	LIGVATSSL	859.501	7.096	1500	7	2.433	2.518	35.975	0.308	3	High	0.124
ONPF	DIMLACI	63	71	LIGVATSSL	859.501	7.1335	3600	7	4.266	2.466	35.231	0.039	2	Medium	0.004
ONPF	DIMLACI	63	71	LIGVATSSL	859.501	7.1324	7200	7	5.681	2.409	34.418	0.049	2	High	0.005
ONPF	DIMLACI	63	71	LIGVATSSL	859.501	7.0666	14400	7	6.607	2.44	34.861	0.939	2	Medium	0.105
ONPF	DIMLACI	63	81	LIGVATSSLALHAPSQIVA	1847.05	7.5669	0	16	0	0	0	n/a	3	Medium	0
ONPF	DIMLACI	63	81	LIGVATSSLALHAPSQIVA	1847.05	7.558	30	16	0.159	5.474	34.21	1.915	2	Medium	0.213
ONPF	DIMLACI	63	81	LIGVATSSLALHAPSQIVA	1847.05	7.5446	45	16	0.238	5.315	33.221		1	Medium	0
ONPF	DIMLACI	63	81	LIGVATSSLALHAPSQIVA	1847.05	0	60	16	0.317
ONPF	DIMLACI	63	81	LIGVATSSLALHAPSQIVA	1847.05	0	300	16	1.497
ONPF	DIMLACI	63	81	LIGVATSSLALHAPSQIVA	1847.05	7.5491	1500	16	5.827	7.881	49.255	0	2	Medium	0
ONPF	DIMLACI	63	81	LIGVATSSLALHAPSQIVA	1847.05	7.5647	3600	16	9.852	8.667	54.171		1	Medium	0
ONPF	DIMLACI	63	81	LIGVATSSLALHAPSQIVA	1847.05	7.5558	7200	16	12.751	8.589	53.684	6.208	2	Medium	0.691
ONPF	DIMLACI	63	81	LIGVATSSLALHAPSQIVA	1847.05	0	14400	16	14.605
ONPF	DIMLACI	63	93	LIGVATSSLALHAPSQIVAAIKSRADQLGAS	3044.7	8.9954	0	28	0	0	0	n/a	3	Medium	0
ONPF	DIMLACI	63	93	LIGVATSSLALHAPSQIVAAIKSRADQLGAS	3044.7	8.9598	30	28	0.324	6.421	22.932		1	Medium	0
ONPF	DIMLACI	63	93	LIGVATSSLALHAPSQIVAAIKSRADQLGAS	3044.7	8.9676	45	28	0.484	6.646	23.737	0.934	2	Medium	0.104
ONPF	DIMLACI	63	93	LIGVATSSLALHAPSQIVAAIKSRADQLGAS	3044.7	8.9643	60	28	0.643	5.877	20.991	3.262	2	Medium	0.363
ONPF	DIMLACI	63	93	LIGVATSSLALHAPSQIVAAIKSRADQLGAS	3044.7	8.9843	300	28	3.011	7.185	25.66	1.392	2	Medium	0.155
ONPF	DIMLACI	63	93	LIGVATSSLALHAPSQIVAAIKSRADQLGAS	3044.7	8.884	1500	28	11.283	9.413	33.619	2.232	3	Medium	0.898
ONPF	DIMLACI	63	93	LIGVATSSLALHAPSQIVAAIKSRADQLGAS	3044.7	8.8796	3600	28	18.355	10.608	37.886		1	Medium	0
ONPF	DIMLACI	63	93	LIGVATSSLALHAPSQIVAAIKSRADQLGAS	3044.7	8.8617	7200	28	23.054	12.061	43.074	6.429	2	Medium	0.716
ONPF	DIMLACI	63	93	LIGVATSSLALHAPSQIVAAIKSRADQLGAS	3044.7	8.8461	14400	28	25.945	12.866	45.951		1	Medium	0
ONPF	DIMLACI	64	71	IGVATSSL	746.417	6.1844	0	6	0	0	0	n/a	3	High	0
ONPF	DIMLACI	64	71	IGVATSSL	746.417	6.1975	30	6	0.059	2.485	41.412	0.288	2	High	0.032
ONPF	DIMLACI	64	71	IGVATSSL	746.417	6.222	45	6	0.088	2.475	41.243	1.285	2	High	0.143
ONPF	DIMLACI	64	71	IGVATSSL	746.417	6.1897	60	6	0.117	2.352	39.206	0.904	2	High	0.101
ONPF	DIMLACI	64	71	IGVATSSL	746.417	6.173	300	6	0.558	2.537	42.284	0.134	2	Medium	0.015
ONPF	DIMLACI	64	71	IGVATSSL	746.417	6.1904	1500	6	2.228	2.636	43.933	0.282	3	High	0.113
ONPF	DIMLACI	64	71	IGVATSSL	746.417	6.2198	3600	6	3.842	2.506	41.772	0.342	2	High	0.038
ONPF	DIMLACI	64	71	IGVATSSL	746.417	6.1975	7200	6	5.013	2.533	42.21	0.428	2	High	0.048
ONPF	DIMLACI	64	71	IGVATSSL	746.417	6.2208	14400	6	5.717	2.474	41.226	1.464	2	High	0.163
ONPF	DIMLACI	64	81	IGVATSSLALHAPSQIVA	1733.97	7.1294	0	15	0	0	0	n/a	3	Medium	0
ONPF	DIMLACI	64	81	IGVATSSLALHAPSQIVA	1733.97	7.08	30	15	0.155	5.182	34.546	1.536	2	Medium	0.171
ONPF	DIMLACI	64	81	IGVATSSLALHAPSQIVA	1733.97	7.1669	45	15	0.231	5.067	33.779	0.471	2	High	0.052
ONPF	DIMLACI	64	81	IGVATSSLALHAPSQIVA	1733.97	7.1424	60	15	0.308	4.711	31.407	1.025	2	High	0.114
ONPF	DIMLACI	64	81	IGVATSSLALHAPSQIVA	1733.97	7.0845	300	15	1.453	5.902	39.345	0.89	2	Medium	0.099
ONPF	DIMLACI	64	81	IGVATSSLALHAPSQIVA	1733.97	7.1747	1500	15	5.621	6.959	46.395	1.525	3	High	0.614
ONPF	DIMLACI	64	81	IGVATSSLALHAPSQIVA	1733.97	7.1658	3600	15	9.428	7.229	48.195	1.337	2	High	0.149
ONPF	DIMLACI	64	81	IGVATSSLALHAPSQIVA	1733.97	7.1368	7200	15	12.083	7.691	51.273	0.686	2	High	0.076
ONPF	DIMLACI	64	81	IGVATSSLALHAPSQIVA	1733.97	7.1145	14400	15	13.715	7.465	49.766	5.472	2	Medium	0.609
ONPF	DIMLACI	64	82	IGVATSSLALHAPSQIVAA	1805	7.1	0	16	0	0	0	n/a	3	Medium	0
ONPF	DIMLACI	64	82	IGVATSSLALHAPSQIVAA	1805	7.08	30	16	0.176	4.929	30.806	0.546	2	Medium	0.061
ONPF	DIMLACI	64	82	IGVATSSLALHAPSQIVAA	1805	7.0856	45	16	0.263	5.026	31.413	1.804	2	Medium	0.201
ONPF	DIMLACI	64	82	IGVATSSLALHAPSQIVAA	1805	7.1134	60	16	0.35	4.56	28.498	0.335	2	Medium	0.037
ONPF	DIMLACI	64	82	IGVATSSLALHAPSQIVAA	1805	7.0042	300	16	1.646	5.969	37.309	0.113	2	Medium	0.013
ONPF	DIMLACI	64	82	IGVATSSLALHAPSQIVAA	1805	7.0402	1500	16	6.28	6.83	42.685	2.874	3	Medium	1.157
ONPF	DIMLACI	64	82	IGVATSSLALHAPSQIVAA	1805	7.031	3600	16	10.352	7.26	45.373	2.559	2	Medium	0.285
ONPF	DIMLACI	64	82	IGVATSSLALHAPSQIVAA	1805	7.0332	7200	16	13.077	7.765	48.531	2.745	2	Medium	0.306
ONPF	DIMLACI	64	82	IGVATSSLALHAPSQIVAA	1805	7.0198	14400	16	14.715	7.576	47.351	3.362	2	Medium	0.374
ONPF	DIMLACI	64	84	IGVATSSLALHAPSQIVAAIK	2046.18	7.5589	0	18	0	0	0	n/a	3	Medium	0
ONPF	DIMLACI	64	84	IGVATSSLALHAPSQIVAAIK	2046.18	7.5056	30	18	0.182	5.295	29.417	1.471	2	Medium	0.164
ONPF	DIMLACI	64	84	IGVATSSLALHAPSQIVAAIK	2046.18	7.5168	45	18	0.272	5.184	28.798	0.062	2	Medium	0.007
ONPF	DIMLACI	64	84	IGVATSSLALHAPSQIVAAIK	2046.18	7.4845	60	18	0.361	5.014	27.858	1.535	2	Medium	0.171
ONPF	DIMLACI	64	84	IGVATSSLALHAPSQIVAAIK	2046.18	7.5759	300	18	1.704	6.158	34.209		1	Medium	0
ONPF	DIMLACI	64	84	IGVATSSLALHAPSQIVAAIK	2046.18	7.5209	1500	18	6.552	7.162	39.787	0.096	3	Medium	0.039
ONPF	DIMLACI	64	84	IGVATSSLALHAPSQIVAAIK	2046.18	7.5358	3600	18	10.946	7.604	42.242	1.284	2	Medium	0.143
ONPF	DIMLACI	64	84	IGVATSSLALHAPSQIVAAIK	2046.18	7.5357	7200	18	14.088	8.004	44.469	0.133	2	Medium	0.015
ONPF	DIMLACI	64	84	IGVATSSLALHAPSQIVAAIK	2046.18	7.5157	14400	18	16.225	7.879	43.773	2.27	2	Medium	0.253
ONPF	DIMLACI	64	92	IGVATSSLALHAPSQIVAAIKSRADQLGA	2844.58	8.9041	0	26	0	0	0	n/a	3	Medium	0
ONPF	DIMLACI	64	92	IGVATSSLALHAPSQIVAAIKSRADQLGA	2844.58	8.8506	30	26	0.306	6.973	26.819	4.591	2	Medium	0.511
ONPF	DIMLACI	64	92	IGVATSSLALHAPSQIVAAIKSRADQLGA	2844.58	8.8796	45	26	0.456	6.796	26.138	3.879	2	Medium	0.432
ONPF	DIMLACI	64	92	IGVATSSLALHAPSQIVAAIKSRADQLGA	2844.58	8.8473	60	26	0.606	6.469	24.88	6.189	2	Medium	0.689
ONPF	DIMLACI	64	92	IGVATSSLALHAPSQIVAAIKSRADQLGA	2844.58	8.8339	300	26	2.834	6.898	26.529	7.15	2	Medium	0.796
ONPF	DIMLACI	64	92	IGVATSSLALHAPSQIVAAIKSRADQLGA	2844.58	8.838	1500	26	10.569	9.525	36.634	2.619	3	Medium	1.054
ONPF	DIMLACI	64	92	IGVATSSLALHAPSQIVAAIKSRADQLGA	2844.58	8.8718	3600	26	17.113	5.389	20.725	64.636	2	Medium	7.194
ONPF	DIMLACI	64	92	IGVATSSLALHAPSQIVAAIKSRADQLGA	2844.58	8.8049	7200	26	21.419	6.248	24.031	69.074	2	Medium	7.688
ONPF	DIMLACI	64	92	IGVATSSLALHAPSQIVAAIKSRADQLGA	2844.58	8.845	14400	26	24.056	7.95	30.576	83.29	2	Medium	9.27
ONPF	DIMLACI	64	93	IGVATSSLALHAPSQIVAAIKSRADQLGAS	2931.61	8.7099	0	27	0	0	0	n/a	3	Medium	0
ONPF	DIMLACI	64	93	IGVATSSLALHAPSQIVAAIKSRADQLGAS	2931.61	8.7146	30	27	0.32	6.521	24.153	0.512	2	High	0.057
ONPF	DIMLACI	64	93	IGVATSSLALHAPSQIVAAIKSRADQLGAS	2931.61	8.728	45	27	0.477	6.687	24.765	0.712	2	High	0.079
ONPF	DIMLACI	64	93	IGVATSSLALHAPSQIVAAIKSRADQLGAS	2931.61	8.6957	60	27	0.634	6.029	22.328	1.9	2	High	0.212
ONPF	DIMLACI	64	93	IGVATSSLALHAPSQIVAAIKSRADQLGAS	2931.61	8.6913	300	27	2.966	6.965	25.795	3.337	2	High	0.371
ONPF	DIMLACI	64	93	IGVATSSLALHAPSQIVAAIKSRADQLGAS	2931.61	8.7117	1500	27	11.077	9.287	34.396	1.642	3	High	0.661
ONPF	DIMLACI	64	93	IGVATSSLALHAPSQIVAAIKSRADQLGAS	2931.61	8.7269	3600	27	17.931	10.349	38.33	1.303	2	High	0.145
ONPF	DIMLACI	64	93	IGVATSSLALHAPSQIVAAIKSRADQLGAS	2931.61	8.7269	7200	27	22.386	11.393	42.195	0.855	2	Medium	0.095
ONPF	DIMLACI	64	93	IGVATSSLALHAPSQIVAAIKSRADQLGAS	2931.61	8.7169	14400	27	25.055	12.048	44.622	8.036	2	Medium	0.894
ONPF	DIMLACI	64	95	IGVATSSLALHAPSQIVAAIKSRADQLGASVV	3129.75	9.3022	0	29	0	0	0	n/a	3	Medium	0
ONPF	DIMLACI	64	95	IGVATSSLALHAPSQIVAAIKSRADQLGASVV	3129.75	9.2194	30	29	0.324	7.516	25.916	5.536	2	Medium	0.616
ONPF	DIMLACI	64	95	IGVATSSLALHAPSQIVAAIKSRADQLGASVV	3129.75	9.2417	45	29	0.485	7.135	24.603	1.375	2	Medium	0.153
ONPF	DIMLACI	64	95	IGVATSSLALHAPSQIVAAIKSRADQLGASVV	3129.75	9.2295	60	29	0.643	6.54	22.553	0.268	2	Medium	0.03
ONPF	DIMLACI	64	95	IGVATSSLALHAPSQIVAAIKSRADQLGASVV	3129.75	9.1715	300	29	3.013	7.73	26.656	5.325	2	Medium	0.593
ONPF	DIMLACI	64	95	IGVATSSLALHAPSQIVAAIKSRADQLGASVV	3129.75	9.199	1500	29	11.302	10.199	35.168	2.054	3	Medium	0.827
ONPF	DIMLACI	64	95	IGVATSSLALHAPSQIVAAIKSRADQLGASVV	3129.75	9.1983	3600	29	18.428	11.585	39.949		1	Medium	0
ONPF	DIMLACI	64	95	IGVATSSLALHAPSQIVAAIKSRADQLGASVV	3129.75	9.1693	7200	29	23.255	12.787	44.093	3.582	2	Medium	0.399
ONPF	DIMLACI	64	95	IGVATSSLALHAPSQIVAAIKSRADQLGASVV	3129.75	9.1425	14400	29	26.414	14.492	49.971		1	Medium	0
ONPF	DIMLACI	64	97	IGVATSSLALHAPSQIVAAIKSRADQLGASVVVS	3315.85	9.2012	0	31	0	0	0	n/a	3	Medium	0
ONPF	DIMLACI	64	97	IGVATSSLALHAPSQIVAAIKSRADQLGASVVVS	3315.85	9.0824	30	31	0.335	7.743	24.978	3.393	2	Medium	0.378
ONPF	DIMLACI	64	97	IGVATSSLALHAPSQIVAAIKSRADQLGASVVVS	3315.85	9.1125	45	31	0.501	8.002	25.814	2.49	2	Medium	0.277
ONPF	DIMLACI	64	97	IGVATSSLALHAPSQIVAAIKSRADQLGASVVVS	3315.85	9.0813	60	31	0.665	7.238	23.348	2.607	2	Medium	0.29
ONPF	DIMLACI	64	97	IGVATSSLALHAPSQIVAAIKSRADQLGASVVVS	3315.85	9.0467	300	31	3.119	8.918	28.769	3.208	2	Medium	0.357
ONPF	DIMLACI	64	97	IGVATSSLALHAPSQIVAAIKSRADQLGASVVVS	3315.85	9.0727	1500	31	11.759	11.372	36.685	2.381	3	Medium	0.959
ONPF	DIMLACI	64	97	IGVATSSLALHAPSQIVAAIKSRADQLGASVVVS	3315.85	9.0657	3600	31	19.306	12.798	41.283	0.94	2	Medium	0.105
ONPF	DIMLACI	64	97	IGVATSSLALHAPSQIVAAIKSRADQLGASVVVS	3315.85	9.0679	7200	31	24.535	14.169	45.708	6.054	2	Medium	0.674
ONPF	DIMLACI	64	97	IGVATSSLALHAPSQIVAAIKSRADQLGASVVVS	3315.85	8.8784	14400	31	28.039	8.219	26.512	85.095	2	Medium	9.471
ONPF	DIMLACI	64	98	IGVATSSLALHAPSQIVAAIKSRADQLGASVVVSM	3446.89	9.7145	0	32	0	0	0	n/a	3	Medium	0
ONPF	DIMLACI	64	98	IGVATSSLALHAPSQIVAAIKSRADQLGASVVVSM	3446.89	9.6429	30	32	0.343	8.492	26.537	2.282	2	Medium	0.254
ONPF	DIMLACI	64	98	IGVATSSLALHAPSQIVAAIKSRADQLGASVVVSM	3446.89	9.6518	45	32	0.513	8.733	27.29	4.224	2	High	0.47
ONPF	DIMLACI	64	98	IGVATSSLALHAPSQIVAAIKSRADQLGASVVVSM	3446.89	9.6128	60	32	0.681	7.943	24.823	2.655	2	Medium	0.295
ONPF	DIMLACI	64	98	IGVATSSLALHAPSQIVAAIKSRADQLGASVVVSM	3446.89	9.6785	300	32	3.195	9.418	29.431	4.256	2	Medium	0.474
ONPF	DIMLACI	64	98	IGVATSSLALHAPSQIVAAIKSRADQLGASVVVSM	3446.89	9.6447	1500	32	12.088	11.573	36.167	3.645	3	Medium	1.467
ONPF	DIMLACI	64	98	IGVATSSLALHAPSQIVAAIKSRADQLGASVVVSM	3446.89	9.6797	3600	32	19.923	13.156	41.111	1.451	2	Medium	0.161
ONPF	DIMLACI	64	98	IGVATSSLALHAPSQIVAAIKSRADQLGASVVVSM	3446.89	9.6328	7200	32	25.388	14.645	45.767	4.76	2	High	0.53
ONPF	DIMLACI	64	98	IGVATSSLALHAPSQIVAAIKSRADQLGASVVVSM	3446.89	9.5816	14400	32	29.018	15.175	47.422	11.022	2	Medium	1.227
ONPF	DIMLACI	65	71	GVATSSL	633.333	6.242	0	5	0	0	0	n/a	3	Medium	0
ONPF	DIMLACI	65	71	GVATSSL	633.333	6.5785	30	5	0.053	3.946	78.912	0.412	2	Medium	0.046
ONPF	DIMLACI	65	71	GVATSSL	633.333	6.6242	45	5	0.079	3.912	78.242	0.235	2	Medium	0.026
ONPF	DIMLACI	65	71	GVATSSL	633.333	6.5864	60	5	0.104	3.831	76.624	0.45	2	Medium	0.05
ONPF	DIMLACI	65	71	GVATSSL	633.333	6.5585	300	5	0.496	3.77	75.409	0.765	2	Medium	0.085
ONPF	DIMLACI	65	71	GVATSSL	633.333	6.6042	1500	5	1.952	3.867	77.34	0.016	3	Medium	0.007
ONPF	DIMLACI	65	71	GVATSSL	633.333	6.6042	3600	5	3.304	3.913	78.262	0.008	2	Medium	0.001
ONPF	DIMLACI	65	71	GVATSSL	633.333	6.3836	7200	5	4.226	3.061	61.221	13.956	2	Medium	1.553
ONPF	DIMLACI	65	71	GVATSSL	633.333	6.5785	14400	5	4.762	4.008	80.168	0.177	2	Medium	0.02
ONPF	DIMLACI	66	71	VATSSL	576.312	5.3866	0	4	0	0	0	n/a	3	Medium	0
ONPF	DIMLACI	66	71	VATSSL	576.312	5.5723	30	4	0.041	0.664	16.59	0.032	2	Medium	0.004
ONPF	DIMLACI	66	71	VATSSL	576.312	5.5634	45	4	0.061	0.72	17.998	0.522	2	Medium	0.058
ONPF	DIMLACI	66	71	VATSSL	576.312	5.5601	60	4	0.082	0.604	15.1	0.322	2	Medium	0.036
ONPF	DIMLACI	66	71	VATSSL	576.312	5.5256	300	4	0.387	1.003	25.08		1	Medium	0
ONPF	DIMLACI	66	71	VATSSL	576.312	5.5441	1500	4	1.515	1.245	31.117	0.374	3	Medium	0.151
ONPF	DIMLACI	66	71	VATSSL	576.312	5.442	3600	4	2.556	1.449	36.219	2.117	2	Medium	0.236
ONPF	DIMLACI	66	71	VATSSL	576.312	5.5735	7200	4	3.289	1.428	35.707	0.729	2	Medium	0.081
ONPF	DIMLACI	66	71	VATSSL	576.312	5.5389	14400	4	3.766	1.571	39.281	0.389	2	Medium	0.043
ONPF	DIMLACI	66	81	VATSSLALHAPSQIVA	1563.86	6.6606	0	13	0	0	0	n/a	3	Medium	0
ONPF	DIMLACI	66	81	VATSSLALHAPSQIVA	1563.86	6.6042	30	13	0.137	4.74	36.459	2.668	2	Medium	0.297
ONPF	DIMLACI	66	81	VATSSLALHAPSQIVA	1563.86	6.6733	45	13	0.205	4.775	36.733	0.271	2	Medium	0.03
ONPF	DIMLACI	66	81	VATSSLALHAPSQIVA	1563.86	6.5752	60	13	0.272	4.771	36.703	0.848	2	Medium	0.094
ONPF	DIMLACI	66	81	VATSSLALHAPSQIVA	1563.86	6.963	300	13	1.282	2.727	20.98		1	Medium	0
ONPF	DIMLACI	66	81	VATSSLALHAPSQIVA	1563.86	6.8976	1500	13	4.909	4.545	34.962	3.518	3	Medium	1.416
ONPF	DIMLACI	66	81	VATSSLALHAPSQIVA	1563.86	6.6265	3600	13	8.142	7.039	54.147	0.618	2	Medium	0.069
ONPF	DIMLACI	66	81	VATSSLALHAPSQIVA	1563.86	6.6343	7200	13	10.36	8.045	61.887	0.843	2	Medium	0.094
ONPF	DIMLACI	66	81	VATSSLALHAPSQIVA	1563.86	6.612	14400	13	11.764	7.747	59.594	2.206	2	Medium	0.245
ONPF	DIMLACI	66	82	VATSSLALHAPSQIVAA	1634.9	6.5763	0	14	0	0	0	n/a	3	Medium	0
ONPF	DIMLACI	66	82	VATSSLALHAPSQIVAA	1634.9	7.685	30	14	0.158	10.13	72.36	0.659	2	Medium	0.073
ONPF	DIMLACI	66	82	VATSSLALHAPSQIVAA	1634.9	7.6383	45	14	0.236	10.263	73.308		1	Medium	0
ONPF	DIMLACI	66	82	VATSSLALHAPSQIVAA	1634.9	7.6761	60	14	0.314	9.731	69.51		1	Medium	0
ONPF	DIMLACI	66	82	VATSSLALHAPSQIVAA	1634.9	7.6071	300	14	1.475	10.38	74.144		1	Medium	0
ONPF	DIMLACI	66	82	VATSSLALHAPSQIVAA	1634.9	6.5953	1500	14	5.567	8.426	60.187	0	2	Medium	0
ONPF	DIMLACI	66	82	VATSSLALHAPSQIVAA	1634.9	0	3600	14	9.066
ONPF	DIMLACI	66	82	VATSSLALHAPSQIVAA	1634.9	6.5752	7200	14	11.354	7.23	51.644		1	Medium	0
ONPF	DIMLACI	66	82	VATSSLALHAPSQIVAA	1634.9	6.5774	14400	14	12.764	7.98	56.998		1	Medium	0
ONPF	DIMLACI	66	93	VATSSLALHAPSQIVAAIKSRADQLGAS	2761.51	8.504	0	25	0	0	0	n/a	3	Medium	0
ONPF	DIMLACI	66	93	VATSSLALHAPSQIVAAIKSRADQLGAS	2761.51	7.9547	30	25	0.302	4.795	19.181		1	Medium	0
ONPF	DIMLACI	66	93	VATSSLALHAPSQIVAAIKSRADQLGAS	2761.51	0	45	25	0.451
ONPF	DIMLACI	66	93	VATSSLALHAPSQIVAAIKSRADQLGAS	2761.51	8.5408	60	25	0.598	5.764	23.054	4.323	2	Medium	0.481
ONPF	DIMLACI	66	93	VATSSLALHAPSQIVAAIKSRADQLGAS	2761.51	8.4539	300	25	2.795	6.749	26.995	3.754	2	Medium	0.418
ONPF	DIMLACI	66	93	VATSSLALHAPSQIVAAIKSRADQLGAS	2761.51	0	1500	25	10.365
ONPF	DIMLACI	66	93	VATSSLALHAPSQIVAAIKSRADQLGAS	2761.51	8.0038	3600	25	16.645	7.84	31.362		1	Medium	0
ONPF	DIMLACI	66	93	VATSSLALHAPSQIVAAIKSRADQLGAS	2761.51	0	7200	25	20.663
ONPF	DIMLACI	66	93	VATSSLALHAPSQIVAAIKSRADQLGAS	2761.51	7.9513	14400	25	23.105	9.671	38.683	1.48	2	Medium	0.165
ONPF	DIMLACI	68	79	TSSLALHAPSQI	1223.65	6.3457	0	9	0	0	0	n/a	3	Medium	0
ONPF	DIMLACI	68	79	TSSLALHAPSQI	1223.65	6.4571	30	9	0.105	1.517	16.86	4.221	2	Medium	0.47
ONPF	DIMLACI	68	79	TSSLALHAPSQI	1223.65	6.4894	45	9	0.156	1.63	18.108	0.101	2	Medium	0.011
ONPF	DIMLACI	68	79	TSSLALHAPSQI	1223.65	6.4727	60	9	0.207	1.52	16.889	0.771	2	Medium	0.086
ONPF	DIMLACI	68	79	TSSLALHAPSQI	1223.65	6.3936	300	9	0.973	2.682	29.805	1.141	2	Medium	0.127
ONPF	DIMLACI	68	79	TSSLALHAPSQI	1223.65	6.4645	1500	9	3.655	2.835	31.495	1.407	3	Medium	0.567
ONPF	DIMLACI	68	79	TSSLALHAPSQI	1223.65	6.3981	3600	9	5.941	1.781	19.785	14.607	2	Medium	1.626
ONPF	DIMLACI	68	79	TSSLALHAPSQI	1223.65	6.4504	7200	9	7.453	2.697	29.967	0.741	2	Medium	0.082
ONPF	DIMLACI	68	79	TSSLALHAPSQI	1223.65	6.4693	14400	9	8.387	2.466	27.4	5.914	2	Medium	0.658
ONPF	DIMLACI	71	81	LALHAPSQIVA	1118.64	6.3917	0	8	0	0	0	n/a	3	Medium	0
ONPF	DIMLACI	71	81	LALHAPSQIVA	1118.64	6.4003	30	8	0.081	2.178	27.228	0.328	2	Medium	0.036
ONPF	DIMLACI	71	81	LALHAPSQIVA	1118.64	6.3947	45	8	0.12	2.322	29.029	2.992	2	Medium	0.333
ONPF	DIMLACI	71	81	LALHAPSQIVA	1118.64	6.3969	60	8	0.16	2.054	25.676	0.857	2	Medium	0.095
ONPF	DIMLACI	71	81	LALHAPSQIVA	1118.64	5.3027	300	8	0.751	0.863	10.789		1	Medium	0
ONPF	DIMLACI	71	81	LALHAPSQIVA	1118.64	6.3479	1500	8	2.854	4.097	51.213	1.302	3	Medium	0.524
ONPF	DIMLACI	71	81	LALHAPSQIVA	1118.64	5.3016	3600	8	4.741	1.15	14.38	0.618	2	Medium	0.069
ONPF	DIMLACI	71	81	LALHAPSQIVA	1118.64	5.8342	7200	8	6.094	3.074	38.43	20.526	2	Medium	2.285
ONPF	DIMLACI	71	81	LALHAPSQIVA	1118.64	6.3902	14400	8	6.999	4.478	55.975	4.189	2	Medium	0.466
ONPF	DIMLACI	71	82	LALHAPSQIVAA	1189.68	6.3189	0	9	0	0	0	n/a	3	Medium	0
ONPF	DIMLACI	71	82	LALHAPSQIVAA	1189.68	6.0805	30	9	0.102	0.778	8.649	0.546	2	Medium	0.061
ONPF	DIMLACI	71	82	LALHAPSQIVAA	1189.68	5.9969	45	9	0.152	0.922	10.244	2.727	2	Medium	0.304
ONPF	DIMLACI	71	82	LALHAPSQIVAA	1189.68	6.2966	60	9	0.202	2.464	27.383	0.293	2	Medium	0.033
ONPF	DIMLACI	71	82	LALHAPSQIVAA	1189.68	5.5857	300	9	0.944	0.674	7.491		1	Medium	0
ONPF	DIMLACI	71	82	LALHAPSQIVAA	1189.68	5.8108	1500	9	3.512	0.765	8.496	0.023	3	Medium	0.009
ONPF	DIMLACI	71	82	LALHAPSQIVAA	1189.68	6.3011	3600	9	5.665	5.103	56.705	0.113	2	Medium	0.013
ONPF	DIMLACI	71	82	LALHAPSQIVAA	1189.68	6.027	7200	9	7.089	2.134	23.715	4.574	2	Medium	0.509
ONPF	DIMLACI	71	82	LALHAPSQIVAA	1189.68	6.3936	14400	9	7.999	3.662	40.692	19.58	2	Medium	2.179
ONPF	DIMLACI	71	93	LALHAPSQIVAAIKSRADQLGAS	2316.29	0	0	20	0	0	0	n/a	3	High	0
ONPF	DIMLACI	71	93	LALHAPSQIVAAIKSRADQLGAS	2316.29	0	30	20	0.245
ONPF	DIMLACI	71	93	LALHAPSQIVAAIKSRADQLGAS	2316.29	0	45	20	0.366
ONPF	DIMLACI	71	93	LALHAPSQIVAAIKSRADQLGAS	2316.29	0	60	20	0.486
ONPF	DIMLACI	71	93	LALHAPSQIVAAIKSRADQLGAS	2316.29	0	300	20	2.264
ONPF	DIMLACI	71	93	LALHAPSQIVAAIKSRADQLGAS	2316.29	0	1500	20	8.31
ONPF	DIMLACI	71	93	LALHAPSQIVAAIKSRADQLGAS	2316.29	0	3600	20	13.244
ONPF	DIMLACI	71	93	LALHAPSQIVAAIKSRADQLGAS	2316.29	0	7200	20	16.398
ONPF	DIMLACI	71	93	LALHAPSQIVAAIKSRADQLGAS	2316.29	0	14400	20	18.339
ONPF	DIMLACI	72	76	ALHAP	507.281	4.3005	0	2	0	0	0	n/a	3	Medium	0
ONPF	DIMLACI	72	76	ALHAP	507.281	4.2675	30	2	0.042	0.998	49.922	0.219	2	Medium	0.024
ONPF	DIMLACI	72	76	ALHAP	507.281	4.3098	45	2	0.062	1.021	51.038	0.03	2	Medium	0.003
ONPF	DIMLACI	72	76	ALHAP	507.281	4.3288	60	2	0.082	0.905	45.257	0.097	2	Medium	0.011
ONPF	DIMLACI	72	76	ALHAP	507.281	4.3199	300	2	0.376	1.386	69.289		1	Medium	0
ONPF	DIMLACI	72	76	ALHAP	507.281	4.3429	1500	2	1.265	1.062	53.079	0.4	3	Medium	0.161
ONPF	DIMLACI	72	76	ALHAP	507.281	4.2531	3600	2	1.791	1.169	58.472	1.294	2	Medium	0.144
ONPF	DIMLACI	72	76	ALHAP	507.281	4.2965	7200	2	1.969	1.062	53.091	0.78	2	Medium	0.087
ONPF	DIMLACI	72	76	ALHAP	507.281	4.3121	14400	2	1.999	1.1	55.013	0.505	2	Medium	0.056
ONPF	DIMLACI	72	80	ALHAPSQIV	934.524	5.8314	0	6	0	0	0	n/a	3	Medium	0
ONPF	DIMLACI	72	80	ALHAPSQIV	934.524	5.7985	30	6	0.063	1.778	29.633	1.036	2	Medium	0.115
ONPF	DIMLACI	72	80	ALHAPSQIV	934.524	5.7863	45	6	0.095	1.757	29.289	0.695	2	Medium	0.077
ONPF	DIMLACI	72	80	ALHAPSQIV	934.524	5.8097	60	6	0.126	1.508	25.136	0.876	2	Medium	0.097
ONPF	DIMLACI	72	80	ALHAPSQIV	934.524	5.7874	300	6	0.586	2.124	35.394	2.385	2	Medium	0.265
ONPF	DIMLACI	72	80	ALHAPSQIV	934.524	5.8041	1500	6	2.167	3.033	50.543	0.844	3	Medium	0.34
ONPF	DIMLACI	72	80	ALHAPSQIV	934.524	5.812	3600	6	3.494	3.248	54.134	0.045	2	Medium	0.005
ONPF	DIMLACI	72	80	ALHAPSQIV	934.524	5.9378	7200	6	4.409	3.661	61.009	2.184	2	Medium	0.243
ONPF	DIMLACI	72	80	ALHAPSQIV	934.524	5.9022	14400	6	5.065	3.315	55.244	2.966	2	Medium	0.33
ONPF	DIMLACI	72	81	ALHAPSQIVA	1005.56	5.615	0	7	0	0	0	n/a	3	High	0
ONPF	DIMLACI	72	81	ALHAPSQIVA	1005.56	5.6403	30	7	0.075	1.851	26.44	0.547	2	High	0.061
ONPF	DIMLACI	72	81	ALHAPSQIVA	1005.56	5.657	45	7	0.112	1.916	27.365	0.7	2	High	0.078
ONPF	DIMLACI	72	81	ALHAPSQIVA	1005.56	5.6013	60	7	0.148	1.689	24.127	0.336	2	High	0.037
ONPF	DIMLACI	72	81	ALHAPSQIVA	1005.56	5.6091	300	7	0.695	2.367	33.816	0.67	2	High	0.075
ONPF	DIMLACI	72	81	ALHAPSQIVA	1005.56	5.6518	1500	7	2.603	3.163	45.183	0.821	3	High	0.331
ONPF	DIMLACI	72	81	ALHAPSQIVA	1005.56	5.6582	3600	7	4.242	3.527	50.389	1.135	2	High	0.126
ONPF	DIMLACI	72	81	ALHAPSQIVA	1005.56	5.5668	7200	7	5.345	3.837	54.813	0.687	2	High	0.076
ONPF	DIMLACI	72	81	ALHAPSQIVA	1005.56	5.5935	14400	7	6.061	3.811	54.442	1.777	2	High	0.198
ONPF	DIMLACI	72	82	ALHAPSQIVAA	1076.6	5.5851	0	8	0	0	0	n/a	3	High	0
ONPF	DIMLACI	72	82	ALHAPSQIVAA	1076.6	5.5656	30	8	0.096	2.168	27.1	0.31	2	High	0.035
ONPF	DIMLACI	72	82	ALHAPSQIVAA	1076.6	5.5768	45	8	0.143	2.175	27.188	0.647	2	High	0.072
ONPF	DIMLACI	72	82	ALHAPSQIVAA	1076.6	5.5567	60	8	0.19	1.95	24.373	0.289	2	High	0.032
ONPF	DIMLACI	72	82	ALHAPSQIVAA	1076.6	5.5423	300	8	0.888	2.669	33.364	0.098	2	Medium	0.011
ONPF	DIMLACI	72	82	ALHAPSQIVAA	1076.6	5.5634	1500	8	3.262	3.413	42.667	0.838	3	High	0.337
ONPF	DIMLACI	72	82	ALHAPSQIVAA	1076.6	5.5657	3600	8	5.166	3.769	47.117	1.36	2	High	0.151
ONPF	DIMLACI	72	82	ALHAPSQIVAA	1076.6	5.5445	7200	8	6.339	4.088	51.094	0.272	2	High	0.03
ONPF	DIMLACI	72	82	ALHAPSQIVAA	1076.6	5.5835	14400	8	7.061	4.073	50.914	2.192	2	High	0.244
ONPF	DIMLACI	72	84	ALHAPSQIVAAIK	1317.78	6.2565	0	10	0	0	0	n/a	3	Medium	0
ONPF	DIMLACI	72	84	ALHAPSQIVAAIK	1317.78	6.2699	30	10	0.102	2.749	27.489		1	Medium	0
ONPF	DIMLACI	72	84	ALHAPSQIVAAIK	1317.78	6.2821	45	10	0.152	1.975	19.745	0.166	2	Medium	0.018
ONPF	DIMLACI	72	84	ALHAPSQIVAAIK	1317.78	6.242	60	10	0.202	1.875	18.749	0.662	2	Medium	0.074
ONPF	DIMLACI	72	84	ALHAPSQIVAAIK	1317.78	5.8866	300	10	0.946	0.951	9.51		1	Medium	0
ONPF	DIMLACI	72	84	ALHAPSQIVAAIK	1317.78	6.2825	1500	10	3.535	2.875	28.752	0.386	3	Medium	0.155
ONPF	DIMLACI	72	84	ALHAPSQIVAAIK	1317.78	5.9156	3600	10	5.759	1.834	18.344	3.803	2	Medium	0.423
ONPF	DIMLACI	72	84	ALHAPSQIVAAIK	1317.78	6.2231	7200	10	7.35	3.864	38.636	1.262	2	Medium	0.14
ONPF	DIMLACI	72	84	ALHAPSQIVAAIK	1317.78	6.2409	14400	10	8.571	3.492	34.916	3.121	2	Medium	0.347
ONPF	DIMLACI	72	86	ALHAPSQIVAAIKSR	1560.91	6.31	0	12	0	0	0	n/a	3	Medium	0
ONPF	DIMLACI	72	86	ALHAPSQIVAAIKSR	1560.91	6.2498	30	12	0.125	1.652	13.77	0.611	2	High	0.068
ONPF	DIMLACI	72	86	ALHAPSQIVAAIKSR	1560.91	6.3067	45	12	0.186	1.661	13.844	1.188	2	High	0.132
ONPF	DIMLACI	72	86	ALHAPSQIVAAIKSR	1560.91	6.2966	60	12	0.247	1.424	11.868	0.645	2	High	0.072
ONPF	DIMLACI	72	86	ALHAPSQIVAAIKSR	1560.91	6.232	300	12	1.162	1.64	13.668		1	Medium	0
ONPF	DIMLACI	72	86	ALHAPSQIVAAIKSR	1560.91	6.3107	1500	12	4.402	2.837	23.642	0.156	3	High	0.063
ONPF	DIMLACI	72	86	ALHAPSQIVAAIKSR	1560.91	6.2855	3600	12	7.241	3.539	29.494	0.117	2	High	0.013
ONPF	DIMLACI	72	86	ALHAPSQIVAAIKSR	1560.91	6.271	7200	12	9.209	4.304	35.869	1.84	2	High	0.205
ONPF	DIMLACI	72	86	ALHAPSQIVAAIKSR	1560.91	6.2064	14400	12	10.56	4.855	40.456	1.367	2	High	0.152
ONPF	DIMLACI	72	92	ALHAPSQIVAAIKSRADQLGA	2116.18	8.0145	0	18	0	0	0	n/a	3	Medium	0
ONPF	DIMLACI	72	92	ALHAPSQIVAAIKSRADQLGA	2116.18	8.0037	30	18	0.225	2.947	16.371	2.361	2	Medium	0.263
ONPF	DIMLACI	72	92	ALHAPSQIVAAIKSRADQLGA	2116.18	8.0193	45	18	0.337	2.885	16.029	1.123	2	Medium	0.125
ONPF	DIMLACI	72	92	ALHAPSQIVAAIKSRADQLGA	2116.18	7.9971	60	18	0.447	2.576	14.313		1	Medium	0
ONPF	DIMLACI	72	92	ALHAPSQIVAAIKSRADQLGA	2116.18	8.0038	300	18	2.076	3.359	18.659	0.728	2	Medium	0.081
ONPF	DIMLACI	72	92	ALHAPSQIVAAIKSRADQLGA	2116.18	8.0037	1500	18	7.551	4.496	24.978	1.105	3	Medium	0.445
ONPF	DIMLACI	72	92	ALHAPSQIVAAIKSRADQLGA	2116.18	7.996	3600	18	11.927	5.754	31.969	1.006	2	Medium	0.112
ONPF	DIMLACI	72	92	ALHAPSQIVAAIKSRADQLGA	2116.18	7.9948	7200	18	14.681	6.793	37.739	0.568	2	Medium	0.063
ONPF	DIMLACI	72	92	ALHAPSQIVAAIKSRADQLGA	2116.18	7.9881	14400	18	16.403	7.145	39.694	4.176	2	Medium	0.465
ONPF	DIMLACI	72	93	ALHAPSQIVAAIKSRADQLGAS	2203.21	7.8483	0	19	0	0	0	n/a	3	High	0
ONPF	DIMLACI	72	93	ALHAPSQIVAAIKSRADQLGAS	2203.21	7.8644	30	19	0.24	3.118	16.408	1.086	2	High	0.121
ONPF	DIMLACI	72	93	ALHAPSQIVAAIKSRADQLGAS	2203.21	7.8834	45	19	0.358	3.183	16.755	0.874	2	High	0.097
ONPF	DIMLACI	72	93	ALHAPSQIVAAIKSRADQLGAS	2203.21	7.8555	60	19	0.475	2.84	14.945	0.842	2	High	0.094
ONPF	DIMLACI	72	93	ALHAPSQIVAAIKSRADQLGAS	2203.21	7.8121	300	19	2.208	3.465	18.235	0.462	2	High	0.051
ONPF	DIMLACI	72	93	ALHAPSQIVAAIKSRADQLGAS	2203.21	7.893	1500	19	8.059	4.894	25.755	1.274	3	High	0.513
ONPF	DIMLACI	72	93	ALHAPSQIVAAIKSRADQLGAS	2203.21	7.8801	3600	19	12.745	6.061	31.903	1.414	2	High	0.157
ONPF	DIMLACI	72	93	ALHAPSQIVAAIKSRADQLGAS	2203.21	7.86	7200	19	15.648	7.23	38.054	3.93	2	High	0.437
ONPF	DIMLACI	72	93	ALHAPSQIVAAIKSRADQLGAS	2203.21	7.7708	14400	19	17.402	7.845	41.292	0.467	2	High	0.052
ONPF	DIMLACI	72	94	ALHAPSQIVAAIKSRADQLGASV	2302.28	8.3848	0	20	0	0	0	n/a	3	Medium	0
ONPF	DIMLACI	72	94	ALHAPSQIVAAIKSRADQLGASV	2302.28	7.8823	30	20	0.242	4.698	23.489	5.001	2	Medium	0.557
ONPF	DIMLACI	72	94	ALHAPSQIVAAIKSRADQLGASV	2302.28	8.3826	45	20	0.362	4.066	20.329	1.154	2	Medium	0.128
ONPF	DIMLACI	72	94	ALHAPSQIVAAIKSRADQLGASV	2302.28	8.406	60	20	0.48	4.251	21.257	3.889	2	Medium	0.433
ONPF	DIMLACI	72	94	ALHAPSQIVAAIKSRADQLGASV	2302.28	8.3826	300	20	2.234	4.317	21.585		1	Medium	0
ONPF	DIMLACI	72	94	ALHAPSQIVAAIKSRADQLGASV	2302.28	8.4383	1500	20	8.183	5.977	29.887	2.701	3	Medium	1.087
ONPF	DIMLACI	72	94	ALHAPSQIVAAIKSRADQLGASV	2302.28	8.3826	3600	20	13.016	7.077	35.386	0.365	2	Medium	0.041
ONPF	DIMLACI	72	94	ALHAPSQIVAAIKSRADQLGASV	2302.28	8.3882	7200	20	16.117	9.158	45.788	3.714	2	Medium	0.413
ONPF	DIMLACI	72	94	ALHAPSQIVAAIKSRADQLGASV	2302.28	8.3748	14400	20	18.12	9.146	45.731	5.289	2	Medium	0.589
ONPF	DIMLACI	72	95	ALHAPSQIVAAIKSRADQLGASVV	2401.34	8.5323	0	21	0	0	0	n/a	3	Medium	0
ONPF	DIMLACI	72	95	ALHAPSQIVAAIKSRADQLGASVV	2401.34	8.4528	30	21	0.244	3.883	18.491	1.873	2	Medium	0.208
ONPF	DIMLACI	72	95	ALHAPSQIVAAIKSRADQLGASVV	2401.34	8.5174	45	21	0.365	4.075	19.403	1.728	2	Medium	0.192
ONPF	DIMLACI	72	95	ALHAPSQIVAAIKSRADQLGASVV	2401.34	8.4684	60	21	0.484	3.697	17.607	1.878	2	Medium	0.209
ONPF	DIMLACI	72	95	ALHAPSQIVAAIKSRADQLGASVV	2401.34	8.4695	300	21	2.255	4.475	21.312	3.034	2	Medium	0.338
ONPF	DIMLACI	72	95	ALHAPSQIVAAIKSRADQLGASVV	2401.34	7.8596	1500	21	8.284	3.011	14.34	5.231	3	Medium	2.106
ONPF	DIMLACI	72	95	ALHAPSQIVAAIKSRADQLGASVV	2401.34	8.484	3600	21	13.241	7.257	34.557	1.315	2	Medium	0.146
ONPF	DIMLACI	72	95	ALHAPSQIVAAIKSRADQLGASVV	2401.34	8.4639	7200	21	16.517	8.389	39.948	3.269	2	Medium	0.364
ONPF	DIMLACI	72	95	ALHAPSQIVAAIKSRADQLGASVV	2401.34	8.4684	14400	21	18.76	8.662	41.25	1.442	2	Medium	0.16
ONPF	DIMLACI	72	97	ALHAPSQIVAAIKSRADQLGASVVVS	2587.44	8.4338	0	23	0	0	0	n/a	3	Medium	0
ONPF	DIMLACI	72	97	ALHAPSQIVAAIKSRADQLGASVVVS	2587.44	8.396	30	23	0.255	4.068	17.686	0.055	2	Medium	0.006
ONPF	DIMLACI	72	97	ALHAPSQIVAAIKSRADQLGASVVVS	2587.44	8.4238	45	23	0.381	4.517	19.641	0.478	2	Medium	0.053
ONPF	DIMLACI	72	97	ALHAPSQIVAAIKSRADQLGASVVVS	2587.44	8.6244	60	23	0.506	13.485	58.632	115.095	2	Medium	12.81
ONPF	DIMLACI	72	97	ALHAPSQIVAAIKSRADQLGASVVVS	2587.44	8.396	300	23	2.361	5.123	22.276		1	Medium	0
ONPF	DIMLACI	72	97	ALHAPSQIVAAIKSRADQLGASVVVS	2587.44	8.4881	1500	23	8.741	6.508	28.294	2.73	3	Medium	1.099
ONPF	DIMLACI	72	97	ALHAPSQIVAAIKSRADQLGASVVVS	2587.44	8.3525	3600	23	14.119	8.058	35.033	6.17	2	Medium	0.687
ONPF	DIMLACI	72	97	ALHAPSQIVAAIKSRADQLGASVVVS	2587.44	8.3859	7200	23	17.797	9.571	41.612	3.09	2	Medium	0.344
ONPF	DIMLACI	72	97	ALHAPSQIVAAIKSRADQLGASVVVS	2587.44	8.3692	14400	23	20.386	10.342	44.964	2.512	2	Medium	0.28
ONPF	DIMLACI	72	98	ALHAPSQIVAAIKSRADQLGASVVVSM	2718.49	9.09	0	24	0	0	0	n/a	3	Medium	0
ONPF	DIMLACI	72	98	ALHAPSQIVAAIKSRADQLGASVVVSM	2718.49	9.0567	30	24	0.263	4.527	18.864	1.939	2	High	0.216
ONPF	DIMLACI	72	98	ALHAPSQIVAAIKSRADQLGASVVVSM	2718.49	9.0735	45	24	0.393	4.591	19.131	0.941	2	Medium	0.105
ONPF	DIMLACI	72	98	ALHAPSQIVAAIKSRADQLGASVVVSM	2718.49	9.0133	60	24	0.522	4.603	19.177		1	High	0
ONPF	DIMLACI	72	98	ALHAPSQIVAAIKSRADQLGASVVVSM	2718.49	9.0835	300	24	2.437	5.544	23.101	2.889	2	Medium	0.322
ONPF	DIMLACI	72	98	ALHAPSQIVAAIKSRADQLGASVVVSM	2718.49	9.0749	1500	24	9.07	7.125	29.689	1.538	3	Medium	0.619
ONPF	DIMLACI	72	98	ALHAPSQIVAAIKSRADQLGASVVVSM	2718.49	9.0412	3600	24	14.736	8.596	35.816	3.168	2	High	0.353
ONPF	DIMLACI	72	98	ALHAPSQIVAAIKSRADQLGASVVVSM	2718.49	9.0378	7200	24	18.65	9.713	40.469	4.857	2	High	0.541
ONPF	DIMLACI	72	98	ALHAPSQIVAAIKSRADQLGASVVVSM	2718.49	9.0489	14400	24	21.365	9.336	38.899	13.359	2	Medium	1.487
ONPF	DIMLACI	77	84	SQIVAAIK	828.507	5.8682	0	6	0	0	0	n/a	3	Medium	0
ONPF	DIMLACI	77	84	SQIVAAIK	828.507	5.8453	30	6	0.042	3.926	65.426	0.264	2	High	0.029
ONPF	DIMLACI	77	84	SQIVAAIK	828.507	5.8977	45	6	0.063	3.906	65.097	0.804	2	Medium	0.09
ONPF	DIMLACI	77	84	SQIVAAIK	828.507	5.9055	60	6	0.083	3.698	61.636	0.368	2	Medium	0.041
ONPF	DIMLACI	77	84	SQIVAAIK	828.507	5.8598	300	6	0.393	3.83	63.835	0.01	2	Medium	0.001
ONPF	DIMLACI	77	84	SQIVAAIK	828.507	5.868	1500	6	1.53	3.918	65.308	0.784	3	Medium	0.315
ONPF	DIMLACI	77	84	SQIVAAIK	828.507	5.8777	3600	6	2.63	3.729	62.145	0.256	2	Medium	0.029
ONPF	DIMLACI	77	84	SQIVAAIK	828.507	5.8977	7200	6	3.601	3.741	62.347	0.267	2	Medium	0.03
ONPF	DIMLACI	77	84	SQIVAAIK	828.507	5.8888	14400	6	4.597	3.568	59.466	4.141	2	Medium	0.461
ONPF	DIMLACI	77	86	SQIVAAIKSR	1071.64	4.628	0	8	0	0	0	n/a	3	Medium	0
ONPF	DIMLACI	77	86	SQIVAAIKSR	1071.64	4.6207	30	8	0.065	0.785	9.812		1	Medium	0
ONPF	DIMLACI	77	86	SQIVAAIKSR	1071.64	4.6876	45	8	0.097	0.804	10.051	0.369	2	Medium	0.041
ONPF	DIMLACI	77	86	SQIVAAIKSR	1071.64	4.6051	60	8	0.129	1.135	14.184		1	Medium	0
ONPF	DIMLACI	77	86	SQIVAAIKSR	1071.64	0	300	8	0.609
ONPF	DIMLACI	77	86	SQIVAAIKSR	1071.64	4.6363	1500	8	2.397	1.265	15.816		1	Medium	0
ONPF	DIMLACI	77	86	SQIVAAIKSR	1071.64	0	3600	8	4.112
ONPF	DIMLACI	77	86	SQIVAAIKSR	1071.64	0	7200	8	5.46
ONPF	DIMLACI	77	86	SQIVAAIKSR	1071.64	4.6865	14400	8	6.585	3.59	44.873	2.096	2	Medium	0.233
ONPF	DIMLACI	79	93	IVAAIKSRADQLGAS	1498.85	5.137	0	13	0	0	0	n/a	3	Medium	0
ONPF	DIMLACI	79	93	IVAAIKSRADQLGAS	1498.85	5.1378	30	13	0.176	2.254	17.34	2.722	2	High	0.303
ONPF	DIMLACI	79	93	IVAAIKSRADQLGAS	1498.85	5.1344	45	13	0.263	2.278	17.519	0.501	2	High	0.056
ONPF	DIMLACI	79	93	IVAAIKSRADQLGAS	1498.85	5.1155	60	13	0.349	2.036	15.66	0.744	2	Medium	0.083
ONPF	DIMLACI	79	93	IVAAIKSRADQLGAS	1498.85	5.1456	300	13	1.622	2.114	16.262	0.27	2	Medium	0.03
ONPF	DIMLACI	79	93	IVAAIKSRADQLGAS	1498.85	5.1511	1500	13	5.893	3.066	23.582	0.593	3	Medium	0.239
ONPF	DIMLACI	79	93	IVAAIKSRADQLGAS	1498.85	5.1367	3600	13	9.251	3.779	29.067	1.349	2	Medium	0.15
ONPF	DIMLACI	79	93	IVAAIKSRADQLGAS	1498.85	5.1378	7200	13	11.239	4.657	35.827	2.327	2	High	0.259
ONPF	DIMLACI	79	93	IVAAIKSRADQLGAS	1498.85	5.0965	14400	13	12.336	5.276	40.583	1.566	2	High	0.174
ONPF	DIMLACI	79	93	IVAAIKSRADQLGAS	1498.85	7.8061	0	13	0	0	0	n/a	3	Medium	0
ONPF	DIMLACI	79	93	IVAAIKSRADQLGAS	1498.85	6.9407	30	13	0.176	7.73	59.46	1.705	2	Medium	0.19
ONPF	DIMLACI	79	93	IVAAIKSRADQLGAS	1498.85	7.4276	45	13	0.263	5.033	38.712	34.392	2	Medium	3.828
ONPF	DIMLACI	79	93	IVAAIKSRADQLGAS	1498.85	7.4711	60	13	0.349	4.971	38.238	31.939	2	Medium	3.555
ONPF	DIMLACI	79	93	IVAAIKSRADQLGAS	1498.85	7.5101	300	13	1.622	1.988	15.29	5.507	2	Medium	0.613
ONPF	DIMLACI	79	93	IVAAIKSRADQLGAS	1498.85	7.2898	1500	13	5.893	6.87	52.847	7.381	3	Medium	2.971
ONPF	DIMLACI	79	93	IVAAIKSRADQLGAS	1498.85	6.9875	3600	13	9.251	9.064	69.722	1.206	2	Medium	0.134
ONPF	DIMLACI	79	93	IVAAIKSRADQLGAS	1498.85	7.0856	7200	13	11.239	9.315	71.657		1	Medium	0
ONPF	DIMLACI	79	93	IVAAIKSRADQLGAS	1498.85	7.4176	14400	13	12.336	9.135	70.271	7.692	2	Medium	0.856
ONPF	DIMLACI	80	93	VAAIKSRADQLGAS	1385.76	7.7935	0	12	0	0	0	n/a	3	Medium	0
ONPF	DIMLACI	80	93	VAAIKSRADQLGAS	1385.76	7.7965	30	12	0.165	2.302	19.18	1.192	2	Medium	0.133
ONPF	DIMLACI	80	93	VAAIKSRADQLGAS	1385.76	7.7998	45	12	0.246	2.351	19.596	1.868	2	Medium	0.208
ONPF	DIMLACI	80	93	VAAIKSRADQLGAS	1385.76	7.7931	60	12	0.326	1.986	16.548	0.576	2	Medium	0.064
ONPF	DIMLACI	80	93	VAAIKSRADQLGAS	1385.76	7.7809	300	12	1.514	2.416	20.132		1	Medium	0
ONPF	DIMLACI	80	93	VAAIKSRADQLGAS	1385.76	7.9651	1500	12	5.456	4.035	33.625	0.174	3	Medium	0.07
ONPF	DIMLACI	80	93	VAAIKSRADQLGAS	1385.76	7.8433	3600	12	8.503	4.142	34.519	0.445	2	Medium	0.049
ONPF	DIMLACI	80	93	VAAIKSRADQLGAS	1385.76	7.8098	7200	12	10.303	4.982	41.515		1	Medium	0
ONPF	DIMLACI	80	93	VAAIKSRADQLGAS	1385.76	7.6984	14400	12	11.341	6.391	53.262	0.972	2	Medium	0.108
ONPF	DIMLACI	81	93	AAIKSRADQLGAS	1286.69	3.9328	0	11	0	0	0	n/a	3	Medium	0
ONPF	DIMLACI	81	93	AAIKSRADQLGAS	1286.69	3.9299	30	11	0.144	1.852	16.835	1.937	2	Medium	0.216
ONPF	DIMLACI	81	93	AAIKSRADQLGAS	1286.69	3.9243	45	11	0.214	1.809	16.446	0.036	2	High	0.004
ONPF	DIMLACI	81	93	AAIKSRADQLGAS	1286.69	3.9199	60	11	0.284	1.564	14.217	0.045	2	Medium	0.005
ONPF	DIMLACI	81	93	AAIKSRADQLGAS	1286.69	3.9377	300	11	1.32	5.609	50.991	47.593	2	Medium	5.297
ONPF	DIMLACI	81	93	AAIKSRADQLGAS	1286.69	3.9945	1500	11	4.798	2.551	23.195	0.26	3	Medium	0.105
ONPF	DIMLACI	81	93	AAIKSRADQLGAS	1286.69	3.8887	3600	11	7.579	3.243	29.479	0.082	2	Medium	0.009
ONPF	DIMLACI	81	93	AAIKSRADQLGAS	1286.69	3.9633	7200	11	9.309	3.777	34.337	0.662	2	Medium	0.074
ONPF	DIMLACI	81	93	AAIKSRADQLGAS	1286.69	3.9031	14400	11	10.341	4.214	38.309	1.999	2	Medium	0.222
ONPF	DIMLACI	81	95	AAIKSRADQLGASVV	1484.83	5.485	0	13	0	0	0	n/a	3	Medium	0
ONPF	DIMLACI	81	95	AAIKSRADQLGASVV	1484.83	5.5935	30	13	0.148	4.702	36.171	12.356	2	Medium	1.375
ONPF	DIMLACI	81	95	AAIKSRADQLGASVV	1484.83	5.7306	45	13	0.221	5.914	45.491	3.799	2	Medium	0.423
ONPF	DIMLACI	81	95	AAIKSRADQLGASVV	1484.83	5.5813	60	13	0.294	4.493	34.561	11.28	2	Medium	1.255
ONPF	DIMLACI	81	95	AAIKSRADQLGASVV	1484.83	5.1188	300	13	1.367	1.371	10.546	9.239	2	Medium	1.028
ONPF	DIMLACI	81	95	AAIKSRADQLGASVV	1484.83	5.6704	1500	13	5.022	5.832	44.863	5.325	3	Medium	2.144
ONPF	DIMLACI	81	95	AAIKSRADQLGASVV	1484.83	5.7551	3600	13	8.075	6.189	47.611		1	Medium	0
ONPF	DIMLACI	81	95	AAIKSRADQLGASVV	1484.83	5.6336	7200	13	10.178	6.501	50.004	0.665	2	Medium	0.074
ONPF	DIMLACI	81	95	AAIKSRADQLGASVV	1484.83	5.7941	14400	13	11.699	5.892	45.324	9.35	2	Medium	1.041
ONPF	DIMLACI	82	92	AIKSRADQLGA	1128.63	4.0487	0	9	0	0	0	n/a	3	High	0
ONPF	DIMLACI	82	92	AIKSRADQLGA	1128.63	4.1416	30	9	0.127	1.652	18.36	3.286	2	Medium	0.366
ONPF	DIMLACI	82	92	AIKSRADQLGA	1128.63	4.0469	45	9	0.189	1.447	16.08	0.201	2	Medium	0.022
ONPF	DIMLACI	82	92	AIKSRADQLGA	1128.63	4.0213	60	9	0.251	1.254	13.938		1	Medium	0
ONPF	DIMLACI	82	92	AIKSRADQLGA	1128.63	4.0502	300	9	1.16	2.816	31.287	13.887	2	Medium	1.546
ONPF	DIMLACI	82	92	AIKSRADQLGA	1128.63	4.0413	1500	9	4.157	1.968	21.865	0.422	3	Medium	0.17
ONPF	DIMLACI	82	92	AIKSRADQLGA	1128.63	4.0837	3600	9	6.471	2.663	29.591	0.38	2	Medium	0.042
ONPF	DIMLACI	82	92	AIKSRADQLGA	1128.63	4.0658	7200	9	7.847	3.11	34.558	0.338	2	Medium	0.038
ONPF	DIMLACI	82	92	AIKSRADQLGA	1128.63	4.0246	14400	9	8.597	3.437	38.184	0.855	2	Medium	0.095
ONPF	DIMLACI	82	93	AIKSRADQLGAS	1215.66	3.9029	0	10	0	0	0	n/a	3	Medium	0
ONPF	DIMLACI	82	93	AIKSRADQLGAS	1215.66	3.8585	30	10	0.141	1.738	17.383	0.273	2	High	0.03
ONPF	DIMLACI	82	93	AIKSRADQLGAS	1215.66	3.8864	45	10	0.21	1.729	17.291	0.303	2	High	0.034
ONPF	DIMLACI	82	93	AIKSRADQLGAS	1215.66	3.8318	60	10	0.279	1.542	15.422	0.104	2	High	0.012
ONPF	DIMLACI	82	93	AIKSRADQLGAS	1215.66	3.9165	300	10	1.292	2.347	23.473	3.237	2	Medium	0.36
ONPF	DIMLACI	82	93	AIKSRADQLGAS	1215.66	3.8422	1500	10	4.665	2.609	26.088	0.412	3	High	0.166
ONPF	DIMLACI	82	93	AIKSRADQLGAS	1215.66	3.8307	3600	10	7.289	3.25	32.5	0.54	2	High	0.06
ONPF	DIMLACI	82	93	AIKSRADQLGAS	1215.66	3.8363	7200	10	8.814	3.848	38.481	1.146	2	Medium	0.128
ONPF	DIMLACI	82	93	AIKSRADQLGAS	1215.66	3.8998	14400	10	9.596	4.175	41.754	2.494	2	High	0.278
ONPF	DIMLACI	82	94	AIKSRADQLGASV	1314.73	4.9127	0	11	0	0	0	n/a	3	Medium	0
ONPF	DIMLACI	82	94	AIKSRADQLGASV	1314.73	4.9528	30	11	0.143	10.052	91.38	0.107	2	Medium	0.012
ONPF	DIMLACI	82	94	AIKSRADQLGASV	1314.73	4.896	45	11	0.214	10.045	91.322	0.109	2	Medium	0.012
ONPF	DIMLACI	82	94	AIKSRADQLGASV	1314.73	4.838	60	11	0.284	10.023	91.122	0.091	2	Medium	0.01
ONPF	DIMLACI	82	94	AIKSRADQLGASV	1314.73	4.76	300	11	1.318	10.097	91.787	2.516	2	Medium	0.28
ONPF	DIMLACI	82	94	AIKSRADQLGASV	1314.73	4.9268	1500	11	4.788	10.003	90.938	0.235	3	Medium	0.095
ONPF	DIMLACI	82	94	AIKSRADQLGASV	1314.73	4.8548	3600	11	7.561	10.005	90.955	0.304	2	Medium	0.034
ONPF	DIMLACI	82	94	AIKSRADQLGASV	1314.73	4.7767	7200	11	9.283	10.026	91.148	0.161	2	Medium	0.018
ONPF	DIMLACI	82	94	AIKSRADQLGASV	1314.73	4.8982	14400	11	10.313	9.986	90.785	0.837	2	Medium	0.093
ONPF	DIMLACI	82	95	AIKSRADQLGASVV	1413.79	5.3772	0	12	0	0	0	n/a	3	Medium	0
ONPF	DIMLACI	82	95	AIKSRADQLGASVV	1413.79	5.3885	30	12	0.145	2.669	22.245	1.237	2	High	0.138
ONPF	DIMLACI	82	95	AIKSRADQLGASVV	1413.79	5.4063	45	12	0.217	2.766	23.05	0.156	2	Medium	0.017
ONPF	DIMLACI	82	95	AIKSRADQLGASVV	1413.79	5.3629	60	12	0.288	2.452	20.432	0.021	2	High	0.002
ONPF	DIMLACI	82	95	AIKSRADQLGASVV	1413.79	5.364	300	12	1.339	2.833	23.612	0.536	2	Medium	0.06
ONPF	DIMLACI	82	95	AIKSRADQLGASVV	1413.79	5.3703	1500	12	4.89	3.605	30.042	0.74	3	High	0.298
ONPF	DIMLACI	82	95	AIKSRADQLGASVV	1413.79	5.3651	3600	12	7.786	4.129	34.406	0.948	2	High	0.106
ONPF	DIMLACI	82	95	AIKSRADQLGASVV	1413.79	5.374	7200	12	9.683	4.777	39.811	3.592	2	Medium	0.4
ONPF	DIMLACI	82	95	AIKSRADQLGASVV	1413.79	5.3718	14400	12	10.954	4.919	40.995	2.215	2	Medium	0.246
ONPF	DIMLACI	82	97	AIKSRADQLGASVVVS	1599.89	5.3758	0	14	0	0	0	n/a	3	Medium	0
ONPF	DIMLACI	82	97	AIKSRADQLGASVVVS	1599.89	5.3606	30	14	0.156	2.907	20.767	1.493	2	Medium	0.166
ONPF	DIMLACI	82	97	AIKSRADQLGASVVVS	1599.89	5.3807	45	14	0.233	3.074	21.957	0.508	2	Medium	0.057
ONPF	DIMLACI	82	97	AIKSRADQLGASVVVS	1599.89	5.3941	60	14	0.31	2.667	19.051	2.094	2	Medium	0.233
ONPF	DIMLACI	82	97	AIKSRADQLGASVVVS	1599.89	5.3852	300	14	1.445	3.507	25.05		1	Medium	0
ONPF	DIMLACI	82	97	AIKSRADQLGASVVVS	1599.89	5.3539	1500	14	5.347	4.625	33.034	1.44	3	Medium	0.58
ONPF	DIMLACI	82	97	AIKSRADQLGASVVVS	1599.89	5.3027	3600	14	8.664	5.324	38.027	0.286	2	Medium	0.032
ONPF	DIMLACI	82	97	AIKSRADQLGASVVVS	1599.89	5.3395	7200	14	10.963	5.637	40.262	2.692	2	Medium	0.3
ONPF	DIMLACI	82	97	AIKSRADQLGASVVVS	1599.89	5.3862	14400	14	12.58	5.629	40.206	2.428	2	Medium	0.27
ONPF	DIMLACI	82	98	AIKSRADQLGASVVVSM	1730.93	6.7327	0	15	0	0	0	n/a	3	Medium	0
ONPF	DIMLACI	82	98	AIKSRADQLGASVVVSM	1730.93	7.1457	30	15	0.164	8.525	56.831	0.544	2	High	0.061
ONPF	DIMLACI	82	98	AIKSRADQLGASVVVSM	1730.93	7.1825	45	15	0.245	8.568	57.118	0.486	2	High	0.054
ONPF	DIMLACI	82	98	AIKSRADQLGASVVVSM	1730.93	6.875	60	15	0.326	6.122	40.812	27.554	2	Medium	3.067
ONPF	DIMLACI	82	98	AIKSRADQLGASVVVSM	1730.93	7.1268	300	15	1.522	9.354	62.361	0.094	2	Medium	0.01
ONPF	DIMLACI	82	98	AIKSRADQLGASVVVSM	1730.93	7.1702	1500	15	5.676	10.465	69.766	1.517	3	High	0.611
ONPF	DIMLACI	82	98	AIKSRADQLGASVVVSM	1730.93	7.1369	3600	15	9.281	10.739	71.59	1.342	2	High	0.149
ONPF	DIMLACI	82	98	AIKSRADQLGASVVVSM	1730.93	7.1145	7200	15	11.816	11.194	74.626	0.701	2	High	0.078
ONPF	DIMLACI	82	98	AIKSRADQLGASVVVSM	1730.93	7.1145	14400	15	13.558	10.976	73.176	5.379	2	Medium	0.599
ONPF	DIMLACI	83	92	IKSRADQLGA	1057.59	3.8727	0	8	0	0	0	n/a	3	Medium	0
ONPF	DIMLACI	83	92	IKSRADQLGA	1057.59	4.9205	30	8	0.124	4.498	56.222	4.954	2	Medium	0.551
ONPF	DIMLACI	83	92	IKSRADQLGA	1057.59	4.935	45	8	0.184	4.191	52.385	1.156	2	Medium	0.129
ONPF	DIMLACI	83	92	IKSRADQLGA	1057.59	0	60	8	0.245
ONPF	DIMLACI	83	92	IKSRADQLGA	1057.59	0	300	8	1.13
ONPF	DIMLACI	83	92	IKSRADQLGA	1057.59	0	1500	8	4.016
ONPF	DIMLACI	83	92	IKSRADQLGA	1057.59	4.8436	3600	8	6.167	4.105	51.316		1	Medium	0
ONPF	DIMLACI	83	92	IKSRADQLGA	1057.59	4.857	7200	8	7.332	4.12	51.504		1	Medium	0
ONPF	DIMLACI	83	92	IKSRADQLGA	1057.59	4.6363	14400	8	7.832	5.253	65.659		1	Medium	0
ONPF	DIMLACI	83	93	IKSRADQLGAS	1144.62	3.7174	0	9	0	0	0	n/a	3	Medium	0
ONPF	DIMLACI	83	93	IKSRADQLGAS	1144.62	4.5929	30	9	0.138	0.357	3.964	0.477	2	Medium	0.053
ONPF	DIMLACI	83	93	IKSRADQLGAS	1144.62	4.4892	45	9	0.205	0.284	3.158	0.192	2	Medium	0.021
ONPF	DIMLACI	83	93	IKSRADQLGAS	1144.62	4.4848	60	9	0.273	0.153	1.701		1	Medium	0
ONPF	DIMLACI	83	93	IKSRADQLGAS	1144.62	4.5182	300	9	1.263	0.382	4.245		1	Medium	0
ONPF	DIMLACI	83	93	IKSRADQLGAS	1144.62	4.2226	1500	9	4.525	0.89	9.891	2.477	3	Medium	0.997
ONPF	DIMLACI	83	93	IKSRADQLGAS	1144.62	3.9667	3600	9	6.985	0.458	5.084	1.205	2	Medium	0.134
ONPF	DIMLACI	83	93	IKSRADQLGAS	1144.62	4.4904	7200	9	8.298	0.764	8.489	1.959	2	Medium	0.218
ONPF	DIMLACI	83	93	IKSRADQLGAS	1144.62	4.0714	14400	9	8.83	2.173	24.145	17.113	2	Medium	1.905
ONPF	DIMLACI	83	94	IKSRADQLGASV	1243.69	4.8269	0	10	0	0	0	n/a	3	Medium	0
ONPF	DIMLACI	83	94	IKSRADQLGASV	1243.69	4.7154	30	10	0.14	3.251	32.515	0.088	2	Medium	0.01
ONPF	DIMLACI	83	94	IKSRADQLGASV	1243.69	4.7957	45	10	0.209	2.979	29.794	0.689	2	Medium	0.077
ONPF	DIMLACI	83	94	IKSRADQLGASV	1243.69	4.7489	60	10	0.278	2.952	29.516	1.343	2	Medium	0.149
ONPF	DIMLACI	83	94	IKSRADQLGASV	1243.69	4.7411	300	10	1.289	2.178	21.776	12.642	2	Medium	1.407
ONPF	DIMLACI	83	94	IKSRADQLGASV	1243.69	4.8473	1500	10	4.648	2.767	27.67	4.631	3	Medium	1.864
ONPF	DIMLACI	83	94	IKSRADQLGASV	1243.69	4.7478	3600	10	7.257	4.094	40.94	1.574	2	Medium	0.175
ONPF	DIMLACI	83	94	IKSRADQLGASV	1243.69	4.7377	7200	10	8.767	4.44	44.4	0.766	2	Medium	0.085
ONPF	DIMLACI	83	94	IKSRADQLGASV	1243.69	4.7522	14400	10	9.548	4.586	45.862	5.77	2	Medium	0.642
ONPF	DIMLACI	83	97	IKSRADQLGASVVVS	1528.86	5.267	0	13	0	0	0	n/a	3	Medium	0
ONPF	DIMLACI	83	97	IKSRADQLGASVVVS	1528.86	5.2525	30	13	0.153	2.616	20.12	1.731	2	Medium	0.193
ONPF	DIMLACI	83	97	IKSRADQLGASVVVS	1528.86	5.2737	45	13	0.229	2.736	21.044	0.277	2	Medium	0.031
ONPF	DIMLACI	83	97	IKSRADQLGASVVVS	1528.86	5.1779	60	13	0.304	2.861	22.009		1	Medium	0
ONPF	DIMLACI	83	97	IKSRADQLGASVVVS	1528.86	5.1957	300	13	1.415	3.119	23.993	0.369	2	Medium	0.041
ONPF	DIMLACI	83	97	IKSRADQLGASVVVS	1528.86	5.2804	1500	13	5.206	3.862	29.71		1	Medium	0
ONPF	DIMLACI	83	97	IKSRADQLGASVVVS	1528.86	0	3600	13	8.36
ONPF	DIMLACI	83	97	IKSRADQLGASVVVS	1528.86	5.2091	7200	13	10.447	5.462	42.016		1	Medium	0
ONPF	DIMLACI	83	97	IKSRADQLGASVVVS	1528.86	0	14400	13	11.815
ONPF	DIMLACI	93	98	SVVVSM	620.32	6.1317	0	4	0	0	0	n/a	3	Medium	0
ONPF	DIMLACI	93	98	SVVVSM	620.32	6.1206	30	4	0.021	1.191	29.78	1.627	2	Medium	0.181
ONPF	DIMLACI	93	98	SVVVSM	620.32	6.2041	45	4	0.031	1.094	27.339	0.691	2	Medium	0.077
ONPF	DIMLACI	93	98	SVVVSM	620.32	6.1284	60	4	0.042	1.322	33.049	3.024	2	Medium	0.337
ONPF	DIMLACI	93	98	SVVVSM	620.32	6.2053	300	4	0.203	1.68	42.002		1	Medium	0
ONPF	DIMLACI	93	98	SVVVSM	620.32	6.1362	1500	4	0.888	1.806	45.142	0.067	3	Medium	0.027
ONPF	DIMLACI	93	98	SVVVSM	620.32	6.1362	3600	4	1.72	1.697	42.43	0.03	2	Medium	0.003
ONPF	DIMLACI	93	98	SVVVSM	620.32	6.1328	7200	4	2.533	1.712	42.798	0.806	2	Medium	0.09
ONPF	DIMLACI	93	98	SVVVSM	620.32	6.1518	14400	4	3.245	1.587	39.686	1.169	2	Medium	0.13
ONPF	DIMLACI	94	98	VVVSM	533.288	5.9556	0	3	0	0	0	n/a	3	High	0
ONPF	DIMLACI	94	98	VVVSM	533.288	5.9133	30	3	0.019	1.092	36.391	0.761	2	Medium	0.085
ONPF	DIMLACI	94	98	VVVSM	533.288	5.9869	45	3	0.028	1.143	38.091	0.24	2	Medium	0.027
ONPF	DIMLACI	94	98	VVVSM	533.288	5.959	60	3	0.038	1.098	36.598	0.293	2	Medium	0.033
ONPF	DIMLACI	94	98	VVVSM	533.288	5.9891	300	3	0.182	1.568	52.266		1	Medium	0
ONPF	DIMLACI	94	98	VVVSM	533.288	5.9215	1500	3	0.787	1.727	57.563	0.342	3	Medium	0.138
ONPF	DIMLACI	94	98	VVVSM	533.288	6.0025	3600	3	1.495	1.646	54.877	0.292	2	Medium	0.033
ONPF	DIMLACI	94	98	VVVSM	533.288	5.9534	7200	3	2.133	1.695	56.503	0.556	2	Medium	0.062
ONPF	DIMLACI	94	98	VVVSM	533.288	5.9423	14400	3	2.604	1.63	54.335	1.228	2	Medium	0.137
ONPF	DIMLACI	98	105	MVERSGVE	905.428	3.7256	0	6	0	0	0	n/a	3	Medium	0
ONPF	DIMLACI	98	105	MVERSGVE	905.428	3.756	30	6	0.057	4.264	71.071	0.916	2	Medium	0.102
ONPF	DIMLACI	98	105	MVERSGVE	905.428	3.7516	45	6	0.085	4.292	71.526	1.287	2	Medium	0.143
ONPF	DIMLACI	98	105	MVERSGVE	905.428	3.7516	60	6	0.113	4.458	74.294		1	Medium	0
ONPF	DIMLACI	98	105	MVERSGVE	905.428	3.7516	300	6	0.543	0.283	4.725		1	Medium	0
ONPF	DIMLACI	98	105	MVERSGVE	905.428	3.7516	1500	6	2.22	3.907	65.123		1	Medium	0
ONPF	DIMLACI	98	105	MVERSGVE	905.428	3.7516	3600	6	3.929	4.246	70.762	0.381	2	Medium	0.042
ONPF	DIMLACI	98	105	MVERSGVE	905.428	4.1405	7200	6	5.189	2.356	39.273	23.145	2	Medium	2.576
ONPF	DIMLACI	98	105	MVERSGVE	905.428	3.7337	14400	6	5.849	4.059	67.658	5.177	2	Medium	0.576
ONPF	DIMLACI	98	107	MVERSGVEAC	1079.47	4.4372	0	8	0	0	0	n/a	3	Medium	0
ONPF	DIMLACI	98	107	MVERSGVEAC	1079.47	4.4647	30	8	0.093	5.541	69.262	0.244	2	Medium	0.027
ONPF	DIMLACI	98	107	MVERSGVEAC	1079.47	4.4859	45	8	0.139	5.472	68.398	4.416	2	Medium	0.492
ONPF	DIMLACI	98	107	MVERSGVEAC	1079.47	4.4202	60	8	0.185	4.936	61.695		1	Medium	0
ONPF	DIMLACI	98	107	MVERSGVEAC	1079.47	4.5071	300	8	0.876	6.175	77.182		1	Medium	0
ONPF	DIMLACI	98	107	MVERSGVEAC	1079.47	4.3845	1500	8	3.416	5.677	70.965	0	2	Medium	0
ONPF	DIMLACI	98	107	MVERSGVEAC	1079.47	4.4291	3600	8	5.704	5.27	65.873	1.071	2	Medium	0.119
ONPF	DIMLACI	98	107	MVERSGVEAC	1079.47	4.4469	7200	8	7.164	5.498	68.726	1.716	2	Medium	0.191
ONPF	DIMLACI	98	107	MVERSGVEAC	1079.47	4.4669	14400	8	7.849	5.005	62.56	7.793	2	Medium	0.867
ONPF	DIMLACI	98	108	MVERSGVEACK	1207.57	3.6409	0	9	0	0	0	n/a	3	Medium	0
ONPF	DIMLACI	98	108	MVERSGVEACK	1207.57	3.785	30	9	0.105	5.746	63.84	0.468	2	Medium	0.052
ONPF	DIMLACI	98	108	MVERSGVEACK	1207.57	3.7204	45	9	0.157	5.85	64.996	0.055	2	Medium	0.006
ONPF	DIMLACI	98	108	MVERSGVEACK	1207.57	3.7137	60	9	0.209	5.309	58.991	1.482	2	Medium	0.165
ONPF	DIMLACI	98	108	MVERSGVEACK	1207.57	3.6502	300	9	0.99	7.036	78.179	10.102	2	Medium	1.124
ONPF	DIMLACI	98	108	MVERSGVEACK	1207.57	3.7664	1500	9	3.872	6.62	73.553	1.525	3	Medium	0.614
ONPF	DIMLACI	98	108	MVERSGVEACK	1207.57	3.6157	3600	9	6.472	6.194	68.827	0.159	2	Medium	0.018
ONPF	DIMLACI	98	108	MVERSGVEACK	1207.57	3.6435	7200	9	8.11	6.291	69.902	0.981	2	Medium	0.109
ONPF	DIMLACI	98	108	MVERSGVEACK	1207.57	3.639	14400	9	8.846	5.911	65.673	7.762	2	Medium	0.864
ONPF	DIMLACI	98	109	MVERSGVEACKA	1278.61	4.0498	0	10	0	0	0	n/a	3	Medium	0
ONPF	DIMLACI	98	109	MVERSGVEACKA	1278.61	4.1171	30	10	0.119	5.735	57.353		1	Medium	0
ONPF	DIMLACI	98	109	MVERSGVEACKA	1278.61	4.0591	45	10	0.177	5.949	59.49	2.448	2	Medium	0.272
ONPF	DIMLACI	98	109	MVERSGVEACKA	1278.61	4.0591	60	10	0.236	5.125	51.245		1	Medium	0
ONPF	DIMLACI	98	109	MVERSGVEACKA	1278.61	4.0591	300	10	1.118	1.361	13.606		1	Medium	0
ONPF	DIMLACI	98	109	MVERSGVEACKA	1278.61	4.1765	1500	10	4.365	8.111	81.109	2.641	3	Medium	1.063
ONPF	DIMLACI	98	109	MVERSGVEACKA	1278.61	4.0202	3600	10	7.276	6.974	69.736	1.25	2	Medium	0.139
ONPF	DIMLACI	98	109	MVERSGVEACKA	1278.61	4.0368	7200	10	9.072	6.837	68.372	0.824	2	Medium	0.092
ONPF	DIMLACI	98	109	MVERSGVEACKA	1278.61	4.0714	14400	10	9.844	6.169	61.689	6.31	2	Medium	0.702
ONPF	DIMLACI	98	114	MVERSGVEACKAAVHNL	1812.9	6.2816	0	15	0	0	0	n/a	3	Medium	0
ONPF	DIMLACI	98	114	MVERSGVEACKAAVHNL	1812.9	6.4281	30	15	0.232	8.274	55.159	35.237	2	Medium	3.922
ONPF	DIMLACI	98	114	MVERSGVEACKAAVHNL	1812.9	6.7167	45	15	0.345	11.129	74.193	0.442	2	Medium	0.049
ONPF	DIMLACI	98	114	MVERSGVEACKAAVHNL	1812.9	6.6198	60	15	0.457	10.92	72.797	0.079	2	Medium	0.009
ONPF	DIMLACI	98	114	MVERSGVEACKAAVHNL	1812.9	6.5964	300	15	2.049	10.973	73.151	0.058	2	Medium	0.006
ONPF	DIMLACI	98	114	MVERSGVEACKAAVHNL	1812.9	6.6688	1500	15	6.963	11.372	75.812	0.053	3	Medium	0.021
ONPF	DIMLACI	98	114	MVERSGVEACKAAVHNL	1812.9	6.6555	3600	15	10.914	11.899	79.33	0.023	2	Medium	0.003
ONPF	DIMLACI	98	114	MVERSGVEACKAAVHNL	1812.9	6.6109	7200	15	13.388	12.659	84.395	4.224	2	Medium	0.47
ONPF	DIMLACI	98	114	MVERSGVEACKAAVHNL	1812.9	6.2977	14400	15	14.621	10.051	67.004	16.913	2	Medium	1.882
ONPF	DIMLACI	98	115	MVERSGVEACKAAVHNLL	1925.98	7.4411	0	16	0	0	0	n/a	3	Medium	0
ONPF	DIMLACI	98	115	MVERSGVEACKAAVHNLL	1925.98	7.3675	30	16	0.236	5.946	37.165	1.265	2	Medium	0.141
ONPF	DIMLACI	98	115	MVERSGVEACKAAVHNLL	1925.98	7.3129	45	16	0.351	6.814	42.588	8.352	2	Medium	0.93
ONPF	DIMLACI	98	115	MVERSGVEACKAAVHNLL	1925.98	7.4031	60	16	0.465	5.407	33.793	1.082	2	High	0.12
ONPF	DIMLACI	98	115	MVERSGVEACKAAVHNLL	1925.98	7.3341	300	16	2.09	6.462	40.388	1.248	2	Medium	0.139
ONPF	DIMLACI	98	115	MVERSGVEACKAAVHNLL	1925.98	7.3329	1500	16	7.151	7.963	49.77	0	2	High	0
ONPF	DIMLACI	98	115	MVERSGVEACKAAVHNLL	1925.98	7.3319	3600	16	11.307	8.272	51.698	4.2	2	Medium	0.468
ONPF	DIMLACI	98	115	MVERSGVEACKAAVHNLL	1925.98	7.3418	7200	16	14.02	8.641	54.009	1.727	2	High	0.192
ONPF	DIMLACI	98	115	MVERSGVEACKAAVHNLL	1925.98	7.3006	14400	16	15.486	8.707	54.421	9.548	2	Medium	1.063
ONPF	DIMLACI	98	116	MVERSGVEACKAAVHNLLA	1997.02	7.7029	0	17	0	0	0	n/a	3	Medium	0
ONPF	DIMLACI	98	116	MVERSGVEACKAAVHNLLA	1997.02	0	30	17	0.251
ONPF	DIMLACI	98	116	MVERSGVEACKAAVHNLLA	1997.02	0	45	17	0.374
ONPF	DIMLACI	98	116	MVERSGVEACKAAVHNLLA	1997.02	7.8165	60	17	0.496	8.256	48.567		1	Medium	0
ONPF	DIMLACI	98	116	MVERSGVEACKAAVHNLLA	1997.02	7.7586	300	17	2.233	5.181	30.476		1	Medium	0
ONPF	DIMLACI	98	116	MVERSGVEACKAAVHNLLA	1997.02	0	1500	17	7.691
ONPF	DIMLACI	98	116	MVERSGVEACKAAVHNLLA	1997.02	0	3600	17	12.152
ONPF	DIMLACI	98	116	MVERSGVEACKAAVHNLLA	1997.02	0	7200	17	14.996
ONPF	DIMLACI	98	116	MVERSGVEACKAAVHNLLA	1997.02	0	14400	17	16.485
ONPF	DIMLACI	98	121	MVERSGVEACKAAVHNLLAQRVSG	2524.3	7.8421	0	22	0	0	0	n/a	3	Medium	0
ONPF	DIMLACI	98	121	MVERSGVEACKAAVHNLLAQRVSG	2524.3	7.7307	30	22	0.292	7.24	32.91	9.018	2	Medium	1.004
ONPF	DIMLACI	98	121	MVERSGVEACKAAVHNLLAQRVSG	2524.3	7.7575	45	22	0.434	7.265	33.022	7.58	2	Medium	0.844
ONPF	DIMLACI	98	121	MVERSGVEACKAAVHNLLAQRVSG	2524.3	7.7441	60	22	0.576	6.553	29.788	0.028	2	Medium	0.003
ONPF	DIMLACI	98	121	MVERSGVEACKAAVHNLLAQRVSG	2524.3	7.7642	300	22	2.62	8.079	36.722	0.424	2	Medium	0.047
ONPF	DIMLACI	98	121	MVERSGVEACKAAVHNLLAQRVSG	2524.3	7.789	1500	22	9.318	9.555	43.433	2.036	3	Medium	0.82
ONPF	DIMLACI	98	121	MVERSGVEACKAAVHNLLAQRVSG	2524.3	7.723	3600	22	15.131	11.262	51.19	7.331	2	Medium	0.816
ONPF	DIMLACI	98	121	MVERSGVEACKAAVHNLLAQRVSG	2524.3	7.7653	7200	22	19.045	11.129	50.587	3.747	2	Medium	0.417
ONPF	DIMLACI	98	121	MVERSGVEACKAAVHNLLAQRVSG	2524.3	7.7898	14400	22	21.16	11.463	52.104	5.582	2	Medium	0.621
ONPF	DIMLACI	98	122	MVERSGVEACKAAVHNLLAQRVSGL	2637.38	8.4135	0	23	0	0	0	n/a	3	Medium	0
ONPF	DIMLACI	98	122	MVERSGVEACKAAVHNLLAQRVSGL	2637.38	8.377	30	23	0.301	7.851	34.137	2.052	2	Medium	0.228
ONPF	DIMLACI	98	122	MVERSGVEACKAAVHNLLAQRVSGL	2637.38	8.3391	45	23	0.448	8.188	35.599	1.244	2	Medium	0.138
ONPF	DIMLACI	98	122	MVERSGVEACKAAVHNLLAQRVSGL	2637.38	8.3313	60	23	0.594	7.471	32.482	2.873	2	Medium	0.32
ONPF	DIMLACI	98	122	MVERSGVEACKAAVHNLLAQRVSGL	2637.38	8.3447	300	23	2.709	8.634	37.54	0.337	2	Medium	0.037
ONPF	DIMLACI	98	122	MVERSGVEACKAAVHNLLAQRVSGL	2637.38	8.3596	1500	23	9.693	10.598	46.079	2.212	3	High	0.89
ONPF	DIMLACI	98	122	MVERSGVEACKAAVHNLLAQRVSGL	2637.38	8.3626	3600	23	15.807	11.342	49.315	0.104	2	Medium	0.012
ONPF	DIMLACI	98	122	MVERSGVEACKAAVHNLLAQRVSGL	2637.38	8.3247	7200	23	19.94	12.456	54.156	4.509	2	Medium	0.502
ONPF	DIMLACI	98	122	MVERSGVEACKAAVHNLLAQRVSGL	2637.38	8.3937	14400	23	22.148	12.248	53.253	6.837	2	Medium	0.761
ONPF	DIMLACI	98	133	MVERSGVEACKAAVHNLLAQRVSGLIINYPLDDQDA	3894.97	9.02	0	33	0	0	0	n/a	3	Medium	0
ONPF	DIMLACI	98	133	MVERSGVEACKAAVHNLLAQRVSGLIINYPLDDQDA	3894.97	8.9219	30	33	0.471	19.682	59.642		1	Medium	0
ONPF	DIMLACI	98	133	MVERSGVEACKAAVHNLLAQRVSGLIINYPLDDQDA	3894.97	9.011	45	33	0.701	12.595	38.166		1	Medium	0
ONPF	DIMLACI	98	133	MVERSGVEACKAAVHNLLAQRVSGLIINYPLDDQDA	3894.97	0	60	33	0.928
ONPF	DIMLACI	98	133	MVERSGVEACKAAVHNLLAQRVSGLIINYPLDDQDA	3894.97	8.8774	300	33	4.171	19.369	58.695		1	Medium	0
ONPF	DIMLACI	98	133	MVERSGVEACKAAVHNLLAQRVSGLIINYPLDDQDA	3894.97	0	1500	33	14.184
ONPF	DIMLACI	98	133	MVERSGVEACKAAVHNLLAQRVSGLIINYPLDDQDA	3894.97	0	3600	33	22.309
ONPF	DIMLACI	98	133	MVERSGVEACKAAVHNLLAQRVSGLIINYPLDDQDA	3894.97	0	7200	33	27.743
ONPF	DIMLACI	98	133	MVERSGVEACKAAVHNLLAQRVSGLIINYPLDDQDA	3894.97	0	14400	33	30.907
ONPF	DIMLACI	98	135	MVERSGVEACKAAVHNLLAQRVSGLIINYPLDDQDAIA	4079.09	9.193	0	35	0	0	0	n/a	3	Medium	0
ONPF	DIMLACI	98	135	MVERSGVEACKAAVHNLLAQRVSGLIINYPLDDQDAIA	4079.09	9.2295	30	35	0.48	9.433	26.951	22.587	2	Medium	2.514
ONPF	DIMLACI	98	135	MVERSGVEACKAAVHNLLAQRVSGLIINYPLDDQDAIA	4079.09	9.2228	45	35	0.715	10.212	29.176	4.018	2	Medium	0.447
ONPF	DIMLACI	98	135	MVERSGVEACKAAVHNLLAQRVSGLIINYPLDDQDAIA	4079.09	9.1871	60	35	0.947	9.275	26.501		1	Medium	0
ONPF	DIMLACI	98	135	MVERSGVEACKAAVHNLLAQRVSGLIINYPLDDQDAIA	4079.09	9.2228	300	35	4.262	11.555	33.015		1	Medium	0
ONPF	DIMLACI	98	135	MVERSGVEACKAAVHNLLAQRVSGLIINYPLDDQDAIA	4079.09	9.2473	1500	35	14.598	13.332	38.091	0	2	Medium	0
ONPF	DIMLACI	98	135	MVERSGVEACKAAVHNLLAQRVSGLIINYPLDDQDAIA	4079.09	9.1693	3600	35	23.145	12.257	35.019	5.586	2	Medium	0.622
ONPF	DIMLACI	98	135	MVERSGVEACKAAVHNLLAQRVSGLIINYPLDDQDAIA	4079.09	9.2049	7200	35	29.032	12.632	36.091	2.473	2	Medium	0.275
ONPF	DIMLACI	98	135	MVERSGVEACKAAVHNLLAQRVSGLIINYPLDDQDAIA	4079.09	8.6545	14400	35	32.609	16.536	47.247	44.373	2	Medium	4.939
ONPF	DIMLACI	99	107	VERSGVEAC	948.433	3.9354	0	7	0	0	0	n/a	3	Medium	0
ONPF	DIMLACI	99	107	VERSGVEAC	948.433	0	30	7	0.087
ONPF	DIMLACI	99	107	VERSGVEAC	948.433	3.9455	45	7	0.13	5.683	81.186		1	Medium	0
ONPF	DIMLACI	99	107	VERSGVEAC	948.433	0	60	7	0.172
ONPF	DIMLACI	99	107	VERSGVEAC	948.433	0	300	7	0.815
ONPF	DIMLACI	99	107	VERSGVEAC	948.433	0	1500	7	3.145
ONPF	DIMLACI	99	107	VERSGVEAC	948.433	3.9455	3600	7	5.172	2.956	42.234		1	Medium	0
ONPF	DIMLACI	99	107	VERSGVEAC	948.433	4.9205	7200	7	6.383	0.544	7.772	0.413	2	Medium	0.046
ONPF	DIMLACI	99	107	VERSGVEAC	948.433	4.4135	14400	7	6.896	2.591	37.013	26.319	2	Medium	2.929
ONPF	DIMLACI	99	109	VERSGVEACKA	1147.57	3.6208	0	9	0	0	0	n/a	3	Medium	0
ONPF	DIMLACI	99	109	VERSGVEACKA	1147.57	3.9778	30	9	0.112	5.485	60.948	1.388	2	Medium	0.154
ONPF	DIMLACI	99	109	VERSGVEACKA	1147.57	4.087	45	9	0.168	5.253	58.369	3.088	2	Medium	0.344
ONPF	DIMLACI	99	109	VERSGVEACKA	1147.57	4.0101	60	9	0.223	4.756	52.848		1	Medium	0
ONPF	DIMLACI	99	109	VERSGVEACKA	1147.57	0	300	9	1.056
ONPF	DIMLACI	99	109	VERSGVEACKA	1147.57	3.7642	1500	9	4.094	6.534	72.595	1.316	3	Medium	0.53
ONPF	DIMLACI	99	109	VERSGVEACKA	1147.57	3.6981	3600	9	6.744	6.223	69.145	7.79	2	Medium	0.867
ONPF	DIMLACI	99	109	VERSGVEACKA	1147.57	3.5599	7200	9	8.29	7.09	78.776		1	Medium	0
ONPF	DIMLACI	99	109	VERSGVEACKA	1147.57	3.8708	14400	9	8.892	5.816	64.623	5.654	2	Medium	0.629
ONPF	DIMLACI	99	114	VERSGVEACKAAVHNL	1681.86	6.0505	0	14	0	0	0	n/a	3	Medium	0
ONPF	DIMLACI	99	114	VERSGVEACKAAVHNL	1681.86	5.9222	30	14	0.225	5.299	37.85	2.342	2	High	0.261
ONPF	DIMLACI	99	114	VERSGVEACKAAVHNL	1681.86	6.0649	45	14	0.336	5.23	37.358	2.486	2	High	0.277
ONPF	DIMLACI	99	114	VERSGVEACKAAVHNL	1681.86	5.9746	60	14	0.444	4.761	34.009	1.294	2	High	0.144
ONPF	DIMLACI	99	114	VERSGVEACKAAVHNL	1681.86	5.9802	300	14	1.987	5.782	41.303	1.543	2	Medium	0.172
ONPF	DIMLACI	99	114	VERSGVEACKAAVHNL	1681.86	6.0181	1500	14	6.691	6.848	48.911	1.217	3	High	0.49
ONPF	DIMLACI	99	114	VERSGVEACKAAVHNL	1681.86	5.9524	3600	14	10.381	7.36	52.573	2.284	2	High	0.254
ONPF	DIMLACI	99	114	VERSGVEACKAAVHNL	1681.86	5.9768	7200	14	12.606	7.697	54.976	2.707	2	High	0.301
ONPF	DIMLACI	99	114	VERSGVEACKAAVHNL	1681.86	5.9133	14400	14	13.669	7.731	55.221	4.687	2	Medium	0.522
ONPF	DIMLACI	99	115	VERSGVEACKAAVHNLL	1794.94	7.2755	0	15	0	0	0	n/a	3	High	0
ONPF	DIMLACI	99	115	VERSGVEACKAAVHNLL	1794.94	7.1658	30	15	0.23	5.207	34.713	0.092	2	High	0.01
ONPF	DIMLACI	99	115	VERSGVEACKAAVHNLL	1794.94	7.1736	45	15	0.342	5.379	35.862	0.185	2	High	0.021
ONPF	DIMLACI	99	115	VERSGVEACKAAVHNLL	1794.94	7.1858	60	15	0.452	4.611	30.738	2.669	2	High	0.297
ONPF	DIMLACI	99	115	VERSGVEACKAAVHNLL	1794.94	7.1235	300	15	2.028	5.648	37.653	0.05	2	High	0.006
ONPF	DIMLACI	99	115	VERSGVEACKAAVHNLL	1794.94	7.1116	1500	15	6.879	7.148	47.651	2.25	3	High	0.906
ONPF	DIMLACI	99	115	VERSGVEACKAAVHNLL	1794.94	7.2137	3600	15	10.775	7.009	46.73	1.533	2	High	0.171
ONPF	DIMLACI	99	115	VERSGVEACKAAVHNLL	1794.94	7.0989	7200	15	13.238	8.096	53.972	0.208	2	High	0.023
ONPF	DIMLACI	99	115	VERSGVEACKAAVHNLL	1794.94	7.0956	14400	15	14.534	7.826	52.175	7.716	2	High	0.859
ONPF	DIMLACI	99	116	VERSGVEACKAAVHNLLA	1865.98	7.481	0	16	0	0	0	n/a	3	Medium	0
ONPF	DIMLACI	99	116	VERSGVEACKAAVHNLLA	1865.98	7.4399	30	16	0.245	5.596	34.978	0.135	2	Medium	0.015
ONPF	DIMLACI	99	116	VERSGVEACKAAVHNLLA	1865.98	7.4332	45	16	0.365	6.22	38.878	3.274	2	Medium	0.364
ONPF	DIMLACI	99	116	VERSGVEACKAAVHNLLA	1865.98	7.4277	60	16	0.483	5.359	33.491	5.349	2	Medium	0.595
ONPF	DIMLACI	99	116	VERSGVEACKAAVHNLLA	1865.98	7.4109	300	16	2.172	6.775	42.343		1	Medium	0
ONPF	DIMLACI	99	116	VERSGVEACKAAVHNLLA	1865.98	7.4666	1500	16	7.419	7.457	46.605	1.409	3	Medium	0.567
ONPF	DIMLACI	99	116	VERSGVEACKAAVHNLLA	1865.98	7.5202	3600	16	11.619	7.274	45.463	6.815	2	Medium	0.758
ONPF	DIMLACI	99	116	VERSGVEACKAAVHNLLA	1865.98	7.4577	7200	16	14.214	8.605	53.78	7.308	2	Medium	0.813
ONPF	DIMLACI	99	116	VERSGVEACKAAVHNLLA	1865.98	7.4956	14400	16	15.533	8.483	53.019	2.516	2	Medium	0.28
ONPF	DIMLACI	99	121	VERSGVEACKAAVHNLLAQRVSG	2393.26	7.6619	0	21	0	0	0	n/a	3	Medium	0
ONPF	DIMLACI	99	121	VERSGVEACKAAVHNLLAQRVSG	2393.26	7.558	30	21	0.285	7.388	35.179	8.231	2	Medium	0.916
ONPF	DIMLACI	99	121	VERSGVEACKAAVHNLLAQRVSG	2393.26	7.6327	45	21	0.425	7.096	33.791	0.597	2	Medium	0.066
ONPF	DIMLACI	99	121	VERSGVEACKAAVHNLLAQRVSG	2393.26	7.5781	60	21	0.563	6.285	29.926	0.602	2	Medium	0.067
ONPF	DIMLACI	99	121	VERSGVEACKAAVHNLLAQRVSG	2393.26	7.5892	300	21	2.558	7.96	37.903	0.629	2	Medium	0.07
ONPF	DIMLACI	99	121	VERSGVEACKAAVHNLLAQRVSG	2393.26	7.59	1500	21	9.047	9.856	46.932	2.949	3	Medium	1.187
ONPF	DIMLACI	99	121	VERSGVEACKAAVHNLLAQRVSG	2393.26	7.6283	3600	21	14.598	10.433	49.679	1.349	2	Medium	0.15
ONPF	DIMLACI	99	121	VERSGVEACKAAVHNLLAQRVSG	2393.26	7.6238	7200	21	18.263	11.421	54.387	2.453	2	Medium	0.273
ONPF	DIMLACI	99	121	VERSGVEACKAAVHNLLAQRVSG	2393.26	7.626	14400	21	20.207	11.704	55.732	13.3	2	Medium	1.48
ONPF	DIMLACI	99	122	VERSGVEACKAAVHNLLAQRVSGL	2506.34	8.2739	0	22	0	0	0	n/a	3	High	0
ONPF	DIMLACI	99	122	VERSGVEACKAAVHNLLAQRVSGL	2506.34	8.2322	30	22	0.295	6.679	30.358	1.334	2	High	0.148
ONPF	DIMLACI	99	122	VERSGVEACKAAVHNLLAQRVSGL	2506.34	8.2556	45	22	0.439	7.089	32.222	0.553	2	High	0.062
ONPF	DIMLACI	99	122	VERSGVEACKAAVHNLLAQRVSGL	2506.34	8.2756	60	22	0.582	6.089	27.677	1.085	2	High	0.121
ONPF	DIMLACI	99	122	VERSGVEACKAAVHNLLAQRVSGL	2506.34	8.1898	300	22	2.648	7.91	35.953	0.099	2	High	0.011
ONPF	DIMLACI	99	122	VERSGVEACKAAVHNLLAQRVSGL	2506.34	8.2117	1500	22	9.421	9.73	44.228	2.557	3	High	1.03
ONPF	DIMLACI	99	122	VERSGVEACKAAVHNLLAQRVSGL	2506.34	8.2667	3600	22	15.274	10.213	46.421	0.747	2	High	0.083
ONPF	DIMLACI	99	122	VERSGVEACKAAVHNLLAQRVSGL	2506.34	8.2355	7200	22	19.158	11.462	52.1	3.477	2	High	0.387
ONPF	DIMLACI	99	122	VERSGVEACKAAVHNLLAQRVSGL	2506.34	8.1508	14400	22	21.196	11.799	53.63	7.443	2	High	0.828
ONPF	DIMLACI	99	122	VERSGVEACKAAVHNLLAQRVSGL	2506.34	11.5193	0	22	0	0	0	n/a	3	Medium	0
ONPF	DIMLACI	99	122	VERSGVEACKAAVHNLLAQRVSGL	2506.34	0	30	22	0.295
ONPF	DIMLACI	99	122	VERSGVEACKAAVHNLLAQRVSGL	2506.34	0	45	22	0.439
ONPF	DIMLACI	99	122	VERSGVEACKAAVHNLLAQRVSGL	2506.34	11.1371	60	22	0.582	4.363	19.833		1	Medium	0
ONPF	DIMLACI	99	122	VERSGVEACKAAVHNLLAQRVSGL	2506.34	11.4023	300	22	2.648	7.031	31.957		1	Medium	0
ONPF	DIMLACI	99	122	VERSGVEACKAAVHNLLAQRVSGL	2506.34	11.4892	1500	22	9.421	7.95	36.139	0	2	Medium	0
ONPF	DIMLACI	99	122	VERSGVEACKAAVHNLLAQRVSGL	2506.34	11.4893	3600	22	15.274	8.31	37.771		1	Medium	0
ONPF	DIMLACI	99	122	VERSGVEACKAAVHNLLAQRVSGL	2506.34	0	7200	22	19.158
ONPF	DIMLACI	99	122	VERSGVEACKAAVHNLLAQRVSGL	2506.34	0	14400	22	21.196
ONPF	DIMLACI	99	132	VERSGVEACKAAVHNLLAQRVSGLIINYPLDDQD	3692.89	8.9108	0	31	0	0	0	n/a	3	Medium	0
ONPF	DIMLACI	99	132	VERSGVEACKAAVHNLLAQRVSGLIINYPLDDQD	3692.89	8.8762	30	31	0.438	5.954	19.206	15.72	2	Medium	1.75
ONPF	DIMLACI	99	132	VERSGVEACKAAVHNLLAQRVSGLIINYPLDDQD	3692.89	8.8684	45	31	0.652	6.776	21.858	1.382	2	Medium	0.154
ONPF	DIMLACI	99	132	VERSGVEACKAAVHNLLAQRVSGLIINYPLDDQD	3692.89	8.8595	60	31	0.863	4.873	15.719	6.852	2	Medium	0.763
ONPF	DIMLACI	99	132	VERSGVEACKAAVHNLLAQRVSGLIINYPLDDQD	3692.89	8.8194	300	31	3.872	8.591	27.713		1	Medium	0
ONPF	DIMLACI	99	132	VERSGVEACKAAVHNLLAQRVSGLIINYPLDDQD	3692.89	8.8417	1500	31	13.171	9.044	29.175	5.055	3	Medium	2.035
ONPF	DIMLACI	99	132	VERSGVEACKAAVHNLLAQRVSGLIINYPLDDQD	3692.89	8.9008	3600	31	20.816	8.611	27.777	4.82	2	Medium	0.536
ONPF	DIMLACI	99	132	VERSGVEACKAAVHNLLAQRVSGLIINYPLDDQD	3692.89	8.8417	7200	31	25.963	9.002	29.038	2.721	2	Medium	0.303
ONPF	DIMLACI	99	132	VERSGVEACKAAVHNLLAQRVSGLIINYPLDDQD	3692.89	8.8662	14400	31	28.954	8.525	27.5	14.002	2	Medium	1.558
ONPF	DIMLACI	99	133	VERSGVEACKAAVHNLLAQRVSGLIINYPLDDQDA	3763.93	8.9928	0	32	0	0	0	n/a	3	Medium	0
ONPF	DIMLACI	99	133	VERSGVEACKAAVHNLLAQRVSGLIINYPLDDQDA	3763.93	9.391	30	32	0.465	4.965	15.516	49.623	2	Medium	5.523
ONPF	DIMLACI	99	133	VERSGVEACKAAVHNLLAQRVSGLIINYPLDDQDA	3763.93	8.9531	45	32	0.692	9.106	28.457	3.191	2	Medium	0.355
ONPF	DIMLACI	99	133	VERSGVEACKAAVHNLLAQRVSGLIINYPLDDQDA	3763.93	8.9587	60	32	0.916	7.709	24.091	2.204	2	Medium	0.245
ONPF	DIMLACI	99	133	VERSGVEACKAAVHNLLAQRVSGLIINYPLDDQDA	3763.93	8.9264	300	32	4.109	9.815	30.673		1	Medium	0
ONPF	DIMLACI	99	133	VERSGVEACKAAVHNLLAQRVSGLIINYPLDDQDA	3763.93	9.1938	1500	32	13.913	8.907	27.833	13.755	3	Medium	5.537
ONPF	DIMLACI	99	133	VERSGVEACKAAVHNLLAQRVSGLIINYPLDDQDA	3763.93	8.9855	3600	32	21.777	13.618	42.557	7.923	2	Medium	0.882
ONPF	DIMLACI	99	133	VERSGVEACKAAVHNLLAQRVSGLIINYPLDDQDA	3763.93	9.0122	7200	32	26.962	14.505	45.327	0.824	2	Medium	0.092
ONPF	DIMLACI	99	133	VERSGVEACKAAVHNLLAQRVSGLIINYPLDDQDA	3763.93	9.6863	14400	32	29.954	6.657	20.804		1	High	0
ONPF	DIMLACI	99	135	VERSGVEACKAAVHNLLAQRVSGLIINYPLDDQDAIA	3948.05	9.1722	0	34	0	0	0	n/a	3	Medium	0
ONPF	DIMLACI	99	135	VERSGVEACKAAVHNLLAQRVSGLIINYPLDDQDAIA	3948.05	8.8205	30	34	0.474	17.856	52.517	22.429	2	Medium	2.496
ONPF	DIMLACI	99	135	VERSGVEACKAAVHNLLAQRVSGLIINYPLDDQDAIA	3948.05	8.8684	45	34	0.706	18.338	53.936	1.901	2	Medium	0.212
ONPF	DIMLACI	99	135	VERSGVEACKAAVHNLLAQRVSGLIINYPLDDQDAIA	3948.05	8.8484	60	34	0.934	16.625	48.897	13.382	2	Medium	1.489
ONPF	DIMLACI	99	135	VERSGVEACKAAVHNLLAQRVSGLIINYPLDDQDAIA	3948.05	8.8306	300	34	4.201	20.298	59.699	3.541	2	Medium	0.394
ONPF	DIMLACI	99	135	VERSGVEACKAAVHNLLAQRVSGLIINYPLDDQDAIA	3948.05	8.8357	1500	34	14.326	21.149	62.204	6.218	3	Medium	2.503
ONPF	DIMLACI	99	135	VERSGVEACKAAVHNLLAQRVSGLIINYPLDDQDAIA	3948.05	8.8941	3600	34	22.613	20.596	60.577	2.091	2	Medium	0.233
ONPF	DIMLACI	99	135	VERSGVEACKAAVHNLLAQRVSGLIINYPLDDQDAIA	3948.05	8.8684	7200	34	28.251	20.685	60.838	5.502	2	Medium	0.612
ONPF	DIMLACI	99	135	VERSGVEACKAAVHNLLAQRVSGLIINYPLDDQDAIA	3948.05	8.8539	14400	34	31.657	20.484	60.246	14.856	2	Medium	1.653
ONPF	DIMLACI	99	137	VERSGVEACKAAVHNLLAQRVSGLIINYPLDDQDAIAVE	4176.16	9.1434	0	36	0	0	0	n/a	3	Medium	0
ONPF	DIMLACI	99	137	VERSGVEACKAAVHNLLAQRVSGLIINYPLDDQDAIAVE	4176.16	9.137	30	36	0.484	9.411	26.141	10.448	2	Medium	1.163
ONPF	DIMLACI	99	137	VERSGVEACKAAVHNLLAQRVSGLIINYPLDDQDAIAVE	4176.16	9.089	45	36	0.721	8.824	24.51		1	Medium	0
ONPF	DIMLACI	99	137	VERSGVEACKAAVHNLLAQRVSGLIINYPLDDQDAIAVE	4176.16	9.0935	60	36	0.955	8.653	24.036		1	Medium	0
ONPF	DIMLACI	99	137	VERSGVEACKAAVHNLLAQRVSGLIINYPLDDQDAIAVE	4176.16	9.0958	300	36	4.301	10.074	27.983		1	Medium	0
ONPF	DIMLACI	99	137	VERSGVEACKAAVHNLLAQRVSGLIINYPLDDQDAIAVE	4176.16	9.0148	1500	36	14.778	12.241	34.003	0.092	3	Medium	0.037
ONPF	DIMLACI	99	137	VERSGVEACKAAVHNLLAQRVSGLIINYPLDDQDAIAVE	4176.16	9.3053	3600	36	23.524	14.786	41.074	31.341	2	Medium	3.488
ONPF	DIMLACI	99	137	VERSGVEACKAAVHNLLAQRVSGLIINYPLDDQDAIAVE	4176.16	9.0155	7200	36	29.647	14.676	40.766		1	Medium	0
ONPF	DIMLACI	99	137	VERSGVEACKAAVHNLLAQRVSGLIINYPLDDQDAIAVE	4176.16	9.098	14400	36	33.46	16.301	45.279		1	Medium	0
ONPF	DIMLACI	100	115	ERSGVEACKAAVHNLL	1695.87	7.269	0	14	0	0	0	n/a	3	Medium	0
ONPF	DIMLACI	100	115	ERSGVEACKAAVHNLL	1695.87	7.295	30	14	0.218	4.707	33.623	0.175	2	Medium	0.02
ONPF	DIMLACI	100	115	ERSGVEACKAAVHNLL	1695.87	7.295	45	14	0.324	4.925	35.178	1.645	2	Medium	0.183
ONPF	DIMLACI	100	115	ERSGVEACKAAVHNLL	1695.87	7.0633	60	14	0.429	4.475	31.964	0.697	2	Medium	0.078
ONPF	DIMLACI	100	115	ERSGVEACKAAVHNLL	1695.87	7.2661	300	14	1.916	5.475	39.106		1	Medium	0
ONPF	DIMLACI	100	115	ERSGVEACKAAVHNLL	1695.87	7.2705	1500	14	6.43	6.565	46.896	2.111	3	Medium	0.85
ONPF	DIMLACI	100	115	ERSGVEACKAAVHNLL	1695.87	7.2951	3600	14	10.013	6.826	48.755	1.588	2	Medium	0.177
ONPF	DIMLACI	100	115	ERSGVEACKAAVHNLL	1695.87	7.1513	7200	14	12.295	7.4	52.854	0.484	2	Medium	0.054
ONPF	DIMLACI	100	115	ERSGVEACKAAVHNLL	1695.87	7.051	14400	14	13.537	7.696	54.975	1.373	2	Medium	0.153
ONPF	DIMLACI	106	114	ACKAAVHNL	925.48	4.0153	0	7	0	0	0	n/a	3	High	0
ONPF	DIMLACI	106	114	ACKAAVHNL	925.48	4.0324	30	7	0.139	0.822	11.737	0.04	2	Medium	0.004
ONPF	DIMLACI	106	114	ACKAAVHNL	925.48	4.0524	45	7	0.206	0.815	11.637	0.421	2	Medium	0.047
ONPF	DIMLACI	106	114	ACKAAVHNL	925.48	4.0435	60	7	0.272	0.732	10.455	0.049	2	Medium	0.005
ONPF	DIMLACI	106	114	ACKAAVHNL	925.48	5.0821	300	7	1.173	4.427	63.245		1	Medium	0
ONPF	DIMLACI	106	114	ACKAAVHNL	925.48	4.0888	1500	7	3.547	2.075	29.646	0.386	3	Medium	0.155
ONPF	DIMLACI	106	114	ACKAAVHNL	925.48	3.9723	3600	7	5.209	2.612	37.315	0.429	2	Medium	0.048
ONPF	DIMLACI	106	114	ACKAAVHNL	925.48	3.9945	7200	7	6.224	3.085	44.069	1.006	2	Medium	0.112
ONPF	DIMLACI	106	114	ACKAAVHNL	925.48	4.0558	14400	7	6.772	3.022	43.174	1.697	2	Medium	0.189
ONPF	DIMLACI	106	116	ACKAAVHNLLA	1109.6	0	0	9	0	0	0	n/a	3	High	0
ONPF	DIMLACI	106	116	ACKAAVHNLLA	1109.6	0	30	9	0.158
ONPF	DIMLACI	106	116	ACKAAVHNLLA	1109.6	0	45	9	0.235
ONPF	DIMLACI	106	116	ACKAAVHNLLA	1109.6	0	60	9	0.311
ONPF	DIMLACI	106	116	ACKAAVHNLLA	1109.6	0	300	9	1.357
ONPF	DIMLACI	106	116	ACKAAVHNLLA	1109.6	0	1500	9	4.275
ONPF	DIMLACI	106	116	ACKAAVHNLLA	1109.6	0	3600	9	6.448
ONPF	DIMLACI	106	116	ACKAAVHNLLA	1109.6	0	7200	9	7.832
ONPF	DIMLACI	106	116	ACKAAVHNLLA	1109.6	0	14400	9	8.637
ONPF	DIMLACI	106	121	ACKAAVHNLLAQRVSG	1636.88	5.4119	0	14	0	0	0	n/a	3	Medium	0
ONPF	DIMLACI	106	121	ACKAAVHNLLAQRVSG	1636.88	5.491	30	14	0.198	2.553	18.236	1.084	2	Medium	0.121
ONPF	DIMLACI	106	121	ACKAAVHNLLAQRVSG	1636.88	5.3807	45	14	0.295	2.97	21.217	0.201	2	Medium	0.022
ONPF	DIMLACI	106	121	ACKAAVHNLLAQRVSG	1636.88	5.3718	60	14	0.391	2.726	19.472		1	Medium	0
ONPF	DIMLACI	106	121	ACKAAVHNLLAQRVSG	1636.88	5.2748	300	14	1.744	4.831	34.508	17.327	2	Medium	1.929
ONPF	DIMLACI	106	121	ACKAAVHNLLAQRVSG	1636.88	5.475	1500	14	5.902	4.621	33.005	0.469	3	Medium	0.189
ONPF	DIMLACI	106	121	ACKAAVHNLLAQRVSG	1636.88	5.383	3600	14	9.427	5.399	38.562	0.301	2	Medium	0.033
ONPF	DIMLACI	106	121	ACKAAVHNLLAQRVSG	1636.88	5.3651	7200	14	11.881	6.172	44.089	4.364	2	Medium	0.486
ONPF	DIMLACI	106	121	ACKAAVHNLLAQRVSG	1636.88	5.4063	14400	14	13.311	5.985	42.751	4.105	2	Medium	0.457
ONPF	DIMLACI	106	122	ACKAAVHNLLAQRVSGL	1749.97	6.6468	0	15	0	0	0	n/a	3	Medium	0
ONPF	DIMLACI	106	122	ACKAAVHNLLAQRVSGL	1749.97	6.6454	30	15	0.208	2.9	19.334	0.084	2	Medium	0.009
ONPF	DIMLACI	106	122	ACKAAVHNLLAQRVSGL	1749.97	6.5953	45	15	0.309	3.193	21.284	0.948	2	Medium	0.105
ONPF	DIMLACI	106	122	ACKAAVHNLLAQRVSGL	1749.97	6.6064	60	15	0.409	2.849	18.993	0.551	2	Medium	0.061
ONPF	DIMLACI	106	122	ACKAAVHNLLAQRVSGL	1749.97	6.5775	300	15	1.833	3.354	22.361	1.065	2	Medium	0.119
ONPF	DIMLACI	106	122	ACKAAVHNLLAQRVSGL	1749.97	6.6168	1500	15	6.277	4.56	30.402	0.392	3	Medium	0.158
ONPF	DIMLACI	106	122	ACKAAVHNLLAQRVSGL	1749.97	6.6399	3600	15	10.102	5.409	36.063	1.34	2	Medium	0.149
ONPF	DIMLACI	106	122	ACKAAVHNLLAQRVSGL	1749.97	6.807	7200	15	12.776	6.691	44.609		1	Medium	0
ONPF	DIMLACI	106	122	ACKAAVHNLLAQRVSGL	1749.97	6.6053	14400	15	14.3	6.282	41.882	0.591	2	Medium	0.066
ONPF	DIMLACI	107	115	CKAAVHNLL	967.527	5.6028	0	7	0	0	0	n/a	3	Medium	0
ONPF	DIMLACI	107	115	CKAAVHNLL	967.527	5.6258	30	7	0.131	0.763	10.899	0.912	2	Medium	0.102
ONPF	DIMLACI	107	115	CKAAVHNLL	967.527	5.6303	45	7	0.194	0.911	13.017	0.862	2	Medium	0.096
ONPF	DIMLACI	107	115	CKAAVHNLL	967.527	5.6035	60	7	0.256	2.755	39.352	27.602	2	Medium	3.072
ONPF	DIMLACI	107	115	CKAAVHNLL	967.527	5.6102	300	7	1.099	1.888	26.973		1	Medium	0
ONPF	DIMLACI	107	115	CKAAVHNLL	967.527	5.6132	1500	7	3.279	1.521	21.728	0.591	3	Medium	0.238
ONPF	DIMLACI	107	115	CKAAVHNLL	967.527	5.5936	3600	7	4.835	1.786	25.51	0.22	2	Medium	0.024
ONPF	DIMLACI	107	115	CKAAVHNLL	967.527	5.5891	7200	7	5.91	2.852	40.74	2.449	2	Medium	0.273
ONPF	DIMLACI	107	115	CKAAVHNLL	967.527	5.6704	14400	7	6.64	2.485	35.504		1	Medium	0
ONPF	DIMLACI	107	121	CKAAVHNLLAQRVSG	1565.85	5.2052	0	13	0	0	0	n/a	3	Medium	0
ONPF	DIMLACI	107	121	CKAAVHNLLAQRVSG	1565.85	5.452	30	13	0.186	3.434	26.414	12.408	2	Medium	1.381
ONPF	DIMLACI	107	121	CKAAVHNLLAQRVSG	1565.85	5.1857	45	13	0.277	2.311	17.775	0.28	2	Medium	0.031
ONPF	DIMLACI	107	121	CKAAVHNLLAQRVSG	1565.85	5.7551	60	13	0.367	4.477	34.437		1	Medium	0
ONPF	DIMLACI	107	121	CKAAVHNLLAQRVSG	1565.85	5.6281	300	13	1.629	4.42	33.999		1	Medium	0
ONPF	DIMLACI	107	121	CKAAVHNLLAQRVSG	1565.85	5.2158	1500	13	5.447	3.805	29.272	0	2	Medium	0
ONPF	DIMLACI	107	121	CKAAVHNLLAQRVSG	1565.85	5.2147	3600	13	8.659	4.712	36.245	3.122	2	Medium	0.348
ONPF	DIMLACI	107	121	CKAAVHNLLAQRVSG	1565.85	5.1957	7200	13	10.935	5.393	41.487	0.865	2	Medium	0.096
ONPF	DIMLACI	107	121	CKAAVHNLLAQRVSG	1565.85	5.2158	14400	13	12.314	5.442	41.864	2.124	2	Medium	0.236
ONPF	DIMLACI	107	122	CKAAVHNLLAQRVSGL	1678.93	6.5181	0	14	0	0	0	n/a	3	Medium	0
ONPF	DIMLACI	107	122	CKAAVHNLLAQRVSGL	1678.93	5.9189	30	14	0.196	8.849	63.207	0.024	2	Medium	0.003
ONPF	DIMLACI	107	122	CKAAVHNLLAQRVSGL	1678.93	6.5039	45	14	0.291	2.603	18.591	0.246	2	Medium	0.027
ONPF	DIMLACI	107	122	CKAAVHNLLAQRVSGL	1678.93	6.3234	60	14	0.385	4.783	34.163	52.086	2	Medium	5.797
ONPF	DIMLACI	107	122	CKAAVHNLLAQRVSGL	1678.93	5.9624	300	14	1.719	9.272	66.228		1	Medium	0
ONPF	DIMLACI	107	122	CKAAVHNLLAQRVSGL	1678.93	6.0418	1500	14	5.821	10.242	73.155	1.595	3	Medium	0.642
ONPF	DIMLACI	107	122	CKAAVHNLLAQRVSGL	1678.93	6.3457	3600	14	9.335	5.752	41.084	62.594	2	Medium	6.967
ONPF	DIMLACI	107	122	CKAAVHNLLAQRVSGL	1678.93	6.2387	7200	14	11.83	7.077	50.547	55.144	2	Medium	6.137
ONPF	DIMLACI	107	122	CKAAVHNLLAQRVSGL	1678.93	5.9066	14400	14	13.303	11.785	84.178		1	Medium	0
ONPF	DIMLACI	108	115	KAAVHNLL	864.518	5.3433	0	6	0	0	0	n/a	3	Medium	0
ONPF	DIMLACI	108	115	KAAVHNLL	864.518	5.3417	30	6	0.117	0.64	10.669	0.243	2	Medium	0.027
ONPF	DIMLACI	108	115	KAAVHNLL	864.518	5.3885	45	6	0.174	0.696	11.601	0.033	2	Medium	0.004
ONPF	DIMLACI	108	115	KAAVHNLL	864.518	5.3885	60	6	0.229	0.689	11.483	1.236	2	Medium	0.138
ONPF	DIMLACI	108	115	KAAVHNLL	864.518	5.3874	300	6	0.972	0.818	13.633		1	Medium	0
ONPF	DIMLACI	108	115	KAAVHNLL	864.518	5.3406	1500	6	2.786	0.994	16.56	0.027	3	Medium	0.011
ONPF	DIMLACI	108	115	KAAVHNLL	864.518	5.3573	3600	6	4.031	1.361	22.69	0.646	2	Medium	0.072
ONPF	DIMLACI	108	115	KAAVHNLL	864.518	5.3517	7200	6	4.948	1.745	29.082	0.887	2	Medium	0.099
ONPF	DIMLACI	108	115	KAAVHNLL	864.518	5.3562	14400	6	5.642	1.833	30.552	0.827	2	Medium	0.092
ONPF	DIMLACI	108	121	KAAVHNLLAQRVSG	1462.84	4.9505	0	12	0	0	0	n/a	3	Medium	0
ONPF	DIMLACI	108	121	KAAVHNLLAQRVSG	1462.84	4.9105	30	12	0.173	2.24	18.664		1	High	0
ONPF	DIMLACI	108	121	KAAVHNLLAQRVSG	1462.84	4.9494	45	12	0.257	2.52	21.001	1.374	2	Medium	0.153
ONPF	DIMLACI	108	121	KAAVHNLLAQRVSG	1462.84	4.9695	60	12	0.34	2.637	21.972	6.36	2	Medium	0.708
ONPF	DIMLACI	108	121	KAAVHNLLAQRVSG	1462.84	4.8659	300	12	1.502	2.677	22.308	1.708	2	Medium	0.19
ONPF	DIMLACI	108	121	KAAVHNLLAQRVSG	1462.84	4.932	1500	12	4.953	3.678	30.65	0.546	3	Medium	0.22
ONPF	DIMLACI	108	121	KAAVHNLLAQRVSG	1462.84	4.8949	3600	12	7.855	4.542	37.852	0.426	2	Medium	0.047
ONPF	DIMLACI	108	121	KAAVHNLLAQRVSG	1462.84	4.877	7200	12	9.973	5.183	43.189	4.307	2	Medium	0.479
ONPF	DIMLACI	108	121	KAAVHNLLAQRVSG	1462.84	4.9383	14400	12	11.315	5.056	42.133	2.404	2	Medium	0.268
ONPF	DIMLACI	108	122	KAAVHNLLAQRVSGL	1575.92	6.3479	0	13	0	0	0	n/a	3	Medium	0
ONPF	DIMLACI	108	122	KAAVHNLLAQRVSGL	1575.92	6.2955	30	13	0.182	2.793	21.481	0.623	2	Medium	0.069
ONPF	DIMLACI	108	122	KAAVHNLLAQRVSGL	1575.92	6.3457	45	13	0.271	2.814	21.649	0.955	2	Medium	0.106
ONPF	DIMLACI	108	122	KAAVHNLLAQRVSGL	1575.92	6.329	60	13	0.358	2.791	21.471	1.152	2	Medium	0.128
ONPF	DIMLACI	108	122	KAAVHNLLAQRVSGL	1575.92	6.2476	300	13	1.592	3.191	24.546		1	Medium	0
ONPF	DIMLACI	108	122	KAAVHNLLAQRVSGL	1575.92	6.4081	1500	13	5.328	3.983	30.637	0.488	3	Medium	0.196
ONPF	DIMLACI	108	122	KAAVHNLLAQRVSGL	1575.92	6.3457	3600	13	8.53	4.801	36.932	0.414	2	Medium	0.046
ONPF	DIMLACI	108	122	KAAVHNLLAQRVSGL	1575.92	6.3156	7200	13	10.868	5.319	40.919	2.52	2	Medium	0.28
ONPF	DIMLACI	108	122	KAAVHNLLAQRVSGL	1575.92	6.3211	14400	13	12.304	5.46	41.997	0.494	2	Medium	0.055
ONPF	DIMLACI	109	115	AAVHNLL	736.423	6.2699	0	5	0	0	0	n/a	3	Medium	0
ONPF	DIMLACI	109	115	AAVHNLL	736.423	6.281	30	5	0.096	0.437	8.732	0.728	2	Medium	0.081
ONPF	DIMLACI	109	115	AAVHNLL	736.423	6.2476	45	5	0.142	0.506	10.122	0.138	2	Medium	0.015
ONPF	DIMLACI	109	115	AAVHNLL	736.423	6.3056	60	5	0.187	0.237	4.745	0.86	2	Medium	0.096
ONPF	DIMLACI	109	115	AAVHNLL	736.423	6.2833	300	5	0.779	0.522	10.434		1	Medium	0
ONPF	DIMLACI	109	115	AAVHNLL	736.423	6.2818	1500	5	2.128	0.766	15.324	0.183	3	Medium	0.074
ONPF	DIMLACI	109	115	AAVHNLL	736.423	6.2454	3600	5	3.107	1.065	21.296	0.657	2	Medium	0.073
ONPF	DIMLACI	109	115	AAVHNLL	736.423	6.2989	7200	5	3.954	1.23	24.593	0.081	2	Medium	0.009
ONPF	DIMLACI	109	115	AAVHNLL	736.423	6.203	14400	5	4.642	1.508	30.161	2.466	2	Medium	0.274
ONPF	DIMLACI	109	118	AAVHNLLAQR	1091.62	0	0	8	0	0	0	n/a	3	High	0
ONPF	DIMLACI	109	118	AAVHNLLAQR	1091.62	0	30	8	0.13
ONPF	DIMLACI	109	118	AAVHNLLAQR	1091.62	0	45	8	0.193
ONPF	DIMLACI	109	118	AAVHNLLAQR	1091.62	0	60	8	0.254
ONPF	DIMLACI	109	118	AAVHNLLAQR	1091.62	0	300	8	1.099
ONPF	DIMLACI	109	118	AAVHNLLAQR	1091.62	0	1500	8	3.407
ONPF	DIMLACI	109	118	AAVHNLLAQR	1091.62	0	3600	8	5.29
ONPF	DIMLACI	109	118	AAVHNLLAQR	1091.62	0	7200	8	6.71
ONPF	DIMLACI	109	118	AAVHNLLAQR	1091.62	0	14400	8	7.616
ONPF	DIMLACI	109	121	AAVHNLLAQRVSG	1334.74	5.5526	0	11	0	0	0	n/a	3	Medium	0
ONPF	DIMLACI	109	121	AAVHNLLAQRVSG	1334.74	5.5657	30	11	0.152	1.455	13.228		1	Medium	0
ONPF	DIMLACI	109	121	AAVHNLLAQRVSG	1334.74	5.5656	45	11	0.225	1.933	17.572		1	Medium	0
ONPF	DIMLACI	109	121	AAVHNLLAQRVSG	1334.74	5.5657	60	11	0.298	1.69	15.36		1	Medium	0
ONPF	DIMLACI	109	121	AAVHNLLAQRVSG	1334.74	0	300	11	1.309
ONPF	DIMLACI	109	121	AAVHNLLAQRVSG	1334.74	5.5567	1500	11	4.295	2.745	24.957		1	Medium	0
ONPF	DIMLACI	109	121	AAVHNLLAQRVSG	1334.74	5.5568	3600	11	6.931	4.006	36.418		1	Medium	0
ONPF	DIMLACI	109	121	AAVHNLLAQRVSG	1334.74	5.51	7200	11	8.979	4.354	39.584		1	Medium	0
ONPF	DIMLACI	109	121	AAVHNLLAQRVSG	1334.74	0	14400	11	10.315
ONPF	DIMLACI	109	122	AAVHNLLAQRVSGL	1447.83	6.9388	0	12	0	0	0	n/a	3	Medium	0
ONPF	DIMLACI	109	122	AAVHNLLAQRVSGL	1447.83	6.9039	30	12	0.161	2.149	17.906	0.015	2	Medium	0.002
ONPF	DIMLACI	109	122	AAVHNLLAQRVSGL	1447.83	6.8928	45	12	0.239	2.765	23.038	4.921	2	Medium	0.548
ONPF	DIMLACI	109	122	AAVHNLLAQRVSGL	1447.83	6.953	60	12	0.316	2.177	18.143	0.286	2	Medium	0.032
ONPF	DIMLACI	109	122	AAVHNLLAQRVSGL	1447.83	6.6889	300	12	1.398	8.661	72.177		1	Medium	0
ONPF	DIMLACI	109	122	AAVHNLLAQRVSGL	1447.83	6.9556	1500	12	4.669	3.674	30.613	0.541	3	Medium	0.218
ONPF	DIMLACI	109	122	AAVHNLLAQRVSGL	1447.83	6.9095	3600	12	7.606	4.12	34.33	0.285	2	Medium	0.032
ONPF	DIMLACI	109	122	AAVHNLLAQRVSGL	1447.83	6.953	7200	12	9.874	4.468	37.23	2.904	2	Medium	0.323
ONPF	DIMLACI	109	122	AAVHNLLAQRVSGL	1447.83	6.8905	14400	12	11.304	4.978	41.48	1.051	2	Medium	0.117
ONPF	DIMLACI	110	121	AVHNLLAQRVSG	1263.7	5.3725	0	10	0	0	0	n/a	3	Medium	0
ONPF	DIMLACI	110	121	AVHNLLAQRVSG	1263.7	5.3317	30	10	0.148	1.803	18.027		1	Medium	0
ONPF	DIMLACI	110	121	AVHNLLAQRVSG	1263.7	5.4197	45	10	0.219	1.901	19.013	2.903	2	Medium	0.323
ONPF	DIMLACI	110	121	AVHNLLAQRVSG	1263.7	5.3406	60	10	0.29	2.219	22.19		1	Medium	0
ONPF	DIMLACI	110	121	AVHNLLAQRVSG	1263.7	0	300	10	1.27
ONPF	DIMLACI	110	121	AVHNLLAQRVSG	1263.7	5.3554	1500	10	4.115	3.643	36.429	0.237	3	Medium	0.095
ONPF	DIMLACI	110	121	AVHNLLAQRVSG	1263.7	0	3600	10	6.552
ONPF	DIMLACI	110	121	AVHNLLAQRVSG	1263.7	0	7200	10	8.365
ONPF	DIMLACI	110	121	AVHNLLAQRVSG	1263.7	5.3495	14400	10	9.464	4.768	47.685	1.858	2	Medium	0.207
ONPF	DIMLACI	110	122	AVHNLLAQRVSGL	1376.79	6.8988	0	11	0	0	0	n/a	3	Medium	0
ONPF	DIMLACI	110	122	AVHNLLAQRVSGL	1376.79	6.8749	30	11	0.157	2.106	19.142	0.751	2	Medium	0.084
ONPF	DIMLACI	110	122	AVHNLLAQRVSGL	1376.79	6.8995	45	11	0.233	2.122	19.294	0.356	2	Medium	0.04
ONPF	DIMLACI	110	122	AVHNLLAQRVSGL	1376.79	6.8627	60	11	0.309	2.23	20.27	1.954	2	Medium	0.217
ONPF	DIMLACI	110	122	AVHNLLAQRVSGL	1376.79	6.9095	300	11	1.36	2.106	19.146	6.963	2	Medium	0.775
ONPF	DIMLACI	110	122	AVHNLLAQRVSGL	1376.79	6.9095	1500	11	4.49	3.14	28.548	0.694	3	Medium	0.279
ONPF	DIMLACI	110	122	AVHNLLAQRVSGL	1376.79	6.9095	3600	11	7.227	3.652	33.203	1.174	2	Medium	0.131
ONPF	DIMLACI	110	122	AVHNLLAQRVSGL	1376.79	6.8504	7200	11	9.26	4.174	37.946	3.58	2	Medium	0.398
ONPF	DIMLACI	110	122	AVHNLLAQRVSGL	1376.79	6.8995	14400	11	10.453	4.502	40.926	2.346	2	Medium	0.261
ONPF	DIMLACI	115	122	LAQRVSGL	842.497	5.2063	0	6	0	0	0	n/a	3	High	0
ONPF	DIMLACI	115	122	LAQRVSGL	842.497	5.2759	30	6	0.05	1.549	25.815	0.053	2	Medium	0.006
ONPF	DIMLACI	115	122	LAQRVSGL	842.497	5.2993	45	6	0.074	1.635	27.247	0.005	2	Medium	0.001
ONPF	DIMLACI	115	122	LAQRVSGL	842.497	5.2525	60	6	0.099	1.48	24.664	0.149	2	Medium	0.017
ONPF	DIMLACI	115	122	LAQRVSGL	842.497	5.2013	300	6	0.476	1.885	31.424	0.282	2	Medium	0.031
ONPF	DIMLACI	115	122	LAQRVSGL	842.497	5.2017	1500	6	2.002	2.311	38.518	0.351	3	High	0.141
ONPF	DIMLACI	115	122	LAQRVSGL	842.497	5.198	3600	6	3.655	2.68	44.667	0.338	2	High	0.038
[truncated: 13,106 more rows]
